# Supplementary material for: Whole-Transcriptome Analysis of Differentially Expressed Genes in the Vegetative Buds, Floral Buds and Buds of Chrysanthemum morifolium
Source: PLoS One. 2015 May 26;10(5):e0128009. doi: 10.1371/journal.pone.0128009 (PMC4444331; doi:10.1371/journal.pone.0128009)
Supplement: S1 Table — (XLSX) [file pone.0128009.s001.xlsx]

## Sheet: Sheet1
Unigene ID	Protein ID	Protein description	GO ID	GO Term
contig_62799	B8A3E8	Uncharacterized protein OS=Zea mays PE=2 SV=1	GO:0009908	flower development
contig_64988	C0P4Z3	Uncharacterized protein OS=Zea mays PE=2 SV=1	GO:0009908	flower development
contig_45851	B9HE57	SET domain protein OS=Populus trichocarpa GN=SDG904 PE=4 SV=1	GO:0009908	flower development
contig_19390	B9MXU6	SET domain protein OS=Populus trichocarpa GN=SDG903 PE=4 SV=1	GO:0009908	flower development
contig_14361	B9HA49	Rna-dependent RNA polymerase OS=Populus trichocarpa GN=RDR906 PE=4 SV=1	GO:0009908	flower development
contig_5357	A5BLL1	Putative uncharacterized protein OS=Vitis vinifera GN=VITISV_042049 PE=2 SV=1	GO:0009908	flower development
contig_4722	A5BX07	Putative uncharacterized protein OS=Vitis vinifera GN=VITISV_038451 PE=4 SV=1	GO:0009908	flower development
contig_55805	A5BHD4	Putative uncharacterized protein OS=Vitis vinifera GN=VITISV_020586 PE=2 SV=1	GO:0009908 GO:0009909 GO:0009911	flower development; regulation of flower development; positive regulation of flower development
contig_16344	A5AIQ0	Putative uncharacterized protein OS=Vitis vinifera GN=VITISV_010389 PE=4 SV=1	GO:0009908 GO:0048439	flower development; flower morphogenesis
contig_69	A5AW45	Putative uncharacterized protein OS=Vitis vinifera GN=VITISV_000124 PE=2 SV=1	GO:0009908	flower development
First_Contig1459	F6HRG0	Putative uncharacterized protein OS=Vitis vinifera GN=VIT_19s0140g00200 PE=4 SV=1	GO:0009908	flower development
contig_23852	F6HEL5	Putative uncharacterized protein OS=Vitis vinifera GN=VIT_19s0090g01430 PE=2 SV=1	GO:0009908 GO:0009909 GO:0009911	flower development; regulation of flower development; positive regulation of flower development
contig_36522	D7UAP5	Putative uncharacterized protein OS=Vitis vinifera GN=VIT_19s0015g01280 PE=4 SV=1	GO:0009908	flower development
contig_14014	F6H071	Putative uncharacterized protein OS=Vitis vinifera GN=VIT_18s0001g13930 PE=4 SV=1	GO:0009908	flower development
contig_45453	F6GZQ0	Putative uncharacterized protein OS=Vitis vinifera GN=VIT_18s0001g13420 PE=4 SV=1	GO:0009908	flower development
contig_64576	E0CPU4	Putative uncharacterized protein OS=Vitis vinifera GN=VIT_18s0001g10400 PE=4 SV=1	GO:0009908	flower development
First_Contig3342	F6GT16	Putative uncharacterized protein OS=Vitis vinifera GN=VIT_17s0000g07160 PE=4 SV=1	GO:0009908 GO:0009909 GO:0009910	flower development; regulation of flower development; negative regulation of flower development
contig_24464	F6HP53	Putative uncharacterized protein OS=Vitis vinifera GN=VIT_16s0100g00710 PE=4 SV=1	GO:0009908	flower development
contig_15774	F6HP62	Putative uncharacterized protein OS=Vitis vinifera GN=VIT_16s0100g00500 PE=4 SV=1	GO:0009908	flower development
contig_14167	F6HAJ5	Putative uncharacterized protein OS=Vitis vinifera GN=VIT_16s0022g02030 PE=3 SV=1	GO:0009908	flower development
contig_74011	F6I2N5	Putative uncharacterized protein OS=Vitis vinifera GN=VIT_16s0013g00860 PE=4 SV=1	GO:0009908 GO:0009909 GO:0009910	flower development; regulation of flower development; negative regulation of flower development
contig_39391	F6H458	Putative uncharacterized protein OS=Vitis vinifera GN=VIT_14s0068g01570 PE=4 SV=1	GO:0009908	flower development
First_Contig612	D7UBU8	Putative uncharacterized protein OS=Vitis vinifera GN=VIT_13s0074g00390 PE=2 SV=1	GO:0009908	flower development
contig_24509	F6HND2	Putative uncharacterized protein OS=Vitis vinifera GN=VIT_13s0019g04820 PE=4 SV=1	GO:0009908 GO:0009909 GO:0009911	flower development; regulation of flower development; positive regulation of flower development
contig_5883	F6I5T1	Putative uncharacterized protein OS=Vitis vinifera GN=VIT_13s0019g00220 PE=4 SV=1	GO:0009908 GO:0009909	flower development; regulation of flower development
First_Contig3392	F6HIM5	Putative uncharacterized protein OS=Vitis vinifera GN=VIT_12s0059g02740 PE=4 SV=1	GO:0009908	flower development
contig_19727	F6H9P7	Putative uncharacterized protein OS=Vitis vinifera GN=VIT_11s0065g00340 PE=4 SV=1	GO:0009908	flower development
contig_25764	F6GXH2	Putative uncharacterized protein OS=Vitis vinifera GN=VIT_11s0052g00830 PE=4 SV=1	GO:0048573 GO:2000028 GO:0048575 GO:0048587	photoperiodism, flowering; regulation of photoperiodism, flowering; short-day photoperiodism, flowering; regulation of short-day photoperiodism, flowering
contig_20404	F6GXK2	Putative uncharacterized protein OS=Vitis vinifera GN=VIT_11s0052g00030 PE=4 SV=1	GO:0009908	flower development
contig_46925	F6HH39	Putative uncharacterized protein OS=Vitis vinifera GN=VIT_11s0016g04240 PE=4 SV=1	GO:0009908 GO:0009909	flower development; regulation of flower development
contig_5722	F6HGW0	Putative uncharacterized protein OS=Vitis vinifera GN=VIT_11s0016g02170 PE=4 SV=1	GO:0009908	flower development
contig_38350	F6H7L4	Putative uncharacterized protein OS=Vitis vinifera GN=VIT_10s0116g00720 PE=4 SV=1	GO:0009908 GO:0009909 GO:0009911	flower development; regulation of flower development; positive regulation of flower development
contig_47566	F6HLY7	Putative uncharacterized protein OS=Vitis vinifera GN=VIT_10s0003g05070 PE=4 SV=1	GO:0009908 GO:0009909	flower development; regulation of flower development
contig_9793	F6HLU4	Putative uncharacterized protein OS=Vitis vinifera GN=VIT_10s0003g04100 PE=4 SV=1	GO:0009908	flower development
contig_2240	F6GYH3	Putative uncharacterized protein OS=Vitis vinifera GN=VIT_09s0054g01780 PE=4 SV=1	GO:0009908 GO:0048573	flower development; photoperiodism, flowering
contig_76094	F6HL70	Putative uncharacterized protein OS=Vitis vinifera GN=VIT_08s0007g07760 PE=3 SV=1	GO:0009908	flower development
contig_12440	F6HLJ9	Putative uncharacterized protein OS=Vitis vinifera GN=VIT_08s0007g06370 PE=4 SV=1	GO:0009908 GO:0009909 GO:0009910	flower development; regulation of flower development; negative regulation of flower development
contig_15548	F6HKB3	Putative uncharacterized protein OS=Vitis vinifera GN=VIT_08s0007g05060 PE=3 SV=1	GO:0009908	flower development
contig_22458	F6GXL0	Putative uncharacterized protein OS=Vitis vinifera GN=VIT_07s0141g00140 PE=4 SV=1	GO:0009908	flower development
contig_15145	F6HSU0	Putative uncharacterized protein OS=Vitis vinifera GN=VIT_07s0129g00250 PE=4 SV=1	GO:0009908	flower development
contig_12749	F6HQ00	Putative uncharacterized protein OS=Vitis vinifera GN=VIT_07s0104g01580 PE=3 SV=1	GO:0009908 GO:0009909 GO:0009911	flower development; regulation of flower development; positive regulation of flower development
contig_13178	F6H4C0	Putative uncharacterized protein OS=Vitis vinifera GN=VIT_07s0031g01850 PE=4 SV=1	GO:0009908	flower development; regulation of flower development; positive regulation of flower development
			GO:0009909
			GO:0009911
contig_19639	F6GW33	Putative uncharacterized protein OS=Vitis vinifera GN=VIT_06s0061g01590 PE=4 SV=1	GO:0009908 GO:0009909 GO:0048464	flower development; regulation of flower development; flower calyx development
contig_513	F6GTZ0	Putative uncharacterized protein OS=Vitis vinifera GN=VIT_06s0004g03180 PE=4 SV=1	GO:0009908 GO:0009909 GO:0009910	flower development; regulation of flower development; negative regulation of flower development
contig_28021	F6GU14	Putative uncharacterized protein OS=Vitis vinifera GN=VIT_06s0004g02750 PE=4 SV=1	GO:0009908 GO:0048464	flower development; flower calyx development
contig_11017	F6H711	Putative uncharacterized protein OS=Vitis vinifera GN=VIT_05s0077g00710 PE=4 SV=1	GO:0009908，GO:0009909	flower development
contig_46964	F6I4A1	Putative uncharacterized protein OS=Vitis vinifera GN=VIT_05s0062g01100 PE=4 SV=1	GO:0009908	flower development
contig_54877	F6HDF8	Putative uncharacterized protein OS=Vitis vinifera GN=VIT_05s0020g01550 PE=3 SV=1	GO:0009908	flower development
contig_10360	D7SP56	Putative uncharacterized protein OS=Vitis vinifera GN=VIT_04s0023g02650 PE=3 SV=1	GO:0009908	flower development
contig_43009	F6H323	Putative uncharacterized protein OS=Vitis vinifera GN=VIT_04s0008g05430 PE=4 SV=1	GO:0009908	flower development
contig_34784	F6H2W9	Putative uncharacterized protein OS=Vitis vinifera GN=VIT_04s0008g03060 PE=4 SV=1	GO:0009908	flower development
contig_12155	F6I0N0	Putative uncharacterized protein OS=Vitis vinifera GN=VIT_03s0038g04360 PE=4 SV=1	GO:0009908	flower development
contig_14445	F6I114	Putative uncharacterized protein OS=Vitis vinifera GN=VIT_03s0038g02100 PE=4 SV=1	GO:0048573	photoperiodism, flowering
contig_2025	D7TN10	Putative uncharacterized protein OS=Vitis vinifera GN=VIT_02s0154g00070 PE=4 SV=1	GO:0009908 GO:0009909	flower development; regulation of flower development
contig_21192	F6HUM6	Putative uncharacterized protein OS=Vitis vinifera GN=VIT_02s0025g00200 PE=3 SV=1	GO:0009908	flower development
contig_178	F6HHT7	Putative uncharacterized protein OS=Vitis vinifera GN=VIT_01s0127g00860 PE=4 SV=1	GO:0009908	flower development
contig_78039	F6HFQ0	Putative uncharacterized protein OS=Vitis vinifera GN=VIT_01s0011g03160 PE=4 SV=1	GO:0009908 GO:0009909	flower development; regulation of flower development
contig_64484	F6HFQ2	Putative uncharacterized protein OS=Vitis vinifera GN=VIT_01s0011g03070 PE=2 SV=1	GO:0048573	photoperiodism, flowering
contig_36555	F6HFV1	Putative uncharacterized protein OS=Vitis vinifera GN=VIT_01s0011g00350 PE=3 SV=1	GO:0009908	flower development
contig_21219	A9PI99	Putative uncharacterized protein OS=Populus trichocarpa PE=2 SV=1	GO:0009908	flower development
contig_2360	A9PI99	Putative uncharacterized protein OS=Populus trichocarpa PE=2 SV=1	GO:0009908	flower development
contig_94796	D8RXJ7	Putative uncharacterized protein EMS1b-2 OS=Selaginella moellendorffii GN=EMS1b-2 PE=4 SV=1	GO:0009908	flower development
contig_6171	D8R021	Putative uncharacterized protein CRY2-1 OS=Selaginella moellendorffii GN=CRY2-1 PE=4 SV=1	GO:0009908 GO:0009909 GO:0009911	flower development; regulation of flower development; positive regulation of flower development
contig_63490	D8RVI8	Putative uncharacterized protein CHR13-1 OS=Selaginella moellendorffii GN=CHR13-1 PE=4 SV=1	GO:0009908 GO:0009909 GO:0009910	flower development; regulation of flower development; negative regulation of flower development
contig_5862	B9GQJ9	Predicted protein OS=Populus trichocarpa GN=POPTRDRAFT_851311 PE=4 SV=1	GO:0048573	photoperiodism, flowering
contig_9112	B9IN94	Predicted protein OS=Populus trichocarpa GN=POPTRDRAFT_835729 PE=4 SV=1	GO:0009908 GO:0009909	flower development; regulation of flower development
contig_1079	B9HLS7	Predicted protein OS=Populus trichocarpa GN=POPTRDRAFT_832869 PE=4 SV=1	GO:0009908	flower development, regulation of flower development, positive regulation of flower development
			GO:0009909
			GO:0009911
contig_23040	B9ILP1	Predicted protein OS=Populus trichocarpa GN=POPTRDRAFT_825852 PE=2 SV=1	GO:0009908	flower development
First_Contig2519	B9IL62	Predicted protein OS=Populus trichocarpa GN=POPTRDRAFT_825782 PE=4 SV=1	GO:0009908 GO:0009909 GO:0009911	flower development; regulation of flower development; positive regulation of flower development
contig_20909	B9HPM4	Predicted protein OS=Populus trichocarpa GN=POPTRDRAFT_803960 PE=2 SV=1	GO:0009908	flower development
contig_2482	B9HWL3	Predicted protein OS=Populus trichocarpa GN=POPTRDRAFT_769685 PE=4 SV=1	GO:0009908 GO:0009909	flower development; regulation of flower development
contig_39955	B9HJ44	Predicted protein OS=Populus trichocarpa GN=POPTRDRAFT_766080 PE=3 SV=1	GO:0009908	flower development
First_Contig747	B9IB56	Predicted protein OS=Populus trichocarpa GN=POPTRDRAFT_732680 PE=4 SV=1	GO:0009908	flower development
contig_48848	B9HL34	Predicted protein OS=Populus trichocarpa GN=POPTRDRAFT_655813 PE=4 SV=1	GO:0009908 GO:0048439	flower development; flower morphogenesis
contig_39266	B9MY47	Predicted protein OS=Populus trichocarpa GN=POPTRDRAFT_594529 PE=3 SV=1	GO:0009908	flower development
contig_23348	B9MU17	Predicted protein OS=Populus trichocarpa GN=POPTRDRAFT_590005 PE=4 SV=1	GO:0009908	flower development
contig_71706	B9IF16	Predicted protein OS=Populus trichocarpa GN=POPTRDRAFT_575262 PE=4 SV=1	GO:0009908 GO:0009909	flower development; regulation of flower development
contig_27440	B9IA35	Predicted protein OS=Populus trichocarpa GN=POPTRDRAFT_572829 PE=4 SV=1	GO:0048573	photoperiodism, flowering
contig_31247	B9HV99	Predicted protein OS=Populus trichocarpa GN=POPTRDRAFT_566300 PE=3 SV=1	GO:0009908 GO:0009909 GO:0009911	flower development; regulation of flower development; positive regulation of flower development
contig_51716	B9HJG9	Predicted protein OS=Populus trichocarpa GN=POPTRDRAFT_564672 PE=4 SV=1	GO:0009908 GO:0009909 GO:0009911	flower development; regulation of flower development; positive regulation of flower development
contig_17137	B9GXV6	Predicted protein OS=Populus trichocarpa GN=POPTRDRAFT_554544 PE=4 SV=1	GO:0009908 GO:0009909 GO:0048573 GO:0009911	flower development; regulation of flower development; photoperiodism, flowering; positive regulation of flower development
contig_12558	B9GMT0	Predicted protein OS=Populus trichocarpa GN=POPTRDRAFT_548097 PE=4 SV=1	GO:0009908GO:0009909	flower development; regulation of flower development
contig_22427	B9N6E4	Predicted protein OS=Populus trichocarpa GN=POPTRDRAFT_1116776 PE=4 SV=1	GO:0009908	flower development
contig_83274	B9HH41	Predicted protein OS=Populus trichocarpa GN=POPTRDRAFT_1082004 PE=3 SV=1	GO:0009908	flower development
contig_54563	B9IIF5	Predicted protein (Fragment) OS=Populus trichocarpa GN=POPTRDRAFT_905420 PE=4 SV=1	GO:0009908 GO:0009909 GO:0009910	flower development; regulation of flower development; negative regulation of flower development
contig_17102	B9IBI0	Predicted protein (Fragment) OS=Populus trichocarpa GN=POPTRDRAFT_898304 PE=3 SV=1	GO:0009908 GO:0009909 GO:0009911	flower development; regulation of flower development; positive regulation of flower development
contig_28786	B9GQX6	Predicted protein (Fragment) OS=Populus trichocarpa GN=POPTRDRAFT_642998 PE=4 SV=1	GO:0009908	flower development
contig_34293	B9MZ42	Predicted protein (Fragment) OS=Populus trichocarpa GN=POPTRDRAFT_294068 PE=4 SV=1	GO:0009908 GO:0009909 GO:0009910	flower development; regulation of flower development; negative regulation of flower development
contig_21819	B9HQ85	Predicted protein (Fragment) OS=Populus trichocarpa GN=POPTRDRAFT_204260 PE=4 SV=1	GO:0009908 GO:0009909 GO:0009910	flower development; regulation of flower development; negative regulation of flower development
contig_29583	B9MSY1	PAF1 complex component (Fragment) OS=Populus trichocarpa GN=PAFC901 PE=2 SV=1	GO:0009908 GO:0009909 GO:0009910	flower development; regulation of flower development; negative regulation of flower development
contig_71594	B9IB49	Nucleosome/chromatin assembly factor group OS=Populus trichocarpa GN=NFC901 PE=4 SV=1	GO:0009908 GO:0009909	flower development; regulation of flower development
contig_26444	B9HG17	Histone acetyltransferase OS=Populus trichocarpa GN=HAC901 PE=4 SV=1	GO:0009908 GO:0048573	flower development; photoperiodism, flowering
contig_31504	K7ZN72	Gigantea-like OS=Chrysanthemum seticuspe f. boreale GN=CsGI PE=2 SV=1	GO:0048573 GO:2000028	photoperiodism, flowering; regulation of photoperiodism, flowering
First_Contig443	E1CI62	GIGANTEA OS=Glycine max GN=GmGIa PE=2 SV=1	GO:2000028 GO:2000028	photoperiodism, flowering; regulation of photoperiodism, flowering
contig_19021	K9LJ62	GIGANTEA (Fragment) OS=Chrysanthemum morifolium GN=GI PE=2 SV=1	GO:0048573 GO:2000028	photoperiodism, flowering; regulation of photoperiodism, flowering
contig_5472	B9I9S1	F-box family protein OS=Populus trichocarpa GN=POPTRDRAFT_1099201 PE=4 SV=1	GO:0048573	photoperiodism, flowering
contig_5473	B9I9S1	F-box family protein OS=Populus trichocarpa GN=POPTRDRAFT_1099201 PE=4 SV=1	GO:0048573	photoperiodism, flowering
contig_10543	B9HHK9	F-box family protein OS=Populus trichocarpa GN=FBL9 PE=4 SV=1	GO:0009908，GO:0009909	flower development, regulation of flower development
contig_42085	B9GFH2	F-box family protein OS=Populus trichocarpa GN=FBL3 PE=4 SV=1	GO:0009908	flower development
contig_58823	B9HT08	F-box family protein OS=Populus trichocarpa GN=FBL10 PE=4 SV=1	GO:0009908 GO:0009909	flower development; regulation of flower development
contig_4484	D7SML3	DNA-directed RNA polymerase OS=Vitis vinifera GN=VIT_14s0083g00790 PE=2 SV=1	GO:0009908	flower development
contig_23223	F6GW32	DNA polymerase OS=Vitis vinifera GN=VIT_06s0061g01610 PE=3 SV=1	GO:0048573 GO:2000028 GO:0048586 GO:0048574 GO:0048579	photoperiodism, flowering; regulation of photoperiodism, flowering; regulation of long-day photoperiodism, flowering; long-day photoperiodism, flowering; negative regulation of long-day photoperiodism, flowering
contig_23222	C5XSM7	DNA polymerase OS=Sorghum bicolor GN=Sb04g020730 PE=3 SV=1	GO:0048573 GO:2000028 GO:0048586 GO:0048574 GO:0048579	photoperiodism, flowering; regulation of photoperiodism, flowering; regulation of long-day photoperiodism, flowering; long-day photoperiodism, flowering; negative regulation of long-day photoperiodism, flowering
contig_43129	B9MYH6	DNA polymerase OS=Populus trichocarpa GN=POPTRDRAFT_594813 PE=3 SV=1	GO:0048573 GO:2000028 GO:0048586 GO:0048574 GO:0048579	photoperiodism, flowering; regulation of photoperiodism, flowering; regulation of long-day photoperiodism, flowering; long-day photoperiodism, flowering; negative regulation of long-day photoperiodism, flowering
contig_38486	B8AIL6	DNA polymerase OS=Oryza sativa subsp. indica GN=OsI_07377 PE=3 SV=1	GO:0048573 GO:2000028 GO:0048586 GO:0048574 GO:0048579	photoperiodism, flowering; regulation of photoperiodism, flowering; regulation of long-day photoperiodism, flowering; long-day photoperiodism, flowering; negative regulation of long-day photoperiodism, flowering
contig_19196	B2BDT5	Coronitine insensitive 1 OS=Arabidopsis lyrata GN=COI1 PE=4 SV=1	GO:0009908 GO:0009909	flower development; regulation of flower development
contig_16378	B2BDT6	Coronitine insensitive 1 OS=Arabidopsis lyrata GN=COI1 PE=4 SV=1	GO:0009908GO:0009909	flower development; regulation of flower development
contig_12652	Q5D1M4	Class III HD-Zip protein 3 OS=Populus trichocarpa GN=HB3 PE=2 SV=1	GO:0009908	flower development
contig_42787	B9HK80	Argonaute protein group OS=Populus trichocarpa GN=AGO912 PE=4 SV=1	GO:0009908	flower development
