# Supplementary material for: Whole-Transcriptome Analysis of Differentially Expressed Genes in the Vegetative Buds, Floral Buds and Buds of Chrysanthemum morifolium
Source: PLoS One. 2015 May 26;10(5):e0128009. doi: 10.1371/journal.pone.0128009 (PMC4444331; doi:10.1371/journal.pone.0128009)
Supplement: S2 Table — (XLSX) [file pone.0128009.s002.xlsx]

## Sheet: Sheet1
Unigene ID	Unigene length	Protein ID	Protein description	Vegetative buds (RPKM)	Floral buds(RPKM)	Fold change (Vegetative buds/Floral buds)	P-value	FDR
contig_10021	469	B9H5I4	Predicted protein (Fragment) OS=Populus trichocarpa GN=POPTRDRAFT_864323 PE=3 SV=1	25.1952	64.7841	0.38891	3.62e-05	0.00214678
contig_10034	984	B9T8G7	Putative uncharacterized protein OS=Ricinus communis GN=RCOM_0277570 PE=4 SV=1	18.273	46.1757	0.395728	0.000516452	0.0220979
contig_10035	324			71.212	144.733	0.492022	5.91e-07	5.09e-05
contig_10046	493			107.488	234.068	0.459217	4.13e-12	7.01e-10
contig_10065	1443	D9ZIV5	C3HL domain class transcription factor OS=Malus domestica GN=C3HL8 PE=2 SV=1	24.0769	56.6059	0.425344	0.000374418	0.0168881
contig_1008	840	F8R6K3	TIR_2 OS=Helianthus annuus PE=4 SV=1	53.4557	124.452	0.42953	8.04e-08	7.85e-06
contig_1009	578	Q9ZR77	Disease resistance protein homolog (Fragment) OS=Helianthus annuus PE=4 SV=1	52.7746	158.181	0.333634	1.08e-13	2.12e-11
contig_10126	1007	A9PD45	Predicted protein OS=Populus trichocarpa GN=POPTRDRAFT_572692 PE=2 SV=1	29.1787	88.9676	0.32797	3.68e-08	3.77e-06
contig_10144	326			66.3657	156.506	0.424045	1.15e-09	1.46e-07
contig_10174	563	K7PQY5	Cytochrome P450 mono-oxygenase OS=Artemisia annua GN=CYP06 PE=2 SV=1	14.151	40.6605	0.348029	0.000455389	0.0201009
contig_10177	1370			17.8017	61.8247	0.287938	5.1e-07	4.42e-05
contig_10234	654	G7L953	Putative uncharacterized protein OS=Medicago truncatula GN=MTR_8g022950 PE=4 SV=1	5.10377	66.4523	0.0768035	2.06e-14	4.32e-12
contig_10275	1189	M1AUR8	Uncharacterized protein OS=Solanum tuberosum GN=PGSC0003DMG400011787 PE=4 SV=1	16.7823	56.388	0.297621	2.14e-06	0.000167541
contig_10358	731	F6HHA8	Putative uncharacterized protein OS=Vitis vinifera GN=VIT_11s0016g05740 PE=4 SV=1	87.657	352.255	0.248845	6.39e-39	4.96e-36
contig_1036	301	B9NCK6	Predicted protein OS=Populus trichocarpa GN=POPTRDRAFT_1119147 PE=3 SV=1	16.5934	45.6316	0.363639	0.000224378	0.0108828
contig_10362	300	K4B158	Uncharacterized protein OS=Solanum lycopersicum GN=Solyc01g100240.2 PE=4 SV=1	2.19276	31.1005	0.0705055	2.23e-07	2.06e-05
contig_10365	2366	K4ASS3	Uncharacterized protein OS=Solanum lycopersicum GN=Solyc01g007070.2 PE=3 SV=1	32.2828	102.324	0.315496	9.04e-10	1.17e-07
contig_10448	447	B5M9E5	Beta-glucosidase 08 OS=Solanum lycopersicum GN=LOC100191128 PE=2 SV=1	54.0695	259.087	0.208692	2.76e-33	1.71e-30
contig_10583	1756	B9H0A6	Predicted protein OS=Populus trichocarpa GN=POPTRDRAFT_554849 PE=2 SV=1	34.4925	97.6147	0.353354	2.82e-08	2.96e-06
contig_10605	622	C0PL34	Uncharacterized protein OS=Zea mays PE=2 SV=1	19.2718	47.6774	0.404213	0.000630051	0.0261215
contig_10674	368	I1MW06	Uncharacterized protein OS=Glycine max PE=4 SV=1	19.5309	67.6727	0.288608	1.74e-07	1.63e-05
contig_10707	678	B9N703	Predicted protein OS=Populus trichocarpa GN=POPTRDRAFT_811543 PE=3 SV=1	5.56994	34.9916	0.159179	2.78e-06	0.000215165
contig_10735	432	Q69F87	Serine-threonine kinase OS=Phaseolus vulgaris GN=BA21 PE=4 SV=1	11.8436	40.0639	0.295617	5.14e-05	0.00291602
contig_10749	918	A5AY74	Putative uncharacterized protein OS=Vitis vinifera GN=VITISV_008690 PE=2 SV=1	7.56398	27.317	0.276897	0.000745945	0.0303173
contig_10750	991	D7U138	Putative uncharacterized protein OS=Vitis vinifera GN=VIT_09s0002g06980 PE=4 SV=1	19.6682	46.9345	0.419056	0.000906056	0.0351866
contig_10753	599	G3LUV1	S-adenosylmethionine synthetase OS=Helianthus annuus GN=SAMS1 PE=2 SV=1	97.8627	275.103	0.355731	6.29e-21	2.07e-18
contig_10770	420	I1LU31	Uncharacterized protein OS=Glycine max PE=4 SV=1	60.9099	166.156	0.366583	9.12e-13	1.66e-10
contig_10802	1162	F6HEK1	Putative uncharacterized protein OS=Vitis vinifera GN=VIT_19s0090g00410 PE=4 SV=1	81.7514	293.864	0.278195	2.29e-29	1.23e-26
contig_10815	1696	M1AQY6	Uncharacterized protein OS=Solanum tuberosum GN=PGSC0003DMG400010905 PE=4 SV=1	119.435	289.379	0.412729	1.63e-17	4.31e-15
contig_10829	1153			25.8009	295.075	0.0874384	1.63e-59	2.68e-56
contig_10896	305	I1NGX4	Uncharacterized protein OS=Glycine max PE=3 SV=2	18.6125	48.6722	0.382405	0.00024172	0.0116431
contig_10929	332	B9RC16	"Adenosine 3'-phospho 5'-phosphosulfate transporter	23.3366	83.055	0.280977	3.41e-09	4.04e-07
contig_10945	445	Q9AVH2	Putative senescence-associated protein (Fragment) OS=Pisum sativum GN=ssa-13 PE=2 SV=1	4.76329	43.4142	0.109717	4.11e-09	4.81e-07
contig_10985	531	I1JYI0	Uncharacterized protein OS=Glycine max PE=4 SV=1	21.198	60.2898	0.351602	1.44e-05	0.000948514
contig_10998	364	I2E4W7	ERD protein OS=Vitis amurensis GN=ERD PE=2 SV=1	25.6357	349.514	0.0733467	5.5e-74	1.25e-70
contig_11024	378	Q41378	Lipid transfer protein (Fragment) OS=Senecio odorus PE=2 SV=1	32.872	135.802	0.242058	2.77e-16	6.72e-14
contig_11025	468	Q41378	Lipid transfer protein (Fragment) OS=Senecio odorus PE=2 SV=1	16.2947	155.636	0.104698	1.32e-29	7.24e-27
contig_1104	561	C5X063	Putative uncharacterized protein Sb01g007450 OS=Sorghum bicolor GN=Sb01g007450 PE=3 SV=1	25.4063	62.8156	0.404458	7.56e-05	0.00407874
contig_11068	479	K4BLP4	Uncharacterized protein OS=Solanum lycopersicum GN=Solyc03g117420.2 PE=4 SV=1	15.9205	70.8899	0.224581	1.16e-09	1.47e-07
contig_111	313	F6GVL9	Putative uncharacterized protein OS=Vitis vinifera GN=VIT_01s0137g00770 PE=4 SV=1	9.80786	46.4308	0.211236	4.43e-07	3.88e-05
contig_11108	904	K4BCD7	Uncharacterized protein OS=Solanum lycopersicum GN=Solyc02g089860.1 PE=4 SV=1	2.39867	19.8746	0.12069	0.000274323	0.0129929
contig_11138	344	I1K5J7	Uncharacterized protein OS=Glycine max PE=4 SV=1	5.59522	86.7115	0.0645268	8.32e-20	2.56e-17
contig_11159	344	B9S7L9	Putative uncharacterized protein OS=Ricinus communis GN=RCOM_0609600 PE=4 SV=1	9.13649	32.7689	0.278816	0.000384177	0.0172939
contig_11188	1831	A5B8V9	Putative uncharacterized protein OS=Vitis vinifera GN=VITISV_024248 PE=2 SV=1	7.33181	26.3686	0.27805	0.00118297	0.0442923
contig_11191	323	F6HCC2	Putative uncharacterized protein OS=Vitis vinifera GN=VIT_13s0067g01070 PE=2 SV=1	22.1011	135.087	0.163606	5.59e-21	1.86e-18
contig_11202	505	B2BDM6	AvrPphB susceptible 1 OS=Arabidopsis thaliana GN=PBS1 PE=2 SV=1	21.3728	59.9597	0.356452	2.15e-05	0.00134773
contig_11240	462	I1KY73	Uncharacterized protein OS=Glycine max PE=4 SV=1	35.3858	89.4142	0.395751	1.12e-06	9.15e-05
contig_11241	409	I1KY73	Uncharacterized protein OS=Glycine max PE=4 SV=1	19.7771	47.2355	0.418692	0.000630051	0.0261215
contig_11283	1341	K4A6Y2	Uncharacterized protein OS=Setaria italica GN=Si034637m.g PE=3 SV=1	38.8079	150.507	0.257848	5.59e-17	1.43e-14
contig_11294	745	B9SG85	"Receptor protein kinase CLAVATA1	8.07772	43.3441	0.186363	7.15e-07	6.08e-05
contig_11407	718	J7F1X8	Copper amine oxidase OS=Camellia sinensis PE=2 SV=1	29.8272	73.6686	0.404884	1.3e-05	0.000860443
contig_11472	578	I3SPM5	Uncharacterized protein OS=Lotus japonicus PE=2 SV=1	28.8321	60.9081	0.473371	0.000698637	0.0287029
contig_11479	411	B3VQJ3	Dehydrin 2 OS=Cichorium intybus GN=DHN2 PE=2 SV=1	24.1861	843.486	0.028674	1.8e-214	3.26e-210
contig_11500	713	C8CE50	Aquaporin OS=Fragaria ananassa GN=PIP1	76.4065	165.494	0.461688	8.1e-09	9.25e-07
contig_11514	1320	Q9SP14	Sucrose transporter 1 OS=Alonsoa meridionalis GN=SUT1 PE=2 SV=2	22.7213	77.0156	0.295021	2.23e-08	2.37e-06
contig_11553	532			6.09099	24.3184	0.250469	0.00130759	0.0481442
contig_11595	1010	D7SVX1	Putative uncharacterized protein OS=Vitis vinifera GN=VIT_07s0031g00570 PE=4 SV=1	23.5921	75.2416	0.313551	1.16e-07	1.11e-05
contig_117	754	K4C3Y4	Uncharacterized protein OS=Solanum lycopersicum GN=Solyc06g009540.1 PE=3 SV=1	23.3946	55.017	0.425225	0.000313948	0.0144697
contig_11740	480	Q1KT93	Polyubiquitin (Fragment) OS=Gladiolus grandiflorus GN=UBQ PE=4 SV=2	95.3748	240.625	0.396364	1.05e-15	2.47e-13
contig_11836	1006	M1B8K4	Uncharacterized protein OS=Solanum tuberosum GN=PGSC0003DMG400015331 PE=4 SV=1	31.678	79.1264	0.400347	4.47e-06	0.000331684
contig_11837	1197	M1B8K4	Uncharacterized protein OS=Solanum tuberosum GN=PGSC0003DMG400015331 PE=4 SV=1	13.9019	48.0717	0.289192	6.96e-06	0.00049049
contig_11839	832	A5CAQ1	Putative uncharacterized protein OS=Vitis vinifera GN=VITISV_037769 PE=2 SV=1	18.1266	120.479	0.150454	1.26e-19	3.83e-17
contig_12087	302	K7M0V2	Uncharacterized protein OS=Glycine max PE=4 SV=1	31.7861	94.6362	0.335877	1.25e-08	1.39e-06
contig_12088	372			30.193	62.2831	0.48477	0.000916207	0.03552
contig_12122	402	B9GVV3	Predicted protein OS=Populus trichocarpa GN=POPTRDRAFT_830968 PE=4 SV=1	11.8183	38.7398	0.30507	0.000126039	0.00650959
contig_12156	1835	B9I440	Predicted protein OS=Populus trichocarpa GN=POPTRDRAFT_570393 PE=4 SV=1	15.0964	87.496	0.172538	1.8e-13	3.49e-11
contig_12226	493	F8S1H4	Cytochrome P450 OS=Helianthus annuus PE=2 SV=1	14.5789	40.313	0.361642	0.000455389	0.0201009
contig_12267	619	D6N3H1	Thiazole biosynthetic enzyme OS=Gossypium hirsutum PE=2 SV=1	163.109	435.547	0.374492	1.22e-29	6.73e-27
contig_12271	1366	B9T4V1	Putative uncharacterized protein OS=Ricinus communis GN=RCOM_0411580 PE=4 SV=1	0.552916	15.8696	0.0348412	0.000143419	0.00733625
contig_12348	755	B9S6G9	"Amine oxidase	26.042	83.1053	0.313362	3.5e-08	3.61e-06
contig_12409	727	G3G8J5	MYB2 OS=Chrysanthemum morifolium PE=2 SV=1	21.6494	123.424	0.175407	1.04e-18	3.02e-16
contig_12481	1086	K4BCP6	Uncharacterized protein OS=Solanum lycopersicum GN=Solyc02g090970.1 PE=3 SV=1	2.9165	24.3367	0.119839	1.5e-05	0.000982104
contig_12523	300			10.9638	34.4534	0.318221	0.000342414	0.0156388
contig_12556	696	A5B5M0	Putative uncharacterized protein OS=Vitis vinifera GN=VITISV_002826 PE=4 SV=1	54.994	121.695	0.451899	3.66e-07	3.25e-05
contig_12638	362	A5C7G2	Putative uncharacterized protein OS=Vitis vinifera GN=VITISV_022715 PE=4 SV=1	18.6432	48.1944	0.386833	0.00024172	0.0116431
contig_1265	925	O64950	3-hydroxy-3-methylglutaryl coenzyme A reductase OS=Tagetes erecta PE=2 SV=1	52.0204	125.615	0.414127	3.35e-08	3.46e-06
contig_12705	420	K4BJF9	Uncharacterized protein OS=Solanum lycopersicum GN=Solyc03g097420.2 PE=4 SV=1	56.0372	122.717	0.456635	6.89e-07	5.86e-05
contig_12709	1995	M1B7W9	Uncharacterized protein OS=Solanum tuberosum GN=PGSC0003DMG400015156 PE=4 SV=1	38.1275	187.158	0.203718	7.63e-25	3.16e-22
contig_1273	1461	K4CAM0	Uncharacterized protein OS=Solanum lycopersicum GN=Solyc06g083650.2 PE=4 SV=1	7.3709	27.4438	0.268581	0.000745945	0.0303173
contig_12747	1182			9.15195	74.9446	0.122116	1.01e-13	1.99e-11
contig_12779	352	A5AY74	Putative uncharacterized protein OS=Vitis vinifera GN=VITISV_008690 PE=2 SV=1	4.77589	26.8018	0.178193	6.54e-05	0.0035843
contig_12798	1922	Q9MB08	Multicystatin OS=Helianthus annuus GN=smc PE=2 SV=1	35.3417	113.871	0.310366	7.74e-11	1.15e-08
contig_12801	1344	B9T7Z9	Lipoxygenase OS=Ricinus communis GN=RCOM_0441480 PE=3 SV=1	21.2278	73.7306	0.287911	5.94e-08	5.93e-06
contig_12810	987	F6GZY0	Putative uncharacterized protein OS=Vitis vinifera GN=VIT_18s0001g09850 PE=2 SV=1	22.9569	58.5457	0.39212	5.9e-05	0.00328839
contig_12833	339	F6HX15	Putative uncharacterized protein OS=Vitis vinifera GN=VIT_09s0002g04700 PE=4 SV=1	14.8053	41.2327	0.359065	0.000303694	0.0141406
contig_12861	1487	B9H4M3	PAD4 OS=Populus trichocarpa GN=POPTRDRAFT_558462 PE=4 SV=1	20.3006	60.2024	0.337205	7.39e-06	0.000516685
contig_12876	368	E3VVR1	Ethylene-responsive-element-binding factor 2 OS=Petunia hybrida PE=2 SV=1	53.0976	126.297	0.420418	4.02e-08	4.1e-06
contig_12891	612	D3UBS7	Gibberellin 2-oxidase1 OS=Helianthus annuus GN=ga2ox1 PE=2 SV=1	9.59431	286.828	0.0334497	4.28e-72	9.25e-69
contig_12916	511	Q69FA5	Serine-threonine kinase OS=Phaseolus vulgaris GN=BA3 PE=4 SV=1	14.3037	71.4055	0.200317	2.48e-10	3.45e-08
contig_13050	488	B9SHH6	"Glucan endo-1	24.7135	102.064	0.242137	1.15e-12	2.09e-10
contig_13120	1319	F8J347	Mitogen-activated protein kinase kinase kinase OS=Gossypium hirsutum GN=MAPKKK PE=2 SV=1	6.6867	24.245	0.275797	0.00130759	0.0481442
contig_13164	406	B6Z9Y8	Aleurain-like protease (Fragment) OS=Helianthus petiolaris PE=4 SV=1	79.753	252.702	0.315601	2.84e-22	1.01e-19
contig_13165	454	I1MHG1	Uncharacterized protein OS=Glycine max PE=3 SV=1	81.0344	274.65	0.295046	1.03e-25	4.53e-23
contig_13196	341	F4IX90	Phosphoinositide phospholipase C 2 OS=Arabidopsis thaliana GN=PLC2 PE=2 SV=1	28.7938	159.692	0.180309	2.08e-23	7.83e-21
contig_13197	359	F4IX90	Phosphoinositide phospholipase C 2 OS=Arabidopsis thaliana GN=PLC2 PE=2 SV=1	22.1244	130.526	0.169501	8.23e-20	2.54e-17
contig_13246	883	Q5MCR8	Aluminum-induced protein OS=Codonopsis lanceolata GN=AIP PE=2 SV=1	28.8339	69.3692	0.415659	3.17e-05	0.00191712
contig_1328	598	J3L4G9	Uncharacterized protein OS=Oryza brachyantha GN=OB01G41250 PE=3 SV=1	16.6229	70.4133	0.236077	3.09e-09	3.68e-07
contig_1336	451	A9PEI4	Putative uncharacterized protein OS=Populus trichocarpa PE=2 SV=1	114.311	267.018	0.428102	2.34e-15	5.31e-13
contig_13371	1452	K7M2E1	Uncharacterized protein OS=Glycine max PE=3 SV=1	60.7254	152.33	0.398642	1.78e-10	2.52e-08
contig_13380	1060	M1A9M7	Uncharacterized protein OS=Solanum tuberosum GN=PGSC0003DMG400006941 PE=4 SV=1	1.83879	14.9209	0.123236	0.00130158	0.0480986
contig_13381	766	F6HV74	Putative uncharacterized protein OS=Vitis vinifera GN=VIT_14s0066g02480 PE=4 SV=1	7.37917	29.7491	0.248047	0.000290988	0.0136118
contig_13384	1045	E3TPZ7	Flavin-binding kelch repeat F-box 1 (Fragment) OS=Helianthus annuus PE=2 SV=1	5.71213	75.5096	0.0756477	8.05e-17	2.05e-14
contig_13393	423			22.0601	253.698	0.086954	9.57e-51	1.13e-47
contig_13502	642	M1CLB1	Uncharacterized protein OS=Solanum tuberosum GN=PGSC0003DMG400027176 PE=4 SV=1	4.70582	117.83	0.0399372	2.03e-29	1.1e-26
contig_13510	1382	B9R919	"ATP binding protein	10.7716	94.0149	0.114574	4.08e-18	1.14e-15
contig_1355	1918	D7SNZ6	Putative uncharacterized protein OS=Vitis vinifera GN=VIT_04s0023g03420 PE=2 SV=1	27.8827	150.131	0.185722	7.48e-22	2.58e-19
contig_13606	733	H9D0Z6	Mitogen-activated protein kinase 1 (Fragment) OS=Lilium lancifolium GN=MAPK1 PE=2 SV=1	34.6347	85.363	0.405735	2.74e-06	0.000212414
contig_13676	664	M0ZLQ7	Uncharacterized protein OS=Solanum tuberosum GN=PGSC0003DMG400001369 PE=4 SV=1	20.7681	53.0194	0.391707	0.000119187	0.00620508
contig_1372	953	B9HSE7	Predicted protein OS=Populus trichocarpa GN=POPTRDRAFT_749656 PE=2 SV=1	18.7396	57.2496	0.327331	6.31e-06	0.000448104
contig_13782	3052	K4CPH0	Uncharacterized protein OS=Solanum lycopersicum GN=Solyc08g081740.2 PE=3 SV=1	0.806278	22.7064	0.0355089	1.52e-06	0.00012263
contig_13795	976	M0ZQJ2	Uncharacterized protein OS=Solanum tuberosum GN=PGSC0003DMG400002290 PE=4 SV=1	31.803	133.799	0.237693	2.81e-16	6.8e-14
contig_13820	1607	K4ATH7	Uncharacterized protein OS=Solanum lycopersicum GN=Solyc01g009820.2 PE=4 SV=1	13.4479	60.9733	0.220555	2.27e-08	2.41e-06
contig_13878	368	A5BNW5	Putative uncharacterized protein OS=Vitis vinifera GN=VIT_03s0088g00810 PE=4 SV=1	0.860684	28.6525	0.0300387	2.92e-08	3.06e-06
contig_13915	1955	M0ZJ30	Uncharacterized protein OS=Solanum tuberosum GN=PGSC0003DMG402000668 PE=4 SV=1	35.4181	103.646	0.341723	4.95e-09	5.72e-07
contig_14069	1559	D7SIX6	Putative uncharacterized protein OS=Vitis vinifera GN=VIT_17s0000g03880 PE=3 SV=1	17.0814	43.3613	0.393931	0.000889848	0.0349156
contig_14332	1652	K7KZB7	Uncharacterized protein OS=Glycine max PE=4 SV=1	5.6338	28.113	0.200398	6.87e-05	0.00373306
contig_14336	374	Q93YF8	Hydroperoxide lyase OS=Nicotiana attenuata GN=hpl PE=2 SV=1	69.7696	187.983	0.371148	7.86e-14	1.57e-11
contig_14348	852	F6H475	Putative uncharacterized protein OS=Vitis vinifera GN=VIT_14s0068g00090 PE=3 SV=1	17.2149	42.0938	0.408966	0.00128781	0.0476674
contig_14351	2603	F6GTJ0	Putative uncharacterized protein OS=Vitis vinifera GN=VIT_17s0000g04050 PE=4 SV=1	9.7718	33.592	0.290897	0.000244419	0.0117606
contig_14367	849	M1AUH6	Uncharacterized protein OS=Solanum tuberosum GN=PGSC0003DMG400011721 PE=4 SV=1	24.8518	65.3247	0.380435	1.36e-05	0.000899252
contig_14391	476	F6HQA3	Putative uncharacterized protein OS=Vitis vinifera GN=VIT_03s0063g00310 PE=2 SV=1	39.873	81.2465	0.490765	0.000130391	0.00671527
contig_14494	1111			2.23684	29.4398	0.0759801	7.52e-07	6.35e-05
contig_14495	845			2.99864	27.5835	0.108711	2.51e-06	0.000195482
contig_14534	557	K4BC24	Uncharacterized protein OS=Solanum lycopersicum GN=Solyc02g088690.2 PE=4 SV=1	51.6149	118.812	0.434425	2.24e-07	2.06e-05
contig_1455	452			122.413	297.352	0.411677	4.98e-18	1.37e-15
contig_14554	958	F6HQ65	Putative uncharacterized protein OS=Vitis vinifera GN=VIT_07s0104g00360 PE=4 SV=1	19.4047	68.79	0.282086	1.11e-07	1.07e-05
contig_14588	668			11.489	124.927	0.0919658	3.58e-25	1.51e-22
contig_14619	543	B9H5I4	Predicted protein (Fragment) OS=Populus trichocarpa GN=POPTRDRAFT_864323 PE=3 SV=1	42.0424	93.1311	0.451433	1.11e-05	0.000747172
contig_14672	555	M0RU06	Uncharacterized protein OS=Musa acuminata subsp. malaccensis PE=4 SV=1	14.9696	39.6217	0.377813	0.000679063	0.0279493
contig_14784	772	D7LQ13	Putative uncharacterized protein OS=Arabidopsis lyrata subsp. lyrata GN=ARALYDRAFT_322561 PE=4 SV=1	56.7441	145.118	0.39102	2.3e-10	3.22e-08
contig_14810	820			20.026	52.1538	0.38398	0.000174295	0.00868565
contig_14824	572	F2DFQ9	Predicted protein OS=Hordeum vulgare var. distichum PE=2 SV=1	62.5711	144.317	0.433567	8.86e-09	1e-06
contig_14829	719	B9T5H7	"Serine/threonine protein kinase	2.47367	20.888	0.118426	0.000154805	0.0078087
contig_14878	834	F6HY04	Putative uncharacterized protein OS=Vitis vinifera GN=VIT_09s0002g01890 PE=4 SV=1	4.64493	21.0021	0.221165	0.000904152	0.0352332
contig_14885	486	A5AGT9	Putative uncharacterized protein OS=Vitis vinifera GN=VITISV_009522 PE=4 SV=1	5.21369	65.0158	0.0801911	3.79e-14	7.79e-12
contig_14927	398	A5BZ93	Putative uncharacterized protein OS=Vitis vinifera GN=VITISV_006441 PE=2 SV=1	50.5032	169.937	0.297188	2.32e-16	5.67e-14
contig_15015	353	M1B0Z6	Uncharacterized protein OS=Solanum tuberosum GN=PGSC0003DMG400013297 PE=4 SV=1	25.4683	65.3407	0.389777	2.49e-05	0.00153796
contig_15095	628			5.50905	86.7115	0.0635331	8.32e-20	2.56e-17
contig_1510	369	G7LER1	Gibberellin-regulated protein OS=Medicago truncatula GN=MTR_8g062800 PE=4 SV=1	11.0265	94.9362	0.116147	1.86e-17	4.89e-15
contig_15171	1096	A5BT43	Putative uncharacterized protein OS=Vitis vinifera GN=VITISV_012280 PE=2 SV=1	8.51405	99.9398	0.0851918	7.37e-21	2.4e-18
contig_15215	931	K4D9I0	Uncharacterized protein OS=Solanum lycopersicum GN=Solyc11g065700.1 PE=4 SV=1	7.85091	33.0454	0.237579	4.14e-05	0.00239636
contig_15240	402	A5PGU3	YA4 OS=Antirrhinum majus GN=nf-YA PE=2 SV=1	1.45457	18.0326	0.0806633	0.00011977	0.00622832
contig_15262	2729			4.01751	22.1148	0.181666	0.000540905	0.0228428
contig_15299	613	A7LHI0	WRKY43 (Fragment) OS=Glycine max GN=WRKY43 PE=2 SV=1	6.16055	59.7503	0.103105	7.14e-12	1.18e-09
contig_15301	646	Q39927	Homeodomain protein OS=Helianthus annuus PE=2 SV=1	10.4848	59.3826	0.176564	1.51e-09	1.88e-07
contig_15304	676	I1KZ20	Uncharacterized protein OS=Glycine max PE=4 SV=1	29.8783	63.5201	0.470376	0.000420451	0.0187317
contig_15500	820	M1D0W3	Uncharacterized protein OS=Solanum tuberosum GN=PGSC0003DMG400030698 PE=4 SV=1	22.8487	158.238	0.144394	1.74e-26	8.1e-24
contig_15520	380	A8J6X3	Cysteine proteinase OS=Platycodon grandiflorus GN=PgCP2 PE=2 SV=1	87.1974	268.988	0.324168	1.17e-22	4.29e-20
contig_15566	359	A5BZ93	Putative uncharacterized protein OS=Vitis vinifera GN=VITISV_006441 PE=2 SV=1	53.0035	114.102	0.464529	2.22e-06	0.000173225
contig_15569	704	G3EYQ1	Gibberellin 2-oxidase (Fragment) OS=Helianthus annuus GN=GA2OX PE=4 SV=1	2.07648	98.2895	0.0211261	3.34e-26	1.5e-23
contig_15746	1615	F6I181	Putative uncharacterized protein OS=Vitis vinifera GN=VIT_03s0038g00860 PE=4 SV=1	23.8209	53.0041	0.449416	0.000633239	0.0262178
contig_15885	846			9.27329	34.2746	0.270558	0.00015463	0.00781291
contig_15918	756	Q9FS16	Extensin-3 OS=Arabidopsis thaliana GN=EXT3 PE=2 SV=3	292.271	806.142	0.362555	2.81e-56	4.18e-53
contig_15967	870	M1BNK1	Uncharacterized protein OS=Solanum tuberosum GN=PGSC0003DMG400019170 PE=4 SV=1	78.4968	170.593	0.460142	4.16e-09	4.85e-07
contig_15968	464			22.2111	77.8161	0.285431	2.23e-08	2.37e-06
contig_16017	520	I1L0H7	Uncharacterized protein OS=Glycine max PE=4 SV=1	39.6383	106.055	0.373753	2.02e-08	2.17e-06
contig_1604	469			57.8709	158.706	0.364642	3.04e-12	5.24e-10
contig_1605	480			42.4847	110.702	0.383776	2.74e-08	2.88e-06
contig_1606	644			39.5347	104.431	0.378573	4.34e-08	4.41e-06
contig_16067	527	D7LWA1	ATPAO3 OS=Arabidopsis lyrata subsp. lyrata GN=ARALYDRAFT_486367 PE=4 SV=1	32.362	73.3182	0.441392	6.47e-05	0.00356894
contig_16111	2628	M1CNB7	Uncharacterized protein OS=Solanum tuberosum GN=PGSC0003DMG400027683 PE=4 SV=1	45.2792	117.648	0.38487	1.18e-08	1.32e-06
contig_1618	710	G1DVA6	Non-specific lipid-transfer protein OS=Helianthus annuus GN=LTP4 PE=3 SV=1	28.2416	271.957	0.103846	5.48e-51	6.64e-48
contig_16394	1232	A9PEZ2	Predicted protein OS=Populus trichocarpa GN=POPTRDRAFT_707343 PE=2 SV=1	20.4286	53.9976	0.378323	0.000119187	0.00620508
contig_16488	616	Q9XGJ3	GEG protein OS=Gerbera hybrida GN=geg PE=4 SV=1	3.00595	37.0495	0.0811333	3.04e-08	3.17e-06
contig_16570	592	K4DGZ0	Uncharacterized protein OS=Solanum lycopersicum GN=Solyc12g089190.1 PE=4 SV=1	5.76175	36.6766	0.157096	9.26e-07	7.69e-05
contig_16662	362	F6H3Q1	Putative uncharacterized protein OS=Vitis vinifera GN=VIT_04s0008g01500 PE=2 SV=1	0.0673038	52.6976	0.00127717	2.99e-15	6.66e-13
contig_16663	349	F6H3Q1	Putative uncharacterized protein OS=Vitis vinifera GN=VIT_04s0008g01500 PE=2 SV=1	0.279243	55.6544	0.00501745	3.92e-16	9.35e-14
contig_16676	933			4.46542	41.8966	0.106582	1.34e-08	1.47e-06
contig_16703	448			19.2519	51.8721	0.371142	0.000139976	0.00718445
contig_16713	1125			2.12237	25.1271	0.0844656	8.31e-06	0.000576613
contig_16721	721	C8YZB4	UPA22 OS=Capsicum annuum PE=2 SV=1	23.1813	84.9076	0.273018	2.17e-09	2.64e-07
contig_16722	696	C8YZB4	UPA22 OS=Capsicum annuum PE=2 SV=1	11.4819	36.977	0.310514	0.000302636	0.014113
contig_16723	544	C8YZB4	UPA22 OS=Capsicum annuum PE=2 SV=1	13.0777	58.0202	0.225399	6.08e-08	6.06e-06
contig_16765	337			40.1247	124.947	0.321133	2.87e-11	4.48e-09
contig_16770	513	B9SJQ9	"Xyloglucan endotransglucosylase/hydrolase protein 22	28.9708	255.774	0.113267	6.98e-47	6.96e-44
contig_16777	447	I1M6J5	Uncharacterized protein OS=Glycine max PE=4 SV=1	39.1895	314.955	0.124429	1.88e-54	2.63e-51
contig_16790	497	B9SJQ9	"Xyloglucan endotransglucosylase/hydrolase protein 22	7.69647	63.2279	0.121726	3.12e-12	5.34e-10
contig_16813	1398	K4CRX8	Uncharacterized protein OS=Solanum lycopersicum GN=Solyc09g015040.1 PE=4 SV=1	13.0708	41.8548	0.31229	0.000152113	0.0077029
contig_16820	965	K4ASK2	Uncharacterized protein OS=Solanum lycopersicum GN=Solyc01g006360.2 PE=4 SV=1	42.719	93.5946	0.456426	1.11e-05	0.000747172
contig_16839	311			5.17049	34.127	0.151507	2.78e-06	0.000215165
contig_16981	450			91.8793	375.442	0.244723	4.74e-42	4.18e-39
contig_17109	797	I1M6C1	Uncharacterized protein OS=Glycine max PE=4 SV=1	20.1148	49.4811	0.406515	0.000529684	0.0225578
contig_17110	1211	B6F0U9	Caffeoyl CoA O-methyltransferase OS=Carthamus tinctorius GN=CtCoAOMT6 PE=2 SV=1	11.9104	41.444	0.287385	3.26e-05	0.00196177
contig_17327	340	B6Z9W6	Aleurain-like protease (Fragment) OS=Helianthus annuus PE=4 SV=1	23.0025	80.5907	0.285423	1.3e-08	1.44e-06
contig_17351	336	K4A5R1	Uncharacterized protein OS=Setaria italica GN=Si034215m.g PE=3 SV=1	59.6047	154.842	0.384939	4.75e-11	7.25e-09
contig_17388	389			9.70801	177.792	0.0546032	3e-41	2.57e-38
contig_17389	415			36.8689	563.228	0.0654599	1.42e-122	9.94e-119
contig_17395	544	J3MZM4	Uncharacterized protein OS=Oryza brachyantha GN=OB09G24530 PE=4 SV=1	12.0028	38.5101	0.31168	0.000265653	0.0126948
contig_17420	401			44.1711	215.719	0.204762	3.12e-28	1.59e-25
contig_17466	924	A5X2R6	SLL2 protein OS=Primula vulgaris GN=SLL2 PE=4 SV=1	7.27755	49.8122	0.1461	8.83e-09	1e-06
contig_17480	682	I1LUD2	Uncharacterized protein OS=Glycine max PE=4 SV=1	48.6922	187.968	0.259045	1.3e-20	4.21e-18
contig_17561	445	A9PEI4	Putative uncharacterized protein OS=Populus trichocarpa PE=2 SV=1	41.6651	97.5066	0.427306	1.73e-06	0.000137951
contig_17562	920	D7LQ13	Putative uncharacterized protein OS=Arabidopsis lyrata subsp. lyrata GN=ARALYDRAFT_322561 PE=4 SV=1	48.9663	114.12	0.429078	1.87e-07	1.74e-05
contig_1758	404	Q9SM30	Sucrose	18.6348	244.338	0.0762667	1.46e-51	1.84e-48
contig_17658	577	D2DF32	PAD4 OS=Glycine max PE=2 SV=1	22.1683	66.9648	0.331044	2.48e-06	0.000192817
contig_17669	638	B7FM99	Non-specific lipid-transfer protein OS=Medicago truncatula GN=MTR_6g082480 PE=4 SV=1	11.8383	33.1624	0.356979	0.00107895	0.0408014
contig_17675	437	I1K3R6	Uncharacterized protein OS=Glycine max PE=4 SV=1	34.1207	96.7518	0.352662	4.19e-08	4.26e-06
contig_17751	1560			23.8174	57.2741	0.415849	0.000152762	0.00772712
contig_17800	527	B9N3N0	Amine oxidase (Fragment) OS=Populus trichocarpa GN=POPTRDRAFT_744008 PE=3 SV=1	32.8243	87.2052	0.376404	3.96e-07	3.51e-05
contig_17801	379	B9N3N0	Amine oxidase (Fragment) OS=Populus trichocarpa GN=POPTRDRAFT_744008 PE=3 SV=1	19.864	48.229	0.411869	0.000435821	0.0193406
contig_17909	330	C4J1W0	Uncharacterized protein OS=Zea mays PE=2 SV=1	15.0614	39.5194	0.381113	0.00125264	0.0465553
contig_18018	456			18.0593	47.7674	0.378067	0.000354225	0.0161053
contig_18062	1027	F6HLC2	Putative uncharacterized protein OS=Vitis vinifera GN=VIT_08s0007g00470 PE=2 SV=1	17.2944	49.646	0.348355	8.66e-05	0.00464995
contig_18123	1181	K4C4Z6	Uncharacterized protein OS=Solanum lycopersicum GN=Solyc06g036290.2 PE=3 SV=1	17.1848	44.2001	0.388794	0.000611419	0.0255004
contig_18240	1093	G0YWG1	Putative R2R3-MYB transcription factor OS=Citrus sinensis PE=2 SV=1	1.87244	19.643	0.0953235	6.53e-05	0.00358883
contig_18314	1217			1.14112	16.2451	0.0702443	0.000398579	0.0178537
contig_18329	810	G9JKY1	BZIP protein OS=Medicago sativa PE=2 SV=1	22.7397	74.2508	0.306256	8.35e-08	8.15e-06
contig_18340	319	F2EDF0	Predicted protein OS=Hordeum vulgare var. distichum PE=2 SV=1	35.133	79.2636	0.443243	3.81e-05	0.0022383
contig_18411	362	G7JED0	Putative uncharacterized protein OS=Medicago truncatula GN=MTR_4g129580 PE=4 SV=1	14.1338	43.8828	0.322081	0.000132935	0.00683463
contig_18423	498	G7JED0	Putative uncharacterized protein OS=Medicago truncatula GN=MTR_4g129580 PE=4 SV=1	6.84931	25.909	0.26436	0.000813933	0.032671
contig_18469	930	K4CRK0	Uncharacterized protein OS=Solanum lycopersicum GN=Solyc09g011740.2 PE=4 SV=1	45.4532	188.341	0.241334	5.24e-22	1.85e-19
contig_18498	1013			3.15072	75.772	0.0415816	1.38e-18	3.95e-16
contig_18504	530	F6HW29	Putative uncharacterized protein OS=Vitis vinifera GN=VIT_10s0071g00150 PE=4 SV=1	3.99937	19.3056	0.207161	0.000902508	0.0352903
contig_18508	760	K3Y5K9	Uncharacterized protein OS=Setaria italica GN=Si009497m.g PE=3 SV=1	33.3402	79.8659	0.417452	1.36e-05	0.000898847
contig_18554	1356	M1AAU7	Uncharacterized protein OS=Solanum tuberosum GN=PGSC0003DMG400007200 PE=4 SV=1	28.2989	176.416	0.16041	2.24e-27	1.08e-24
contig_1857	1010	I3S1K5	Uncharacterized protein OS=Medicago truncatula PE=2 SV=1	11.4342	66.9654	0.170748	1.17e-10	1.69e-08
contig_1858	659			4.91716	25.7898	0.190663	0.000111762	0.0058758
contig_18600	799			4.14706	22.7903	0.181966	0.000540905	0.0228428
contig_18605	865	M0ZIK5	Uncharacterized protein OS=Solanum tuberosum GN=PGSC0003DMG400000555 PE=4 SV=1	53.1219	264.686	0.200698	7.49e-35	4.93e-32
contig_18607	1190	G7IDF5	Kinase-like protein OS=Medicago truncatula GN=MTR_1g040090 PE=3 SV=1	31.9803	82.1647	0.389222	1.45e-06	0.000117048
contig_18628	870	A5BT79	Putative uncharacterized protein OS=Vitis vinifera GN=VITISV_011174 PE=4 SV=1	11.1178	35.9205	0.309512	0.000465076	0.0204886
contig_18629	501	A5BCG5	Putative uncharacterized protein OS=Vitis vinifera GN=VITISV_017115 PE=2 SV=1	11.4282	47.5615	0.240283	1.94e-06	0.000152416
contig_18632	433	Q3SA37	Putative lipoxygenase (Fragment) OS=Fagus sylvatica PE=2 SV=1	16.4302	61.9197	0.265347	2.22e-07	2.05e-05
contig_18894	725	K4CN15	Uncharacterized protein OS=Solanum lycopersicum GN=Solyc08g076530.2 PE=4 SV=1	23.4902	64.2981	0.365333	1.07e-05	0.000726817
contig_18895	474	B9REA5	Putative uncharacterized protein OS=Ricinus communis GN=RCOM_1619760 PE=3 SV=1	208.122	449.437	0.463073	2.18e-21	7.38e-19
contig_18896	373	B9RGP4	Putative uncharacterized protein OS=Ricinus communis GN=RCOM_1442490 PE=4 SV=1	3.00467	33.0108	0.0910208	3.29e-07	2.96e-05
contig_18903	1240	B9GNV5	Predicted protein OS=Populus trichocarpa GN=POPTRDRAFT_551849 PE=4 SV=1	7.62357	40.2509	0.189401	1.14e-06	9.34e-05
contig_18985	365			48.9282	115.647	0.423082	1.32e-07	1.25e-05
contig_19022	333	G1E9R4	Gigantea-5 (Fragment) OS=Populus balsamifera GN=GI5 PE=4 SV=1	11.8527	37.0803	0.319651	0.000195831	0.00965291
contig_19023	773	K9LJ62	GIGANTEA (Fragment) OS=Chrysanthemum morifolium GN=GI PE=2 SV=1	20.7078	47.7418	0.433746	0.00108355	0.0408732
contig_19086	610	Q39938	Dehydrin (Fragment) OS=Helianthus annuus PE=2 SV=1	31.8329	584.237	0.0544864	4.35e-133	3.59e-129
contig_19100	1492	K4CAT8	Uncharacterized protein OS=Solanum lycopersicum GN=Solyc06g084330.2 PE=4 SV=1	13.5047	82.9688	0.162768	2.36e-13	4.55e-11
contig_19205	1395	I1KEY3	Uncharacterized protein OS=Glycine max PE=4 SV=1	1.43215	24.8635	0.0576004	2.98e-06	0.000228317
contig_19242	831	K4JGY9	Disease resistance protein RGA2 (Fragment) OS=Artemisia tridentata PE=4 SV=1	14.9819	46.1209	0.32484	3.71e-05	0.00219581
contig_19296	412	B9S2J2	"Metalloendoproteinase 1	15.7301	145.894	0.107819	9.77e-28	4.79e-25
contig_19299	1720	B1B1U1	ABA 8-oxidase OS=Lactuca sativa GN=LsABA8ox3 PE=2 SV=1	5.1561	91.7126	0.0562202	3.55e-21	1.19e-18
contig_19301	426	B9S368	"FUS-interacting serine-arginine-rich protein 1	26.3085	108.288	0.24295	4.21e-13	7.89e-11
contig_19304	1494	F6HPJ7	Putative uncharacterized protein OS=Vitis vinifera GN=VIT_01s0026g00880 PE=2 SV=1	3.96282	28.2074	0.140489	6.07e-06	0.000431981
contig_19312	1961	O04189	Aminoalcoholphosphotransferase OS=Pimpinella brachycarpa PE=2 SV=3	31.3713	121.476	0.258251	8.44e-14	1.68e-11
contig_19358	472	F6HIW5	Putative uncharacterized protein OS=Vitis vinifera GN=VIT_13s0047g00250 PE=4 SV=1	47.1278	119.853	0.393213	1.81e-08	1.95e-06
contig_19360	398	B9SJL5	"Amine oxidase	8.32538	35.5561	0.234148	4e-05	0.00233101
contig_19371	674	B9H447	Predicted protein OS=Populus trichocarpa GN=POPTRDRAFT_556310 PE=4 SV=1	3.00031	21.7165	0.138158	0.000307579	0.0142995
contig_19461	1730	Q9ZR47	Neutral invertase OS=Daucus carota PE=2 SV=1	18.0265	45.0299	0.400324	0.000749018	0.0303606
contig_19465	914	O82673	"Beta-1	9.22313	30.2826	0.304568	0.000932229	0.0360181
contig_19473	1035	Q8RVG0	Protein phosphatase 2C OS=Nicotiana tabacum GN=pp2C PE=2 SV=2	24.7642	105.964	0.233703	2.69e-13	5.13e-11
contig_19474	316	Q76BK7	Protein phosphatase 2C (Fragment) OS=Nicotiana tabacum GN=NtPP2C2 PE=2 SV=1	10.0232	43.1363	0.23236	5.29e-06	0.000385322
contig_19493	438	K4AZT5	Uncharacterized protein OS=Solanum lycopersicum GN=Solyc01g095460.2 PE=4 SV=1	28.7028	89.9583	0.319068	1.19e-08	1.32e-06
contig_19531	1209	I1LT53	Uncharacterized protein OS=Glycine max PE=4 SV=1	4.89698	22.5206	0.217444	0.000540905	0.0228428
contig_19538	418	C8YZB4	UPA22 OS=Capsicum annuum PE=2 SV=1	14.4552	57.8354	0.249937	2.5e-07	2.28e-05
contig_19589	1583	B9RQ74	"IAA-amino acid hydrolase ILR1	23.8099	63.1466	0.377058	1.59e-05	0.00102518
contig_19679	3129	B9IHH4	"Aquaporin	1.80647	24.287	0.0743801	2.98e-06	0.000228317
contig_1971	1434	M1AAW3	Uncharacterized protein OS=Solanum tuberosum GN=PGSC0003DMG402007209 PE=4 SV=1	25.4514	75.2951	0.338021	4.85e-07	4.2e-05
contig_19721	1695	M1C897	Uncharacterized protein OS=Solanum tuberosum GN=PGSC0003DMG400024100 PE=4 SV=1	48.268	311.63	0.154889	2.81e-48	2.96e-45
contig_19740	1340	Q75VR0	Two pore calcium channel protein 1B OS=Nicotiana tabacum GN=TPC1B PE=2 SV=1	66.7464	134.649	0.495707	1.43e-06	0.00011537
contig_1980	509	B9GFI5	Predicted protein OS=Populus trichocarpa GN=POPTRDRAFT_707134 PE=4 SV=1	11.5837	33.6625	0.344112	0.00107895	0.0408014
contig_19802	744	M1CWI6	Uncharacterized protein OS=Solanum tuberosum GN=PGSC0003DMG400029664 PE=4 SV=1	24.5605	62.7493	0.391406	4.26e-05	0.00245315
contig_1981	995	B9A0T9	ACC oxidase 2 OS=Lactuca sativa GN=Ls-ACO2 PE=2 SV=1	118.073	330.288	0.357486	2.23e-24	8.96e-22
contig_19840	827	I1L5B2	Uncharacterized protein OS=Glycine max PE=4 SV=2	45.34	92.1848	0.491838	6.03e-05	0.00334683
contig_19841	498	B9SUC9	"Receptor-kinase	51.2231	112.203	0.456523	1.65e-06	0.000132143
contig_19865	368	D7TZL4	Putative uncharacterized protein OS=Vitis vinifera GN=VIT_09s0002g00520 PE=4 SV=1	10.7917	33.0823	0.326206	0.000530354	0.0225019
contig_19930	346	A5BCG5	Putative uncharacterized protein OS=Vitis vinifera GN=VITISV_017115 PE=2 SV=1	20.3503	52.4279	0.388157	0.000174295	0.00868565
contig_19931	545	B9HL16	Predicted protein (Fragment) OS=Populus trichocarpa GN=POPTRDRAFT_420081 PE=4 SV=1	6.57157	35.0665	0.187403	5.22e-06	0.000381607
contig_19932	1991	A5C2E8	Putative uncharacterized protein OS=Vitis vinifera GN=VITISV_029434 PE=4 SV=1	20.6684	85.5357	0.241635	9.59e-11	1.4e-08
contig_20114	1190	I1LZW9	Uncharacterized protein OS=Glycine max PE=4 SV=1	35.8294	128.916	0.277928	1.05e-13	2.07e-11
contig_20175	301			16.1077	62.2249	0.258863	1.4e-07	1.33e-05
contig_20194	452	M1AG66	Uncharacterized protein OS=Solanum tuberosum GN=PGSC0003DMG400008571 PE=4 SV=1	15.3083	306.33	0.0499734	2.4e-71	5.06e-68
contig_20242	758	Q9AVE5	"Endo-1	47.9887	213.095	0.225198	1.9e-26	8.82e-24
contig_20243	306	Q9AVE5	"Endo-1	8.91753	53.5005	0.166681	3.45e-09	4.09e-07
contig_20244	376	Q9AVE5	"Endo-1	17.0418	78.0404	0.218372	1.61e-10	2.3e-08
contig_20266	379	B5M0Y6	Putative chlorophyll b reductase OS=Nicotiana tabacum PE=2 SV=1	4.04995	22.6045	0.179166	0.000540905	0.0228428
contig_20268	712	F6H771	Putative uncharacterized protein OS=Vitis vinifera GN=VIT_16s0098g00900 PE=4 SV=1	11.566	43.1609	0.267975	1.29e-05	0.000859588
contig_20347	1367	M1BZ56	Uncharacterized protein OS=Solanum tuberosum GN=PGSC0003DMG400021844 PE=4 SV=1	22.3143	60.9455	0.366136	2.73e-05	0.00166956
contig_20383	707	F4HW72	Inositol oxygenase 1 OS=Arabidopsis thaliana GN=MIOX1 PE=4 SV=1	17.2305	119.017	0.144774	5.87e-20	1.83e-17
contig_20406	338			7.92911	122.833	0.064552	6.65e-28	3.28e-25
contig_20424	2413	K4B8V4	Uncharacterized protein OS=Solanum lycopersicum GN=Solyc02g077270.2 PE=4 SV=1	22.1023	50.3811	0.438701	0.00106991	0.0404935
contig_20530	1100	M1CK50	Uncharacterized protein OS=Solanum tuberosum GN=PGSC0003DMG400026930 PE=4 SV=1	32.9135	86.3962	0.38096	5.81e-07	5.01e-05
contig_20608	1179	A9YTW1	Putative staygreen protein OS=Nicotiana tabacum PE=2 SV=1	15.7467	70.5166	0.223305	1.16e-09	1.47e-07
contig_20615	1400	M1AA75	Uncharacterized protein OS=Solanum tuberosum GN=PGSC0003DMG400007061 PE=4 SV=1	7.22218	31.2657	0.230994	0.000110897	0.00583373
contig_20709	1228			4.04744	26.6631	0.151799	6.54e-05	0.0035843
contig_20726	803	F6HW29	Putative uncharacterized protein OS=Vitis vinifera GN=VIT_10s0071g00150 PE=4 SV=1	4.82425	73.8182	0.0653531	4.05e-17	1.05e-14
contig_20850	1134	Q9SLY2	Sucrose synthase OS=Citrus unshiu GN=CitSUSA PE=2 SV=1	13.9438	47.7755	0.29186	1.1e-05	0.000736753
contig_20912	338	M1AW28	Uncharacterized protein OS=Solanum tuberosum GN=PGSC0003DMG400012164 PE=4 SV=1	16.9395	48.5379	0.348994	6.65e-05	0.00362759
contig_2092	1510			68.9452	148.822	0.463272	4.47e-08	4.54e-06
contig_20934	1213	K7WCI9	Cis-prenyltransferase 3 OS=Solanum lycopersicum GN=CPT3 PE=3 SV=1	29.526	64.3653	0.458726	0.000302331	0.0141061
contig_20939	350	C5YCX2	Putative uncharacterized protein Sb06g023630 OS=Sorghum bicolor GN=Sb06g023630 PE=4 SV=1	78.8001	440.594	0.17885	2.7e-62	4.81e-59
contig_20990	498	K4CNJ3	Uncharacterized protein OS=Solanum lycopersicum GN=Solyc08g078340.2 PE=4 SV=1	22.7006	62.6134	0.362551	1.25e-05	0.000832595
contig_21018	444	C7SCY2	Jasmonate ZIM domain 2 OS=Catharanthus roseus PE=2 SV=1	30.0709	97.2575	0.309188	1.73e-09	2.15e-07
contig_21019	401	M1CP53	Uncharacterized protein OS=Solanum tuberosum GN=PGSC0003DMG400027885 PE=4 SV=1	0.668339	13.6663	0.0489043	0.000514087	0.0221955
contig_21045	1456	D7T2V7	Putative uncharacterized protein OS=Vitis vinifera GN=VIT_13s0064g01510 PE=4 SV=1	7.64721	39.1869	0.195147	1.93e-06	0.000152314
contig_21078	313			1.63464	17.2869	0.0945597	0.000218959	0.0106827
contig_21079	723	A9PBZ0	Putative uncharacterized protein OS=Populus trichocarpa PE=2 SV=1	5.82983	87.1193	0.0669178	4.43e-20	1.4e-17
contig_21210	362			9.75905	34.1097	0.286108	0.00015463	0.00781291
contig_21224	1289	B9SNI4	"Tartrate-resistant acid phosphatase type 5	8.01422	32.4243	0.247167	0.000168236	0.0084068
contig_21297	2162	K4CRW1	Uncharacterized protein OS=Solanum lycopersicum GN=Solyc09g014860.2 PE=4 SV=1	11.3593	42.8344	0.265192	2.06e-05	0.00130484
contig_2134	697	F6HV43	Putative uncharacterized protein OS=Vitis vinifera GN=VIT_14s0066g02060 PE=3 SV=1	4.40439	41.5519	0.105997	1.34e-08	1.47e-06
contig_21360	337			30.22	73.589	0.410659	2.26e-05	0.00140993
contig_21419	675	M1CBN8	Uncharacterized protein OS=Solanum tuberosum GN=PGSC0003DMG400024895 PE=4 SV=1	36.3835	375.724	0.0968357	3.88e-72	8.6e-69
contig_21420	438	D7TGU3	Putative uncharacterized protein OS=Vitis vinifera GN=VIT_12s0035g00880 PE=4 SV=1	4.83942	49.7305	0.097313	1.14e-10	1.65e-08
contig_21493	525			4.77998	71.7476	0.0666222	1.43e-16	3.55e-14
contig_21688	2128	Q7XS07	OSJNBa0095H06.12 protein OS=Oryza sativa subsp. japonica GN=OSJNBa0095H06.12 PE=2 SV=2	8.83881	38.9224	0.227088	9.12e-06	0.000625607
contig_21719	706	M0ZLQ7	Uncharacterized protein OS=Solanum tuberosum GN=PGSC0003DMG400001369 PE=4 SV=1	88.6904	306.364	0.289493	2.13e-29	1.15e-26
contig_21765	1089			13.4461	94.9448	0.14162	3.14e-16	7.57e-14
contig_21824	456	B5TV63	Senescence-related protein OS=Camellia sinensis PE=2 SV=1	22.1199	64.5012	0.342938	5.6e-06	0.000403055
contig_21830	344			25.2139	185.623	0.135834	2.78e-31	1.63e-28
contig_21887	951			24.2871	101.975	0.238167	1.86e-12	3.3e-10
contig_21888	498			16.8297	53.6985	0.313412	8.01e-06	0.000558332
contig_21927	1083	B9SAZ8	"Reticuline oxidase	40.2242	122.181	0.329219	6.58e-11	9.86e-09
contig_21931	3498	F6HUD2	Putative uncharacterized protein OS=Vitis vinifera GN=VIT_02s0025g03610 PE=4 SV=1	17.4824	90.3506	0.193496	3.65e-13	6.89e-11
contig_22078	895	I1JZK8	Uncharacterized protein OS=Glycine max PE=4 SV=1	41.6502	106.922	0.389539	6.76e-08	6.69e-06
contig_22085	471	A1KYZ0	Ca(2+)-dependent DNase OS=Populus tomentosa GN=CDD PE=2 SV=1	16.5013	41.3123	0.399429	0.0010563	0.0400783
contig_22294	842	F6H7S5	Putative uncharacterized protein OS=Vitis vinifera GN=VIT_07s0197g00250 PE=4 SV=1	12.0373	36.1264	0.3332	0.000615084	0.0256062
contig_22295	739	F6H7S3	Putative uncharacterized protein OS=Vitis vinifera GN=VIT_07s0197g00210 PE=4 SV=1	5.17611	26.7057	0.19382	0.000192987	0.00952308
contig_22397	2945	M1BZ76	Uncharacterized protein OS=Solanum tuberosum GN=PGSC0003DMG400021861 PE=4 SV=1	3.23474	23.4489	0.137948	0.00010251	0.00543029
contig_22548	1390			0.525841	13.4496	0.039097	0.000514087	0.0221955
contig_22579	554			17.1515	43.4497	0.394745	0.000889848	0.0349156
contig_22633	489			16.0434	50.2892	0.319022	2.89e-05	0.00175738
contig_22821	699	M0RUG8	Uncharacterized protein OS=Musa acuminata subsp. malaccensis PE=4 SV=1	31.6836	64.2087	0.493447	0.000762658	0.0307488
contig_22898	1248	K4AX10	Uncharacterized protein OS=Solanum lycopersicum GN=Solyc01g067620.2 PE=3 SV=1	8.47273	31.0161	0.273172	0.000268649	0.0127909
contig_22949	593	A0AAL0	4-coumarate-CoA ligase-like protein (Fragment) OS=Coffea arabica GN=4cl1 PE=2 SV=1	14.3801	84.2257	0.170733	2.72e-13	5.17e-11
contig_23043	1375	E3SU13	TIR-NBS-LRR resistance-like protein RGC151 OS=Helianthus annuus PE=2 SV=1	9.40893	43.9675	0.213997	2.02e-06	0.000158517
contig_23064	2215	J9XU22	Heat stress transcription factor A2 OS=Capsicum annuum GN=HSFA2 PE=2 SV=1	2.54089	37.2057	0.0682931	5.5e-09	6.33e-07
contig_23083	369			32.4853	77.5469	0.418912	1.61e-05	0.00103987
contig_23143	446			12.0181	40.8283	0.294357	0.000112254	0.00588807
contig_23164	2629	E6NUE9	JMS10C05.2 protein OS=Jatropha curcas GN=JMS10C05.2 PE=4 SV=1	3.54014	19.9084	0.177822	0.000902508	0.0352903
contig_23303	313	M1BFM7	Uncharacterized protein OS=Solanum tuberosum GN=PGSC0003DMG400017124 PE=4 SV=1	25.9208	86.9886	0.297979	4.47e-09	5.18e-07
contig_23304	1541	A5ALQ5	Putative uncharacterized protein OS=Vitis vinifera GN=VITISV_012452 PE=3 SV=1	16.3639	66.3757	0.246534	2.12e-08	2.27e-06
contig_23339	712	A0MA75	Xyloglucan endotransglucosylase OS=Gerbera hybrida PE=2 SV=1	55.4349	113.553	0.488185	7.43e-06	0.000519423
contig_23345	358	K7LM19	Uncharacterized protein OS=Glycine max PE=4 SV=1	40.9696	152.302	0.269002	1.28e-16	3.21e-14
contig_23347	453	Q69FA5	Serine-threonine kinase OS=Phaseolus vulgaris GN=BA3 PE=4 SV=1	18.8781	95.4018	0.197879	8.28e-14	1.65e-11
contig_23354	566	M1B8K3	Uncharacterized protein OS=Solanum tuberosum GN=PGSC0003DMG400015331 PE=4 SV=1	22.0395	50.0047	0.440749	0.00106991	0.0404935
contig_23391	610	A1E098	3-hydroxy-3-methylglutaryl coenzyme A reductase OS=Atractylodes lancea GN=HMGR PE=2 SV=1	38.7028	107.067	0.36148	7.27e-09	8.34e-07
contig_2340	534			19.0714	48.5195	0.393067	0.000435821	0.0193406
contig_2341	810			24.5144	54.4249	0.450426	0.000745051	0.0302945
contig_23474	388	B9UNP5	NBS-LRR resistance-like protein 18A (Fragment) OS=Lactuca sativa PE=4 SV=1	26.3106	61.592	0.427175	0.000185621	0.00920463
contig_23478	1755	M1ATU0	Uncharacterized protein OS=Solanum tuberosum GN=PGSC0003DMG400011546 PE=4 SV=1	10.9117	38.1432	0.286073	5.63e-05	0.00316752
contig_23506	669	Q40249	Alcohol dehydrogenases homologous OS=Lactuca sativa PE=2 SV=1	49.7477	122.355	0.406584	1.88e-08	2.03e-06
contig_23564	609	Q3I6X2	Pto disease resistance protein (Fragment) OS=Solanum chilense GN=Pto PE=3 SV=1	41.0467	94.7705	0.433117	4.86e-06	0.000356978
contig_236	310	M0ZPV3	Uncharacterized protein OS=Solanum tuberosum GN=PGSC0003DMG401002119 PE=4 SV=1	39.6897	89.5087	0.443417	9.64e-06	0.000657322
contig_23661	353	B9HXJ0	Predicted protein OS=Populus trichocarpa GN=POPTRDRAFT_769927 PE=4 SV=1	10.422	40.58	0.256826	2.22e-05	0.00138276
contig_23664	731	K4CY87	Uncharacterized protein OS=Solanum lycopersicum GN=ERF3 PE=4 SV=1	42.0954	86.7827	0.485066	0.000103415	0.00546548
contig_23719	320	O04189	Aminoalcoholphosphotransferase OS=Pimpinella brachycarpa PE=2 SV=3	48.8802	185.129	0.264033	3.3e-20	1.05e-17
contig_23765	442	Q8S3V4	Tuber agglutinin OS=Helianthus tuberosus GN=hta-c PE=2 SV=1	4.96099	115.511	0.0429483	7.49e-29	3.91e-26
contig_23817	1548	B9RI93	"Ankyrin repeat-containing protein	9.36471	30.5171	0.306868	0.000932229	0.0360181
contig_23860	443	A9JIF3	Putative fructan 1-exohydrolase (Fragment) OS=Vernonia herbacea GN=1-FEH PE=2 SV=1	21.8341	91.3701	0.238963	1.36e-11	2.17e-09
contig_23882	407	H6TB47	HSP18.1B OS=Citrullus lanatus PE=2 SV=1	7.78211	217.567	0.0357688	1.26e-54	1.79e-51
contig_2391	711	B9N4N9	Predicted protein OS=Populus trichocarpa GN=POPTRDRAFT_784826 PE=4 SV=1	29.5041	73.2719	0.402666	1.3e-05	0.000860443
contig_23944	356	B9RJV4	"Mitochondrial dicarboxylate carrier protein	27.649	87.8807	0.31462	1.33e-08	1.47e-06
contig_23945	520	B9RJV4	"Mitochondrial dicarboxylate carrier protein	36.0774	117.527	0.30697	2.96e-11	4.61e-09
contig_23979	872			13.0481	60.3401	0.216243	2.27e-08	2.41e-06
contig_23992	1031			0.945256	13.3221	0.0709539	0.000514087	0.0221955
contig_24008	429	Q9AR56	Putative membrane protein OS=Solanum tuberosum GN=poni2 PE=2 SV=1	34.2459	110.603	0.30963	1.32e-10	1.9e-08
contig_24009	504	M1A6F3	Uncharacterized protein OS=Solanum tuberosum GN=PGSC0003DMG400006137 PE=4 SV=1	43.7005	188.357	0.232009	7.7e-23	2.85e-20
contig_24051	2373	K4DHQ1	Uncharacterized protein OS=Solanum lycopersicum GN=Solyc12g098780.1 PE=4 SV=1	11.4787	51.4642	0.223042	2.73e-07	2.47e-05
contig_24082	1545	F6HV57	Putative uncharacterized protein OS=Vitis vinifera GN=VIT_14s0066g02250 PE=4 SV=1	18.4977	46.2013	0.400372	0.000516452	0.0220979
contig_24098	451			10.6964	118.743	0.0900802	2.38e-24	9.49e-22
contig_24099	696			1.54025	14.8506	0.103716	0.00130158	0.0480986
contig_24277	553	B9IHH4	"Aquaporin	10.2214	42.2738	0.241791	8.57e-06	0.000592317
contig_24306	932	M1CHV3	Uncharacterized protein OS=Solanum tuberosum GN=PGSC0003DMG400026359 PE=4 SV=1	2.50959	28.8046	0.0871248	1.38e-06	0.000111369
contig_24327	386	B9SQX8	Putative uncharacterized protein OS=Ricinus communis GN=RCOM_1405850 PE=4 SV=1	4.2921	35.8528	0.119715	4.35e-07	3.82e-05
contig_24328	305	M1B4D3	Uncharacterized protein OS=Solanum tuberosum GN=PGSC0003DMG400014214 PE=4 SV=1	5.91126	39.5746	0.14937	1.74e-07	1.63e-05
contig_24447	428	Q5FX61	Pto-like protein OS=Solanum virginianum GN=Pto2 PE=2 SV=1	19.0699	79.8232	0.238902	6.73e-10	8.8e-08
contig_2455	455	I6QM17	Cell wall protein (Fragment) OS=Helianthus annuus GN=CWP PE=4 SV=1	62.8644	348.904	0.180177	2.15e-49	2.42e-46
contig_24576	1371	E0CRQ1	Putative uncharacterized protein OS=Vitis vinifera GN=VIT_18s0001g06520 PE=4 SV=1	15.0165	39.3649	0.381468	0.00125264	0.0465553
contig_24656	337			40.6307	128.858	0.315314	5.35e-12	8.94e-10
contig_24692	1812	M1A518	Uncharacterized protein OS=Solanum tuberosum GN=PGSC0003DMG400005808 PE=4 SV=1	9.82896	33.9764	0.289288	0.000244419	0.0117606
contig_24731	407			22.5082	212.795	0.105774	4.78e-40	4.02e-37
contig_24732	1028			14.0306	107.732	0.130237	8.19e-19	2.38e-16
contig_24737	2037	M1A9Y4	Uncharacterized protein OS=Solanum tuberosum GN=PGSC0003DMG400007010 PE=4 SV=1	18.1324	47.6424	0.380595	0.000354225	0.0161053
contig_24738	472	M1C6K9	Uncharacterized protein OS=Solanum tuberosum GN=PGSC0003DMG400023680 PE=4 SV=1	24.8285	94.9418	0.261513	5.13e-11	7.78e-09
contig_24739	497	M1AEN2	Uncharacterized protein OS=Solanum tuberosum GN=PGSC0003DMG400008180 PE=4 SV=1	30.5898	91.2827	0.335111	2.15e-08	2.29e-06
contig_24740	357			47.9772	131.549	0.36471	1.92e-10	2.72e-08
contig_24759	551	A6NAB4	Myc2 bHLH protein OS=Vitis vinifera GN=Myc2 PE=2 SV=1	10.6123	34.181	0.310472	0.000342414	0.0156388
contig_2476	757	E1AWE4	COR413-PM1 OS=Corylus heterophylla PE=2 SV=1	39.7162	171.041	0.232203	6.17e-21	2.04e-18
contig_24778	715	A5BWU1	Putative uncharacterized protein OS=Vitis vinifera GN=VITISV_005005 PE=4 SV=1	10.9042	39.6326	0.275131	3.54e-05	0.00210933
contig_24819	772	K4BRM3	Uncharacterized protein OS=Solanum lycopersicum GN=Solyc04g048950.2 PE=4 SV=1	8.77356	32.9773	0.266048	0.000168236	0.0084068
contig_24857	1480	I1LZ99	Uncharacterized protein OS=Glycine max PE=4 SV=1	6.15684	25.8729	0.237965	0.000813933	0.032671
contig_24952	761			3.00948	19.8263	0.151792	0.000902508	0.0352903
contig_24982	452			5.17465	43.2023	0.119777	1.79e-08	1.93e-06
contig_24988	371	B6D3N1	Kinase-like protein pac.pt.5.102 (Fragment) OS=Platanus acerifolia PE=4 SV=1	25.4804	69.4627	0.366821	5.37e-06	0.000389699
contig_25011	502	B9S863	"ATP binding protein	21.5976	66.6746	0.323925	1.23e-06	9.97e-05
contig_25012	653	K7L424	Uncharacterized protein OS=Glycine max PE=3 SV=1	15.8944	40.9523	0.38812	0.000853877	0.033811
contig_25013	395	F6HDP5	Putative uncharacterized protein OS=Vitis vinifera GN=VIT_05s0020g03300 PE=3 SV=1	58.8436	164.818	0.357022	5.52e-13	1.03e-10
contig_25016	915	H8XXY7	Allene oxide synthase OS=Artemisia annua PE=2 SV=1	17.148	44.8815	0.382072	0.000611419	0.0255004
contig_25032	522	A9PAQ0	Putative uncharacterized protein OS=Populus trichocarpa PE=2 SV=1	12.2753	45.5153	0.269697	1.2e-05	0.000800531
contig_25145	1552	B2ZM25	Putative uncharacterized protein (Fragment) OS=Helianthus annuus PE=4 SV=1	13.8617	266.861	0.0519435	3.73e-62	6.52e-59
contig_25148	439	A9PE71	Predicted protein OS=Populus trichocarpa GN=POPTRDRAFT_654056 PE=2 SV=1	23.9755	89.5163	0.267834	2.19e-10	3.07e-08
contig_2522	815	F4J8J7	Adenine nucleotide alpha hydrolases-like protein OS=Arabidopsis thaliana GN=At3g11930 PE=2 SV=1	8.54981	38.5999	0.221498	9.12e-06	0.000625607
contig_25253	1132	A4GU13	Chitinase OS=Helianthus annuus GN=chi PE=3 SV=1	11.0843	34.3476	0.32271	0.000710539	0.0291392
contig_25375	578	A9PIM1	Putative uncharacterized protein OS=Populus trichocarpa x Populus deltoides PE=2 SV=1	12.2241	38.1051	0.320801	0.000265653	0.0126948
contig_25378	383	I1LL17	Uncharacterized protein OS=Glycine max PE=4 SV=1	32.1884	270.594	0.118955	5.49e-48	5.67e-45
contig_25428	426	O24371	"Linoleate 13S-lipoxygenase 3-1	7.32063	67.1709	0.108985	3.02e-13	5.74e-11
contig_25483	511	M0ZW82	Uncharacterized protein OS=Solanum tuberosum GN=PGSC0003DMG400003661 PE=4 SV=1	10.2987	32.6483	0.315442	0.00081652	0.0326738
contig_25530	468	B9R919	"ATP binding protein	19.9389	70.9256	0.281124	4.5e-08	4.56e-06
contig_25562	332	K7LXN5	Uncharacterized protein OS=Glycine max PE=3 SV=1	54.5988	110.531	0.493968	1.2e-05	0.000804982
contig_25586	396	I3S8E2	Uncharacterized protein OS=Medicago truncatula PE=2 SV=1	7.8137	26.9769	0.289644	0.00118297	0.0442923
contig_25611	1231	B9I0G8	Predicted protein OS=Populus trichocarpa GN=POPTRDRAFT_888988 PE=4 SV=1	41.5237	99.0385	0.419268	8.58e-07	7.14e-05
contig_25640	953	K4C8E4	Uncharacterized protein OS=Solanum lycopersicum GN=Solyc06g069710.2 PE=4 SV=1	14.4701	51.8995	0.27881	4.05e-06	0.000301994
contig_25651	380	M1BXA9	Uncharacterized protein OS=Solanum tuberosum GN=PGSC0003DMG400021369 PE=4 SV=1	11.2203	40.7088	0.275622	5.14e-05	0.00291602
contig_25691	419	I1NLY0	Uncharacterized protein OS=Oryza glaberrima PE=3 SV=1	19.3051	50.7438	0.380442	0.000205392	0.0100804
contig_25712	507	D7TW09	Putative uncharacterized protein OS=Vitis vinifera GN=VIT_02s0025g03660 PE=4 SV=1	6.48745	37.6263	0.172418	1.8e-06	0.000142863
contig_25858	1281	A5B6A0	Putative uncharacterized protein OS=Vitis vinifera GN=VITISV_042738 PE=4 SV=1	9.89014	33.2767	0.29721	0.000244419	0.0117606
contig_25860	339	M1CXA4	Uncharacterized protein OS=Solanum tuberosum GN=PGSC0003DMG400029838 PE=4 SV=1	11.068	126.461	0.0875213	1.07e-25	4.66e-23
contig_26113	458	K4CFQ0	Uncharacterized protein OS=Solanum lycopersicum GN=Solyc07g053550.1 PE=4 SV=1	14.0439	54.7532	0.256494	1.02e-06	8.45e-05
contig_26114	861	K4CFQ0	Uncharacterized protein OS=Solanum lycopersicum GN=Solyc07g053550.1 PE=4 SV=1	32.457	102.322	0.317206	9.04e-10	1.17e-07
contig_26117	489	B9T5H7	"Serine/threonine protein kinase	2.04279	19.9312	0.102492	0.000274323	0.0129929
contig_26153	348	B9H2U2	Predicted protein OS=Populus trichocarpa GN=POPTRDRAFT_555791 PE=4 SV=1	1.47024	15.5483	0.0945597	0.000722141	0.0295615
contig_26222	301			30.5157	62.6858	0.486804	0.000916207	0.03552
contig_26230	747	I3ST27	Uncharacterized protein OS=Medicago truncatula PE=2 SV=1	16.3079	43.8781	0.371663	0.000492147	0.0214008
contig_26269	1328	M1E012	Uncharacterized protein OS=Solanum tuberosum GN=PGSC0003DMG400046726 PE=4 SV=1	6.89824	110.818	0.0622481	1.67e-25	7.21e-23
contig_26281	560			45.2909	138.677	0.326594	3e-12	5.2e-10
contig_26316	829			7.20045	52.4244	0.137349	1.66e-09	2.07e-07
contig_26327	336			5.14834	34.1685	0.150675	2.78e-06	0.000215165
contig_26346	2191	Q43469	Delta(8)-fatty-acid desaturase OS=Helianthus annuus GN=sld1 PE=1 SV=1	17.4362	95.0463	0.18345	2.68e-14	5.56e-12
contig_26429	514	B9R919	"ATP binding protein	40.338	104.661	0.385415	7.91e-08	7.74e-06
contig_26441	852	B9SEX8	Putative uncharacterized protein (Fragment) OS=Ricinus communis GN=RCOM_0107500 PE=4 SV=1	12.9541	43.1929	0.299912	2.97e-05	0.00180145
contig_26484	571			5.5043	79.9386	0.0688565	6.68e-18	1.81e-15
contig_26485	475	A5B4G6	Putative uncharacterized protein OS=Vitis vinifera GN=VITISV_019567 PE=4 SV=1	9.38654	167.654	0.0559874	1.78e-38	1.34e-35
contig_26508	549	G3EXM7	Heat shock protein 22 OS=Corylus heterophylla PE=2 SV=1	1.19823	36.7063	0.0326437	1.46e-09	1.82e-07
contig_26533	1287	F6HDD1	Putative uncharacterized protein OS=Vitis vinifera GN=VIT_00s1682g00020 PE=3 SV=1	28.4152	80.3918	0.353459	4.81e-07	4.17e-05
contig_26587	1752	B5LAT0	Putative arogenate dehydratase OS=Capsicum annuum PE=2 SV=1	27.4651	71.9231	0.381868	8.5e-06	0.000588689
contig_26597	434	M0ZLQ7	Uncharacterized protein OS=Solanum tuberosum GN=PGSC0003DMG400001369 PE=4 SV=1	32.4479	75.2832	0.431011	3.25e-05	0.00195881
contig_26601	662			20.7572	56.7948	0.365478	3.71e-05	0.00219329
contig_26627	393	A5BXV4	Putative uncharacterized protein OS=Vitis vinifera GN=VITISV_027546 PE=2 SV=1	14.6928	67.2511	0.218476	1.89e-09	2.33e-07
contig_26699	338	K4AY11	Uncharacterized protein OS=Solanum lycopersicum GN=Solyc01g081190.2 PE=4 SV=1	28.1844	75.0132	0.375726	3.39e-06	0.000255298
contig_2671	736	E5KC12	Starch excess 4 OS=Gunnera manicata PE=2 SV=1	27.8067	57.0694	0.487244	0.00115836	0.0434786
contig_26720	364	B9SQM5	Putative uncharacterized protein OS=Ricinus communis GN=RCOM_0838110 PE=4 SV=1	89.4908	537.326	0.166548	5.25e-79	1.4e-75
contig_26799	414			11.6523	33.3442	0.349457	0.00107895	0.0408014
contig_27045	1519	B9RNG5	"Triacylglycerol lipase	7.37816	27.5833	0.267487	0.000745945	0.0303173
contig_27064	1259	D7T9E0	Putative uncharacterized protein OS=Vitis vinifera GN=VIT_01s0011g02460 PE=3 SV=1	6.92796	25.979	0.266675	0.000813933	0.032671
contig_27155	434	B9SLM0	"Serine-threonine protein kinase	33.8513	74.8037	0.452536	7.6e-05	0.00409527
contig_27191	918	D7TTA6	Putative uncharacterized protein OS=Vitis vinifera GN=VIT_07s0129g00520 PE=3 SV=1	5.14881	36.3848	0.14151	9.26e-07	7.69e-05
contig_27205	3831	F6HFR1	Putative uncharacterized protein OS=Vitis vinifera GN=VIT_01s0011g02480 PE=4 SV=1	6.04171	35.4813	0.170278	5.22e-06	0.000381607
contig_27244	1587	F6GUQ2	Putative uncharacterized protein OS=Vitis vinifera GN=VIT_06s0004g06840 PE=2 SV=1	6.11019	65.5882	0.0931598	2.04e-13	3.95e-11
contig_27271	399	D7U7R3	Putative uncharacterized protein OS=Vitis vinifera GN=VIT_15s0048g01060 PE=4 SV=1	14.3497	51.5488	0.278371	4.05e-06	0.000301994
contig_27386	595	K7LBZ3	Uncharacterized protein OS=Glycine max PE=3 SV=1	8.88569	59.4011	0.149588	1.25e-10	1.8e-08
contig_27387	1159	K7MBP9	Uncharacterized protein OS=Glycine max PE=3 SV=1	5.21335	34.7445	0.150048	2.78e-06	0.000215165
contig_2741	2387	K4DFH4	Uncharacterized protein OS=Solanum lycopersicum GN=Solyc12g044900.1 PE=4 SV=1	10.9521	33.3769	0.328133	0.000530354	0.0225019
contig_2758	308	Q400L2	MYC2 OS=Catharanthus roseus GN=myc2 PE=2 SV=1	27.0535	185.923	0.145509	4.3e-30	2.44e-27
contig_2759	374	D7P234	MYC1b transcription factor OS=Nicotiana tabacum PE=2 SV=1	27.8166	208.85	0.13319	1.02e-35	7.1e-33
contig_27623	720	Q1A531	Phospholipase C OS=Petunia integrifolia subsp. inflata PE=2 SV=1	54.3452	305.947	0.177629	1.26e-43	1.16e-40
contig_27636	1219	K4ASR1	Uncharacterized protein OS=Solanum lycopersicum GN=Solyc01g006950.2 PE=3 SV=1	18.208	108.635	0.167608	8.65e-17	2.2e-14
contig_27643	1365	Q84U71	Lipoxygenase (Fragment) OS=Nicotiana attenuata PE=2 SV=1	4.96204	67.0823	0.0739694	1.76e-15	4.02e-13
contig_27652	589	Q53J09	Jacalin-like lectin OS=Ananas comosus PE=2 SV=1	142.502	534.343	0.266687	2.13e-54	2.88e-51
contig_27733	515	M1AZF4	Uncharacterized protein OS=Solanum tuberosum GN=PGSC0003DMG400012918 PE=4 SV=1	8.51557	29.2967	0.290666	0.000673161	0.0277693
contig_27741	495	I1M8Z5	Uncharacterized protein OS=Glycine max PE=4 SV=1	41.3942	251.551	0.164556	5.97e-38	4.41e-35
contig_27766	701	E7FKW3	Ethylene response factor 6b OS=Nicotiana tabacum GN=NtERF6b PE=4 SV=1	11.1219	112.96	0.098459	4.78e-22	1.69e-19
contig_27777	527	B9IEM4	Predicted protein (Fragment) OS=Populus trichocarpa GN=POPTRDRAFT_733232 PE=4 SV=1	5.17792	38.6335	0.134027	3.04e-07	2.75e-05
contig_27806	863	O24431	Calmodulin-like domain protein kinase isoenzyme gamma OS=Glycine max PE=2 SV=1	23.2347	52.1676	0.445386	0.000892759	0.0349693
contig_27955	442	D7TGI6	Putative uncharacterized protein OS=Vitis vinifera GN=VIT_12s0035g02150 PE=2 SV=1	16.702	46.1415	0.361973	0.000150343	0.00763025
contig_28137	750	K4AK15	Uncharacterized protein OS=Setaria italica GN=Si039238m.g PE=3 SV=1	10.3953	61.7386	0.168376	5.17e-10	6.87e-08
contig_28156	1590	F6H047	Putative uncharacterized protein OS=Vitis vinifera GN=VIT_18s0001g12520 PE=2 SV=1	6.08333	26.657	0.228208	0.000503315	0.021803
contig_28261	384	B9NB44	Predicted protein (Fragment) OS=Populus trichocarpa GN=POPTRDRAFT_279684 PE=4 SV=1	2.41102	55.6399	0.0433325	6.02e-14	1.22e-11
contig_28262	922	B9NB44	Predicted protein (Fragment) OS=Populus trichocarpa GN=POPTRDRAFT_279684 PE=4 SV=1	1.16271	22.9099	0.0507512	1.03e-05	0.000703379
contig_28263	594	F6HFK5	Putative uncharacterized protein OS=Vitis vinifera GN=VIT_01s0011g04550 PE=4 SV=1	6.64472	67.5591	0.0983542	6.17e-14	1.24e-11
contig_28274	433	I1L7R1	Uncharacterized protein OS=Glycine max PE=4 SV=1	11.8725	42.1342	0.281779	2.06e-05	0.00130484
contig_28284	886	Q43443	Phosphoinositide-specific phospholipase C P13 OS=Glycine max PE=2 SV=1	56.4551	270.939	0.208368	8.88e-35	5.8e-32
contig_28287	1406	D2CFI1	R111 OS=Coffea arabica PE=2 SV=1	4.95597	95.9871	0.0516317	3.24e-23	1.21e-20
contig_28288	785	Q6W0D1	Pto-like serine/threonine kinase OS=Capsicum chinense PE=2 SV=1	41.5895	90.2684	0.460731	1.84e-05	0.00118355
contig_28394	647	M0ZLQ3	Uncharacterized protein OS=Solanum tuberosum GN=PGSC0003DMG400001368 PE=4 SV=1	21.2761	93.1177	0.228486	5.13e-12	8.6e-10
contig_28516	2562	D7TB03	Putative uncharacterized protein OS=Vitis vinifera GN=VIT_01s0010g03850 PE=4 SV=1	15.4724	51.6343	0.299653	8.95e-06	0.000615448
contig_2853	760	M1CLB1	Uncharacterized protein OS=Solanum tuberosum GN=PGSC0003DMG400027176 PE=4 SV=1	48.9203	274.419	0.178269	1.37e-39	1.1e-36
contig_28612	556			15.4685	84.2163	0.183676	8.79e-13	1.61e-10
contig_28634	1025	F6GU90	Putative uncharacterized protein OS=Vitis vinifera GN=VIT_06s0004g01720 PE=4 SV=1	6.51291	26.3603	0.247072	0.000503315	0.021803
contig_28667	584	M0ZLQ3	Uncharacterized protein OS=Solanum tuberosum GN=PGSC0003DMG400001368 PE=4 SV=1	48.6862	136.185	0.357502	5.15e-11	7.79e-09
contig_28718	378	K4JGY9	Disease resistance protein RGA2 (Fragment) OS=Artemisia tridentata PE=4 SV=1	32.2275	75.8841	0.424694	3.25e-05	0.00195881
contig_28810	1096	A5ATM5	Putative uncharacterized protein OS=Vitis vinifera GN=VITISV_004660 PE=2 SV=1	9.18095	57.9765	0.158356	1.34e-09	1.68e-07
contig_28819	853	A9PD45	Predicted protein OS=Populus trichocarpa GN=POPTRDRAFT_572692 PE=2 SV=1	17.1947	82.5844	0.208208	2.18e-11	3.42e-09
contig_2889	489	B9GQF3	Predicted protein OS=Populus trichocarpa GN=POPTRDRAFT_755354 PE=4 SV=1	1.49472	27.3079	0.0547358	4.55e-07	3.97e-05
contig_2895	1018	B9RR92	"Cation	3.44638	34.3098	0.100449	1.82e-07	1.7e-05
contig_29065	362	M1C3W7	Uncharacterized protein OS=Solanum tuberosum GN=PGSC0003DMG402022984 PE=4 SV=1	3.02867	29.5107	0.10263	3.41e-06	0.000256306
contig_291	522			34.8657	102.127	0.341396	3.75e-09	4.43e-07
contig_29104	317			4.30405	24.8373	0.17329	0.000190098	0.00940607
contig_29105	469	K4BSN9	Uncharacterized protein OS=Solanum lycopersicum GN=Solyc04g054910.2 PE=4 SV=1	4.3637	27.1413	0.160777	3.81e-05	0.00224083
contig_29106	675			6.85801	37.9219	0.180846	1.8e-06	0.000142863
contig_29145	1054	O65717	Cyclic nucleotide-gated ion channel 1 OS=Arabidopsis thaliana GN=CNGC1 PE=1 SV=1	11.4654	44.3924	0.258274	8.09e-06	0.00056345
contig_29170	418	B9S0H4	"Metal ion binding protein	9.55907	36.6761	0.260635	6.09e-05	0.00338062
contig_29325	312	K4BE64	Uncharacterized protein OS=Solanum lycopersicum GN=Solyc03g006410.2 PE=4 SV=1	4.13875	27.1252	0.15258	3.81e-05	0.00224083
contig_29380	458	I1LIN6	Uncharacterized protein OS=Glycine max PE=3 SV=1	5.42604	82.6978	0.0656128	1.02e-18	2.97e-16
contig_29402	998	K7MV27	Uncharacterized protein OS=Glycine max PE=4 SV=1	25.7799	67.3187	0.382953	1.16e-05	0.000779908
contig_29412	330			25.7668	56.9669	0.452311	0.000621879	0.0258063
contig_29521	798	Q4L0F4	Heat shock protein 70 cytosolic isoform (Fragment) OS=Rhynchobodo ATCC50359 PE=3 SV=1	49.0333	176.726	0.277453	4.71e-18	1.3e-15
contig_29686	996	B9N0T2	Predicted protein OS=Populus trichocarpa GN=POPTRDRAFT_742765 PE=2 SV=1	12.6957	141.838	0.0895085	6.86e-29	3.62e-26
contig_29687	495	B9N0T2	Predicted protein OS=Populus trichocarpa GN=POPTRDRAFT_742765 PE=2 SV=1	3.00243	33.9139	0.0885311	3.29e-07	2.96e-05
contig_29734	413			26.9597	67.1857	0.401271	2.12e-05	0.00132957
contig_29745	660	Q6L7J8	Harpin inducing protein 1-like 9 OS=Nicotiana tabacum GN=hin9 PE=2 SV=1	23.5888	262.867	0.0897364	2.39e-52	3.06e-49
contig_29863	519	I1L4U1	Uncharacterized protein OS=Glycine max PE=4 SV=1	25.3498	107.195	0.236483	2.66e-13	5.08e-11
contig_29895	1763	B8QUH1	Calcium-dependent protein kinase OS=Gossypium hirsutum GN=CPK1 PE=2 SV=1	11.5808	46.6659	0.248165	3.13e-06	0.000237829
contig_29938	907	H6U708	ERF6 OS=Solanum lycopersicum GN=Solyc01g065980.2 PE=2 SV=1	17.1381	48.1455	0.355964	0.000129293	0.00666624
contig_3006	1538	B9HTV3	Predicted protein OS=Populus trichocarpa GN=POPTRDRAFT_1089922 PE=4 SV=1	20.372	106.602	0.191103	2.55e-15	5.74e-13
contig_30096	763			4.37466	45.3218	0.0965243	1.25e-09	1.58e-07
contig_3023	516			10.9071	93.9711	0.116069	7.33e-18	1.97e-15
contig_30235	436	Q0H282	Putative S-adenosine-L-methionine synthetase (Fragment) OS=Zinnia elegans PE=2 SV=1	22.464	135.477	0.165815	5.59e-21	1.86e-18
contig_30388	432	K7MBP9	Uncharacterized protein OS=Glycine max PE=3 SV=1	1.86114	33.0789	0.0562637	1e-08	1.12e-06
contig_30389	655	K7MBP9	Uncharacterized protein OS=Glycine max PE=3 SV=1	4.7984	32.4076	0.148064	2.39e-06	0.000186074
contig_30397	625	F6GTF6	Putative uncharacterized protein OS=Vitis vinifera GN=VIT_17s0000g04730 PE=4 SV=1	16.6455	91.5674	0.181784	6.94e-14	1.39e-11
contig_30518	744	B9HF56	Predicted protein (Fragment) OS=Populus trichocarpa GN=POPTRDRAFT_764082 PE=2 SV=1	30.2257	83.7745	0.360799	5.34e-07	4.62e-05
contig_3053	2834	B9GNZ1	Nbs-lrr resistance protein OS=Populus trichocarpa GN=POPTRDRAFT_710696 PE=4 SV=1	12.1218	43.0437	0.281616	2.97e-05	0.00180145
contig_3054	2310	H9A8L1	Acyl-activating enzyme 12 OS=Cannabis sativa PE=2 SV=1	19.5967	50.3152	0.389478	0.000205392	0.0100804
contig_3055	690	B9DFD5	AT4G03560 protein OS=Arabidopsis thaliana GN=AT4G03560 PE=2 SV=1	100.069	214.693	0.466103	9.27e-11	1.36e-08
contig_30681	1857	B9RAQ8	"BRASSINOSTEROID INSENSITIVE 1-associated receptor kinase 1	1.88929	28.6143	0.066026	2.42e-07	2.22e-05
contig_307	1014	Q96471	S-adenosylmethionine decarboxylase proenzyme OS=Ipomoea nil GN=SAMDC PE=3 SV=1	20.3273	59.4838	0.341729	1.11e-05	0.000747572
contig_30733	426	B9H2E7	Predicted protein OS=Populus trichocarpa GN=POPTRDRAFT_758739 PE=4 SV=1	16.9862	71.7304	0.236806	1.9e-09	2.34e-07
contig_30734	670	Q93X60	Fructan 1-exohydrolase IIa (Precursor) OS=Cichorium intybus GN=1-feh IIa PE=1 SV=1	10.6911	49.4385	0.21625	2.72e-07	2.46e-05
contig_30738	454	F6HUI4	Amine oxidase OS=Vitis vinifera GN=VIT_02s0025g04560 PE=3 SV=1	36.7606	98.6296	0.372714	6.83e-08	6.73e-06
contig_30766	575	B9RBR2	Amine oxidase OS=Ricinus communis GN=RCOM_1679960 PE=3 SV=1	30.7622	66.1119	0.465305	0.000252552	0.0121134
contig_30836	1304	G3GBK0	Costunolide synthase OS=Cichorium intybus GN=CYP71BL3 PE=1 SV=1	2.55971	18.1137	0.141314	0.000483635	0.0211931
contig_30840	440	M1D5E5	Uncharacterized protein OS=Solanum tuberosum GN=PGSC0003DMG400032183 PE=4 SV=1	42.0832	100.901	0.417076	1.03e-06	8.51e-05
contig_30884	392	Q8LPE7	Ser/Thr protein kinase (Fragment) OS=Cicer arietinum PE=2 SV=1	53.9488	113.875	0.473754	3.05e-06	0.000232143
contig_30920	2246	B9IPB5	Predicted protein (Fragment) OS=Populus trichocarpa GN=POPTRDRAFT_248199 PE=3 SV=1	8.88428	54.3434	0.163484	2e-09	2.44e-07
contig_30934	484	B6F0U5	Caffeoyl CoA O-methyltransferase OS=Carthamus tinctorius GN=CtCoAOMT2 PE=2 SV=1	4.63117	45.1473	0.102579	1.25e-09	1.58e-07
contig_30962	378	G8XWY6	Peroxidase protein OS=Mikania micrantha PE=2 SV=1	2.90047	24.5912	0.117948	1.5e-05	0.000982104
contig_30977	300	G7KAS3	Disease resistance-like protein OS=Medicago truncatula GN=MTR_5g018910 PE=4 SV=1	0.649706	17.8048	0.0364906	3.96e-05	0.00231178
contig_31018	314	M1C7U4	Uncharacterized protein OS=Solanum tuberosum GN=PGSC0003DMG400023995 PE=4 SV=1	6.59534	24.0804	0.273888	0.00130759	0.0481442
contig_31091	452	Q069K3	S-adenosyl-L-methionine synthase OS=Nicotiana suaveolens PE=2 SV=1	19.1354	74.4338	0.25708	7.13e-09	8.19e-07
contig_31374	640	B9R8V7	Putative uncharacterized protein OS=Ricinus communis GN=RCOM_1602480 PE=4 SV=1	18.5014	99.3931	0.186144	1.03e-14	2.21e-12
contig_31375	364	B9H8K2	Predicted protein OS=Populus trichocarpa GN=POPTRDRAFT_559672 PE=2 SV=1	20.281	48.3107	0.419803	0.000759583	0.0306793
contig_31523	355	B9SGT0	"Sensory transduction histidine kinase	12.0104	36.3456	0.33045	0.000615084	0.0256062
contig_31524	488	B9SGT0	"Sensory transduction histidine kinase	20.0204	48.4732	0.41302	0.000759583	0.0306793
contig_31704	750	I2FGB7	GA Insensitive Dwarf1 A OS=Lactuca sativa GN=LsGID1A PE=2 SV=1	15.0407	42.1303	0.357005	0.00039	0.0175126
contig_31820	1178	B9RUD0	"Auxin-induced protein 5NG4	1.90279	16.459	0.115608	0.000398579	0.0178537
contig_31924	832	Q84SA8	Laccase (Fragment) OS=Tripolium pannonicum PE=2 SV=1	1.08349	17.1756	0.0630835	0.000218959	0.0106827
contig_31926	329	M1ANX0	Uncharacterized protein OS=Solanum tuberosum GN=PGSC0003DMG400010390 PE=4 SV=1	35.0278	101.418	0.34538	1.11e-08	1.24e-06
contig_31998	380	A8BLN0	Kinase-like protein (Fragment) OS=Prunus avium PE=4 SV=1	17.0548	50.0189	0.340967	5.77e-05	0.00323607
contig_32086	470	A5GXL9	Cell wall invertase 1 OS=Helianthus annuus GN=INV1 PE=2 SV=1	1.39963	16.5305	0.0846695	0.000398579	0.0178537
contig_32088	367			18.3892	56.138	0.32757	9.62e-06	0.000656521
contig_32141	416	F2D5B5	Predicted protein OS=Hordeum vulgare var. distichum PE=2 SV=1	27.9951	61.8654	0.452517	0.000309507	0.0142867
contig_32171	456	B9REA5	Putative uncharacterized protein OS=Ricinus communis GN=RCOM_1619760 PE=3 SV=1	12.2888	36.9665	0.332432	0.000615084	0.0256062
contig_32172	579	G7LEI2	Kinase-like protein OS=Medicago truncatula GN=MTR_8g037700 PE=3 SV=1	21.4184	112.62	0.190183	3.45e-16	8.24e-14
contig_32199	346	Q70JE1	Putative xyloglucan endotransglucosylase / hydrolase (Fragment) OS=Lactuca sativa GN=xth PE=2 SV=1	5.42204	58.5428	0.0926167	2.63e-12	4.6e-10
contig_3225	343			28.2707	93.0316	0.303883	2.14e-09	2.61e-07
contig_32327	1618			8.22171	44.4383	0.185014	4.25e-07	3.75e-05
contig_32345	565	K4CFX2	Uncharacterized protein OS=Solanum lycopersicum GN=Solyc07g054270.2 PE=4 SV=1	8.15007	34.4391	0.236652	6.49e-05	0.00357677
contig_32528	997	F6HFZ5	Putative uncharacterized protein OS=Vitis vinifera GN=VIT_01s0010g01380 PE=2 SV=1	19.4032	91.2863	0.212553	1.86e-12	3.3e-10
contig_32541	851	A5BT79	Putative uncharacterized protein OS=Vitis vinifera GN=VITISV_011174 PE=4 SV=1	11.1943	49.9687	0.224026	7.32e-07	6.2e-05
contig_32661	385	K7LZK6	Uncharacterized protein OS=Glycine max PE=4 SV=1	38.4128	104.144	0.368844	2.35e-08	2.48e-06
contig_32926	919	C7ARI1	Dehydration-responsive element-binding factor 1 OS=Chrysanthemum morifolium GN=DREB1A-1 PE=2 SV=1	3.87066	67.0293	0.0577459	2.33e-16	5.68e-14
contig_32930	377			4.58844	25.1164	0.182687	0.000111762	0.0058758
contig_32998	511			16.7353	48.2598	0.346776	6.65e-05	0.00362759
contig_33000	1099	B9SSQ8	"Glycerophosphoryl diester phosphodiesterase	29.7289	61.0058	0.487313	0.000802467	0.0322536
contig_33139	466			3.76439	25.753	0.146173	3.35e-05	0.00200695
contig_33246	772			2.30385	59.8894	0.0384684	4.55e-15	1e-12
contig_33275	781	K4AZZ9	Uncharacterized protein OS=Solanum lycopersicum GN=Solyc01g096100.2 PE=4 SV=1	13.4766	38.5483	0.349603	0.000530181	0.0225156
contig_333	305	F6HGA7	Putative uncharacterized protein OS=Vitis vinifera GN=VIT_01s0010g03640 PE=4 SV=1	15.0977	50.9466	0.296343	1.39e-05	0.000914203
contig_33306	483	D7MUU4	Putative uncharacterized protein OS=Arabidopsis lyrata subsp. lyrata GN=ARALYDRAFT_917612 PE=4 SV=1	14.7798	132.994	0.111132	4.27e-25	1.78e-22
contig_3332	1361	G9JKY1	BZIP protein OS=Medicago sativa PE=2 SV=1	14.8941	43.3494	0.343582	0.000132935	0.00683463
contig_33353	527			2.21911	18.6257	0.119142	0.000483635	0.0211931
contig_33367	764	B9I0G8	Predicted protein OS=Populus trichocarpa GN=POPTRDRAFT_888988 PE=4 SV=1	25.799	57.8834	0.445707	0.000442664	0.0196155
contig_334	370			9.4822	37.6844	0.251621	3.79e-05	0.00223726
contig_33445	440			21.2631	64.403	0.330157	2.83e-06	0.000217563
contig_33487	878	F6HLC0	Putative uncharacterized protein OS=Vitis vinifera GN=VIT_08s0007g07320 PE=4 SV=1	11.4883	53.9231	0.213049	1.01e-07	9.66e-06
contig_335	324			11.2044	36.5045	0.306933	0.000302636	0.014113
contig_336	362			21.8064	56.1469	0.388382	6.92e-05	0.00375407
contig_33646	654			2.64502	24.1307	0.109612	1.5e-05	0.000982104
contig_3370	383	F4J8U1	Ankyrin repeat-containing protein OS=Arabidopsis thaliana GN=At3g18670 PE=4 SV=1	4.58017	22.3684	0.204761	0.000540905	0.0228428
contig_33708	1007			8.90362	47.4632	0.18759	8.77e-08	8.53e-06
contig_33710	1063	M1AUA5	Uncharacterized protein OS=Solanum tuberosum GN=PGSC0003DMG400011665 PE=4 SV=1	8.66377	32.7921	0.264203	0.000168236	0.0084068
contig_33722	1240	K4BLU9	Uncharacterized protein OS=Solanum lycopersicum GN=WFI1 PE=4 SV=1	10.3154	119.55	0.0862852	1.3e-24	5.33e-22
contig_33731	344	Q9MAH9	F12M16.12 OS=Arabidopsis thaliana PE=4 SV=1	27.4803	79.9561	0.343692	3.7e-07	3.29e-05
contig_3376	748			12.9637	38.6261	0.335621	0.000265653	0.0126948
contig_33806	1553	I1L1L9	Uncharacterized protein OS=Glycine max PE=4 SV=1	1.91398	27.8951	0.0686134	4.55e-07	3.97e-05
contig_33828	554	O65149	Late embryogenis abundant protein 5 OS=Nicotiana tabacum GN=lea5 PE=4 SV=1	8.57577	29.5508	0.290204	0.000673161	0.0277693
contig_33853	329			73.6844	294.239	0.250423	1.32e-32	8.06e-30
contig_33916	566	E3SU13	TIR-NBS-LRR resistance-like protein RGC151 OS=Helianthus annuus PE=2 SV=1	18.3376	52.2108	0.351222	5e-05	0.00284559
contig_33917	867	E3SU13	TIR-NBS-LRR resistance-like protein RGC151 OS=Helianthus annuus PE=2 SV=1	8.96437	37.645	0.238129	1.5e-05	0.000981259
contig_3393	1214	M1D4D3	Uncharacterized protein OS=Solanum tuberosum GN=PGSC0003DMG400031738 PE=4 SV=1	4.95709	40.7416	0.121671	2.4e-08	2.54e-06
contig_34138	324	I3T4J4	Uncharacterized protein OS=Lotus japonicus PE=2 SV=1	14.0619	50.7423	0.277124	6.36e-06	0.000450518
contig_34139	1546	B9H5Z0	Predicted protein (Fragment) OS=Populus trichocarpa GN=POPTRDRAFT_862283 PE=4 SV=1	7.62753	99.163	0.0769191	1.19e-21	4.08e-19
contig_34341	403	Q40156	L.esculentum protein with leucine zipper OS=Solanum lycopersicum PE=2 SV=1	8.88711	40.365	0.220169	3.33e-06	0.000252165
contig_34438	450	K4B8G5	Uncharacterized protein OS=Solanum lycopersicum GN=Solyc02g071900.2 PE=4 SV=1	8.28375	28.2102	0.293644	0.00105566	0.0401213
contig_3446	353	C6T8W4	Putative uncharacterized protein OS=Glycine max PE=2 SV=1	13.804	64.2599	0.214814	3.05e-09	3.64e-07
contig_34482	535	B9MU18	Predicted protein OS=Populus trichocarpa GN=POPTRDRAFT_590006 PE=4 SV=1	8.60709	43.2423	0.199043	7.15e-07	6.08e-05
contig_34562	635			5.98548	39.3821	0.151985	1.74e-07	1.63e-05
contig_34642	875	Q6PWI0	Putative heat shock protein (Fragment) OS=Solanum phureja PE=2 SV=1	21.858	48.4792	0.450873	0.00128241	0.0474869
contig_34739	523	A5BHD4	Putative uncharacterized protein OS=Vitis vinifera GN=VITISV_020586 PE=2 SV=1	16.724	46.1577	0.362323	0.000150343	0.00763025
contig_34744	308	D5L139	AP2 domain class transcription factor OS=Malus domestica GN=AP2D55 PE=2 SV=1	28.3192	66.3287	0.426952	9.23e-05	0.00492425
contig_34792	400	B9HF87	Predicted protein OS=Populus trichocarpa GN=POPTRDRAFT_1083613 PE=2 SV=1	3.22823	24.6261	0.13109	5.87e-05	0.00328622
contig_34793	369	A5BTI7	Putative uncharacterized protein OS=Vitis vinifera GN=VITISV_041357 PE=3 SV=1	27.0051	195.23	0.138324	1.61e-32	9.74e-30
contig_34796	524	G7ZXE4	L-idonate 5-dehydrogenase OS=Medicago truncatula GN=MTR_054s0019 PE=3 SV=1	29.5715	81.2176	0.364103	6.18e-07	5.3e-05
contig_34835	721	I1N7Y6	Uncharacterized protein OS=Glycine max PE=4 SV=1	3.7509	21.3111	0.176007	0.000307579	0.0142995
contig_34932	1923	K4CGV3	Uncharacterized protein OS=Solanum lycopersicum GN=Solyc07g062700.2 PE=4 SV=1	10.9087	99.3102	0.109844	2.14e-19	6.42e-17
contig_34971	379			6.68563	34.8677	0.191743	8.83e-06	0.000608125
contig_35016	426	K7KPB4	Uncharacterized protein OS=Glycine max PE=3 SV=1	13.0971	38.3485	0.341528	0.000530181	0.0225156
contig_35039	379			13.9498	42.738	0.326403	9.93e-05	0.00526522
contig_35054	362			0.740342	16.5758	0.044664	7.54e-05	0.00407876
contig_35182	362	F6GVV6	Putative uncharacterized protein OS=Vitis vinifera GN=VIT_14s0083g01220 PE=4 SV=1	65.4193	132.511	0.493691	1.71e-06	0.000136135
contig_35199	474			1.18222	23.5621	0.0501745	5.56e-06	0.000402813
contig_35200	466			1.62078	15.7048	0.103203	0.000722141	0.0295615
contig_35211	324	M0ZLQ7	Uncharacterized protein OS=Solanum tuberosum GN=PGSC0003DMG400001369 PE=4 SV=1	34.8164	91.9571	0.378616	2.92e-07	2.64e-05
contig_35312	528	M0RXD3	Uncharacterized protein OS=Musa acuminata subsp. malaccensis PE=4 SV=1	99.5324	223.348	0.445638	3.17e-12	5.42e-10
contig_3543	1671	M1CDJ2	Uncharacterized protein OS=Solanum tuberosum GN=PGSC0003DMG400025336 PE=4 SV=1	12.7871	35.1205	0.364091	0.000927769	0.0358764
contig_3551	606	M1ARY7	Uncharacterized protein OS=Solanum tuberosum GN=PGSC0003DMG400011144 PE=4 SV=1	72.0064	166.04	0.43367	8.31e-10	1.08e-07
contig_35572	714			74.4227	219.038	0.339771	6.87e-18	1.86e-15
contig_35586	1408	M1CL36	Uncharacterized protein OS=Solanum tuberosum GN=PGSC0003DMG400027130 PE=4 SV=1	18.6537	80.8487	0.230723	1.61e-10	2.3e-08
contig_35611	441			5.35897	30.5948	0.175159	2.4e-05	0.00149002
contig_35782	1277	B9SNB4	"Protein phosphatase 2c	11.2757	162.233	0.0695034	2.54e-35	1.71e-32
contig_3582	2558	Q76CU2	Pleiotropic drug resistance protein 1 OS=Nicotiana tabacum GN=PDR1 PE=2 SV=1	53.2903	153.911	0.34624	1.62e-12	2.89e-10
contig_3591	437	M1ARY7	Uncharacterized protein OS=Solanum tuberosum GN=PGSC0003DMG400011144 PE=4 SV=1	33.6747	111.594	0.301761	4.02e-11	6.17e-09
contig_3592	304	K7XKQ6	Hydrophobic protein OSR8 OS=Solanum tuberosum PE=4 SV=1	70.4472	164.638	0.427892	5.89e-10	7.74e-08
contig_35921	1112	Q84QH6	Putative ACC synthase 1 OS=Lactuca sativa GN=ACS1 PE=2 SV=1	3.24269	44.7906	0.0723967	4.34e-10	5.83e-08
contig_35959	489	M1A3J6	Uncharacterized protein OS=Solanum tuberosum GN=PGSC0003DMG400005468 PE=4 SV=1	2.4912	24.0452	0.103605	1.5e-05	0.000982104
contig_35977	531	Q069K3	S-adenosyl-L-methionine synthase OS=Nicotiana suaveolens PE=2 SV=1	18.0321	62.4454	0.288766	7.25e-07	6.15e-05
contig_36000	302	B9GUR2	Predicted protein OS=Populus trichocarpa GN=POPTRDRAFT_552931 PE=3 SV=1	21.379	137.935	0.154994	5.32e-22	1.87e-19
contig_36024	388	O65354	S-adenosylmethionine decarboxylase proenzyme OS=Helianthus annuus GN=SAMDC PE=2 SV=1	20.2824	51.8481	0.391188	0.000253693	0.0121617
contig_3604	1268	F8SPG6	Glutamyl-tRNA reductase OS=Camellia sinensis PE=2 SV=1	24.1718	100.06	0.241573	3.01e-12	5.2e-10
contig_36159	1290	A5C931	Putative uncharacterized protein OS=Vitis vinifera GN=VITISV_029386 PE=4 SV=1	3.45629	25.7043	0.134464	3.35e-05	0.00200695
contig_36213	544	A0JBX6	Putative 9-cis-epoxycarotenoid dioxygenase OS=Chrysanthemum morifolium GN=CmNCED3a PE=2 SV=1	2.3737	63.5035	0.037379	3.4e-16	8.14e-14
contig_36214	425	A0JBX6	Putative 9-cis-epoxycarotenoid dioxygenase OS=Chrysanthemum morifolium GN=CmNCED3a PE=2 SV=1	2.00645	56.5563	0.0354769	3.16e-14	6.53e-12
contig_36240	1222	M1AUA3	Uncharacterized protein OS=Solanum tuberosum GN=PGSC0003DMG400011665 PE=4 SV=1	7.65611	34.9117	0.219299	2.51e-05	0.00154388
contig_36292	401	F4YF79	Cytochrome P450 OS=Panax notoginseng PE=2 SV=1	25.4576	83.641	0.304368	1.66e-08	1.8e-06
contig_36319	437	Q6W0D4	Pto-like serine/threonine kinase OS=Capsicum annuum PE=2 SV=1	12.9904	49.7649	0.261036	1.85e-06	0.000146282
contig_36338	815	I1KLW3	Uncharacterized protein OS=Glycine max PE=4 SV=1	3.52755	47.8775	0.0736785	6.85e-11	1.02e-08
contig_36339	411	K4B3A5	Uncharacterized protein OS=Solanum lycopersicum GN=Solyc01g108910.2 PE=4 SV=1	1.89695	41.0983	0.0461564	5.72e-11	8.61e-09
contig_36435	388	B9R7B9	Putative uncharacterized protein OS=Ricinus communis GN=RCOM_1590290 PE=4 SV=1	4.20718	22.3483	0.188255	0.000540905	0.0228428
contig_36443	967	Q9MAH9	F12M16.12 OS=Arabidopsis thaliana PE=4 SV=1	7.35707	67.9345	0.108296	3.02e-13	5.74e-11
contig_36474	462	B9SIV4	"60S ribosomal protein L7a	12.9203	40.3152	0.320482	0.000112254	0.00588807
contig_36554	496			5.45242	33.8455	0.161098	4.8e-06	0.000353205
contig_36720	513	F6HHA8	Putative uncharacterized protein OS=Vitis vinifera GN=VIT_11s0016g05740 PE=4 SV=1	51.5775	187.351	0.275299	1.74e-19	5.26e-17
contig_36721	380	K4DC51	Uncharacterized protein OS=Solanum lycopersicum GN=Solyc12g009630.1 PE=4 SV=1	6.21923	31.0336	0.200403	4.17e-05	0.00240844
contig_36884	578	G3G8J5	MYB2 OS=Chrysanthemum morifolium PE=2 SV=1	31.3612	83.5311	0.375444	9.94e-07	8.22e-05
contig_37000	315			1.93365	21.5815	0.0895974	1.92e-05	0.00122236
contig_37008	1357			1.36453	16.665	0.0818799	0.000398579	0.0178537
contig_37143	387	Q9ZT13	101 kDa heat shock protein OS=Nicotiana tabacum GN=HSP101 PE=2 SV=2	12.906	135.781	0.0950501	2.61e-27	1.25e-24
contig_37174	444			28.3698	72.9627	0.388826	1.05e-05	0.000714184
contig_37178	1512	G7IAL8	Putative uncharacterized protein OS=Medicago truncatula GN=MTR_1g100970 PE=4 SV=1	4.47962	27.6422	0.162057	3.81e-05	0.00224083
contig_37206	407	M1A686	Uncharacterized protein OS=Solanum tuberosum GN=PGSC0003DMG400006083 PE=4 SV=1	20.6525	77.7208	0.265727	4.22e-09	4.92e-07
contig_37241	802			2.91639	136.576	0.0213536	3.02e-37	2.18e-34
contig_37262	518	I1L1L9	Uncharacterized protein OS=Glycine max PE=4 SV=1	4.09202	51.4913	0.0794702	3.39e-11	5.23e-09
contig_37349	470	B4FBF3	Uncharacterized protein OS=Zea mays PE=2 SV=1	4.09522	22.2867	0.183752	0.000540905	0.0228428
contig_37354	837	A5BHL0	Putative uncharacterized protein OS=Vitis vinifera GN=VITISV_013693 PE=4 SV=1	20.7545	48.7325	0.425886	0.000759583	0.0306793
contig_37447	382	K4B3A5	Uncharacterized protein OS=Solanum lycopersicum GN=Solyc01g108910.2 PE=4 SV=1	1.08426	21.973	0.0493452	1.92e-05	0.00122236
contig_37469	2712	C6ZH46	Scarecrow-like protein OS=Capsicum annuum GN=SCL1 PE=2 SV=1	2.63224	34.9148	0.0753904	3.53e-08	3.64e-06
contig_37499	981			2.70711	33.1289	0.0817143	6.54e-08	6.5e-06
contig_37502	364	A8ICX3	Myc2 bHLH splice variant OS=Vitis vinifera PE=2 SV=1	13.9892	40.0207	0.349549	0.000231877	0.0112286
contig_3758	1474	F6HIW5	Putative uncharacterized protein OS=Vitis vinifera GN=VIT_13s0047g00250 PE=4 SV=1	39.2072	116.784	0.335723	3.85e-10	5.21e-08
contig_37658	835			3.44305	27.1246	0.126935	1.08e-05	0.000728119
contig_37687	680			4.58616	34.8886	0.131451	7.7e-07	6.48e-05
contig_37818	865	A0JBX6	Putative 9-cis-epoxycarotenoid dioxygenase OS=Chrysanthemum morifolium GN=CmNCED3a PE=2 SV=1	1.32382	52.6083	0.0251637	4.27e-14	8.73e-12
contig_37825	542	H6V8U1	ABA responsive element-binding protein OS=Solanum torvum GN=AREB PE=2 SV=1	10.1592	69.4332	0.146315	6.58e-12	1.09e-09
contig_37868	305	B9HNR4	Predicted protein OS=Populus trichocarpa GN=POPTRDRAFT_557794 PE=4 SV=1	3.03551	26.6105	0.114072	1.9e-05	0.00121883
contig_37896	300	B9HNR4	Predicted protein OS=Populus trichocarpa GN=POPTRDRAFT_557794 PE=4 SV=1	14.3747	57.9233	0.248169	2.5e-07	2.28e-05
contig_37915	330			11.296	64.4293	0.175324	3.38e-10	4.62e-08
contig_37942	320	M1CRP6	Uncharacterized protein OS=Solanum tuberosum GN=PGSC0003DMG400028467 PE=4 SV=1	7.68988	43.3558	0.177367	2.32e-07	2.13e-05
contig_37979	2292	M1C9T1	Uncharacterized protein OS=Solanum tuberosum GN=PGSC0003DMG400024491 PE=4 SV=1	0.744101	43.3709	0.0171567	1.29e-12	2.34e-10
contig_38044	1777	B9GGZ9	Predicted protein OS=Populus trichocarpa GN=POPTRDRAFT_753724 PE=4 SV=1	13.3817	45.537	0.293864	2.68e-05	0.00164162
contig_38061	510	B9RBR2	Amine oxidase OS=Ricinus communis GN=RCOM_1679960 PE=3 SV=1	10.4622	38.1531	0.274216	5.63e-05	0.00316752
contig_38065	1628	G7ILU6	U-box domain-containing protein OS=Medicago truncatula GN=MTR_2g018010 PE=4 SV=1	24.2892	57.0762	0.425556	0.000263556	0.0126145
contig_38077	360			4.8728	29.0002	0.168026	1.27e-05	0.000849053
contig_38137	603	K7MPQ7	Uncharacterized protein OS=Glycine max PE=4 SV=1	13.7376	36.2377	0.379096	0.00118472	0.0442666
contig_38160	550			3.14517	36.5765	0.0859888	5.53e-08	5.56e-06
contig_38161	518			3.57464	49.0138	0.0729313	1.98e-11	3.13e-09
contig_38245	356	M1AEN2	Uncharacterized protein OS=Solanum tuberosum GN=PGSC0003DMG400008180 PE=4 SV=1	28.8125	100.839	0.285728	9.81e-11	1.43e-08
contig_38290	961	I1LB64	Uncharacterized protein OS=Glycine max PE=4 SV=1	2.81415	17.4325	0.161431	0.000847921	0.033737
contig_38303	1356	B9H2K8	Predicted protein OS=Populus trichocarpa GN=POPTRDRAFT_817822 PE=3 SV=1	12.3976	49.6993	0.249452	1.85e-06	0.000146282
contig_38368	572	B9RX66	Putative uncharacterized protein OS=Ricinus communis GN=RCOM_0818470 PE=4 SV=1	8.90222	47.1759	0.188703	8.77e-08	8.53e-06
contig_3846	702	G5DWU5	"Putative alpha	13.1538	67.047	0.196187	6.61e-10	8.66e-08
contig_3872	518	Q84QE4	Putative chloroplast thiazole biosynthetic protein OS=Nicotiana tabacum GN=ThiI PE=2 SV=1	704.815	1512.93	0.46586	1.08e-67	2.23e-64
contig_3873	1182	F6HJU1	Putative uncharacterized protein OS=Vitis vinifera GN=VIT_00s1542g00010 PE=3 SV=1	24.8587	60.4193	0.411436	8.95e-05	0.00478219
contig_38764	583	Q2WFL1	Cinnamoyl-CoA reductase OS=Codonopsis lanceolata PE=2 SV=1	22.9849	60.0288	0.382898	2.73e-05	0.00166956
contig_3878	324	B9N4N9	Predicted protein OS=Populus trichocarpa GN=POPTRDRAFT_784826 PE=4 SV=1	27.4471	435.378	0.063042	1.16e-95	4.77e-92
contig_38801	412	F6H3Q1	Putative uncharacterized protein OS=Vitis vinifera GN=VIT_04s0008g01500 PE=2 SV=1	0.236543	45.9655	0.0051461	3.36e-13	6.36e-11
contig_38841	357	A9XU45	3-ketoacyl-CoA synthase OS=Gossypium hirsutum PE=2 SV=1	10.8512	36.9192	0.293917	0.000140326	0.00719426
contig_38855	562	K7M289	Uncharacterized protein OS=Glycine max PE=4 SV=1	3.07801	29.5004	0.104338	3.41e-06	0.000256306
contig_38870	535	F6HFE0	Putative uncharacterized protein OS=Vitis vinifera GN=VIT_01s0011g05680 PE=4 SV=1	0.956343	16.4671	0.058076	7.54e-05	0.00407876
contig_38894	529	I1L3Z2	Uncharacterized protein OS=Glycine max PE=3 SV=1	2.53312	46.7488	0.0541857	1.91e-11	3.02e-09
contig_38945	553	K4CES6	Uncharacterized protein OS=Solanum lycopersicum GN=Solyc07g045190.1 PE=4 SV=1	11.6313	47.1661	0.246602	1.94e-06	0.000152416
contig_3900	597	F6HBB0	Putative uncharacterized protein OS=Vitis vinifera GN=VIT_13s0064g01220 PE=4 SV=1	55.2985	161.513	0.342378	2.5e-13	4.8e-11
contig_3901	414	B6JU38	Stress-associated protein 1 OS=Solanum lycopersicum GN=SAP1 PE=4 SV=1	16.2427	45.2408	0.359027	0.000224378	0.0108828
contig_39012	2399	M0ZLV6	Uncharacterized protein OS=Solanum tuberosum GN=PGSC0003DMG400001396 PE=4 SV=1	29.6044	99.3695	0.297923	3.4e-10	4.63e-08
contig_39036	1738	F6HGL8	Putative uncharacterized protein OS=Vitis vinifera GN=VIT_11s0016g03330 PE=4 SV=1	7.26153	30.5336	0.237821	0.000180135	0.00895702
contig_3911	605	E0CQH3	Putative uncharacterized protein OS=Vitis vinifera GN=VIT_18s0001g12960 PE=4 SV=1	25.2097	77.6821	0.324524	2.12e-07	1.97e-05
contig_3912	1684	E0CQH3	Putative uncharacterized protein OS=Vitis vinifera GN=VIT_18s0001g12960 PE=4 SV=1	9.15819	36.9296	0.24799	6.09e-05	0.00338062
contig_39196	485	M1BY19	Uncharacterized protein OS=Solanum tuberosum GN=PGSC0003DMG400021552 PE=4 SV=1	3.81786	27.8192	0.137238	1.08e-05	0.000728119
contig_3926	2179	L7YE99	Trehalose-6-phosphate synthase OS=Camellia sinensis PE=2 SV=1	2.71705	35.3054	0.0769584	1.9e-08	2.05e-06
contig_39282	2042	Q9AXP5	Sesquiterpene cyclase OS=Artemisia annua PE=2 SV=1	22.8248	67.5008	0.338141	1.64e-06	0.000131228
contig_39349	1643	M1CEN9	Uncharacterized protein OS=Solanum tuberosum GN=PGSC0003DMG400025627 PE=4 SV=1	17.2016	46.2743	0.371731	0.00028404	0.0133418
contig_39351	326			3.28839	36.0677	0.0911726	5.53e-08	5.56e-06
contig_39363	1410	Q9SJV6	AT2G01100 protein OS=Arabidopsis thaliana GN=AT2G01100 PE=2 SV=1	23.6037	80.0206	0.29497	1.3e-08	1.44e-06
contig_39388	974	K4BAB3	MLO-like protein OS=Solanum lycopersicum GN=Solyc02g082430.2 PE=3 SV=1	27.2907	58.8998	0.463341	0.000838669	0.0333835
contig_39466	368	M1CXA4	Uncharacterized protein OS=Solanum tuberosum GN=PGSC0003DMG400029838 PE=4 SV=1	6.02479	63.2429	0.0952643	6.71e-13	1.24e-10
contig_39494	475	P25141	Alcohol dehydrogenase 1 OS=Petunia hybrida GN=ADH1 PE=3 SV=1	1.48749	15.7724	0.0943095	0.000722141	0.0295615
contig_39579	419			0.407035	13.8242	0.0294437	0.000514087	0.0221955
contig_39631	345	B9SG85	"Receptor protein kinase CLAVATA1	6.2852	26.9434	0.233274	0.000503315	0.021803
contig_39709	494	B9RBN4	"Amino acid transporter	7.20069	28.4358	0.253226	0.000467331	0.020578
contig_3973	388	I1MMW6	Uncharacterized protein OS=Glycine max PE=4 SV=1	7.84922	32.271	0.243228	6.79e-05	0.00369907
contig_39742	818	M1BFW4	Uncharacterized protein OS=Solanum tuberosum GN=PGSC0003DMG400017189 PE=4 SV=1	18.4666	46.2179	0.399555	0.000516452	0.0220979
contig_39796	829	I1M9B5	Uncharacterized protein OS=Glycine max PE=4 SV=1	22.5124	62.5076	0.360155	1.25e-05	0.000832595
contig_39799	396			15.7505	44.4068	0.354685	0.000174321	0.00867743
contig_3981	1186	I3T6A9	Uncharacterized protein OS=Medicago truncatula PE=2 SV=1	87.5747	210.155	0.416715	5.56e-13	1.03e-10
contig_39857	432	F6GVV6	Putative uncharacterized protein OS=Vitis vinifera GN=VIT_14s0083g01220 PE=4 SV=1	29.1578	66.1577	0.440732	0.000154341	0.00780265
contig_39908	1800	M1AU34	Uncharacterized protein OS=Solanum tuberosum GN=PGSC0003DMG400011611 PE=4 SV=1	1.59719	38.0375	0.04199	4e-10	5.41e-08
contig_39950	303			9.16665	170.905	0.053636	2.63e-39	2.08e-36
contig_39960	304	K7MV28	Uncharacterized protein OS=Glycine max PE=4 SV=1	8.49533	30.0068	0.283114	0.000426541	0.0189565
contig_39969	1510			0.9197	20.1217	0.0457069	5.64e-06	0.000404747
contig_3998	442	B3VQJ2	Dehydrin 1 OS=Cichorium intybus GN=DHN1 PE=2 SV=1	416.834	2083.12	0.200101	2.66e-266	8.05e-262
contig_40032	311	C6TL71	Putative uncharacterized protein (Fragment) OS=Glycine max PE=1 SV=1	39.7188	130.262	0.304913	1.07e-12	1.94e-10
contig_40057	332	K4CVJ8	Uncharacterized protein OS=Solanum lycopersicum GN=Solyc09g082210.2 PE=4 SV=1	27.8865	68.3245	0.408147	2.6e-05	0.00159577
contig_4018	753	H6WZF3	Sucrose	21.8402	250.07	0.0873364	9.84e-51	1.15e-47
contig_40210	760	B9H4R1	Predicted protein OS=Populus trichocarpa GN=POPTRDRAFT_558500 PE=4 SV=1	34.5904	140.792	0.245684	1.65e-16	4.07e-14
contig_40213	317	K4CGV3	Uncharacterized protein OS=Solanum lycopersicum GN=Solyc07g062700.2 PE=4 SV=1	28.5143	73.8553	0.386084	7.25e-06	0.000509036
contig_40256	1016	P52837	Flavonol 4'-sulfotransferase OS=Flaveria chlorifolia PE=1 SV=1	4.43635	33.8653	0.131	1.36e-06	0.000110044
contig_4031	1294	I1J9E2	Uncharacterized protein OS=Glycine max PE=3 SV=1	11.3912	66.4744	0.171362	1.17e-10	1.69e-08
contig_4032	1019	B9SH00	"Cation-transporting atpase plant	19.7255	148.609	0.132734	7.42e-26	3.27e-23
contig_40356	626	I1JY80	Uncharacterized protein OS=Glycine max PE=4 SV=1	43.2402	122.671	0.352491	5.01e-10	6.67e-08
contig_40441	831	M1ANA3	Uncharacterized protein OS=Solanum tuberosum GN=PGSC0003DMG400010237 PE=4 SV=1	17.5034	52.7156	0.332034	2.53e-05	0.00155473
contig_40448	332	Q9FXV7	Gibberellin 2-oxidase No1 OS=Lactuca sativa GN=Ls2ox1 PE=2 SV=1	3.96282	237.464	0.0166881	1.69e-65	3.26e-62
contig_4061	1371	E3SU13	TIR-NBS-LRR resistance-like protein RGC151 OS=Helianthus annuus PE=2 SV=1	6.13098	32.18	0.190521	2.5e-05	0.00153934
contig_40642	544	P37705	Glycine-rich protein A3 OS=Daucus carota PE=2 SV=1	22.259	59.7417	0.372587	4.02e-05	0.00233797
contig_40644	1392			9.24151	40.0916	0.23051	8.92e-06	0.000613885
contig_40668	309	B9GNC0	Predicted protein OS=Populus trichocarpa GN=POPTRDRAFT_645317 PE=4 SV=1	19.2389	60.8384	0.316229	3.65e-06	0.000273376
contig_40669	530	J7FQE3	Non-specific lipid-transfer protein type 2 (Fragment) OS=Olea europaea PE=2 SV=1	8.27456	34.4883	0.239924	6.49e-05	0.00357677
contig_40760	635	M1A8F8	Uncharacterized protein OS=Solanum tuberosum GN=PGSC0003DMG400006639 PE=4 SV=1	3.5299	33.4829	0.105424	3.29e-07	2.96e-05
contig_40853	403			0.241826	89.5087	0.0027017	3.5e-26	1.57e-23
contig_40859	428			0.967728	72.0435	0.0134325	3.8e-21	1.27e-18
contig_4101	306	A5B808	Putative uncharacterized protein OS=Vitis vinifera GN=VITISV_004539 PE=2 SV=1	10.4303	74.4699	0.140061	4.05e-13	7.62e-11
contig_4102	330			2.65789	21.2312	0.125188	8.69e-05	0.00466298
contig_41123	485			15.3719	64.7923	0.237249	2.2e-08	2.34e-06
contig_41124	343			14.4905	76.1444	0.190303	1.88e-11	2.97e-09
contig_41148	493	K4C1X8	Uncharacterized protein OS=Solanum lycopersicum GN=Solyc05g052980.2 PE=3 SV=1	10.477	42.3532	0.247372	8.57e-06	0.000592317
contig_41174	932	K4AXM6	Uncharacterized protein OS=Solanum lycopersicum GN=Solyc01g079810.2 PE=4 SV=1	15.7634	61.9634	0.254398	9.23e-08	8.96e-06
contig_41176	812	E0CQE7	Putative uncharacterized protein OS=Vitis vinifera GN=VIT_18s0001g12690 PE=4 SV=1	7.08116	40.1521	0.176358	1.14e-06	9.34e-05
contig_41216	355	B9IIA5	Predicted protein OS=Populus trichocarpa GN=POPTRDRAFT_576387 PE=4 SV=1	6.38268	31.4604	0.20288	4.17e-05	0.00240844
contig_4132	765	B6F0U5	Caffeoyl CoA O-methyltransferase OS=Carthamus tinctorius GN=CtCoAOMT2 PE=2 SV=1	5.63716	34.8206	0.161891	2.78e-06	0.000215165
contig_41412	785	F6H7S5	Putative uncharacterized protein OS=Vitis vinifera GN=VIT_07s0197g00250 PE=4 SV=1	4.0348	42.7703	0.0943364	7.42e-09	8.48e-07
contig_41434	386	H6TB47	HSP18.1B OS=Citrullus lanatus PE=2 SV=1	13.3181	427.448	0.0311574	6.8e-108	4.12e-104
contig_41435	423			1.26716	18.8592	0.0671902	0.00011977	0.00622832
contig_41447	389	M1CX94	Uncharacterized protein OS=Solanum tuberosum GN=PGSC0003DMG400029832 PE=4 SV=1	11.8375	45.9192	0.25779	5.04e-06	0.000369847
contig_41486	305	B8LRY5	Putative uncharacterized protein OS=Picea sitchensis PE=2 SV=1	31.3137	116.449	0.268904	8.5e-13	1.56e-10
contig_4155	1450	B9SVL6	"Acetylglucosaminyltransferase	10.737	50.9744	0.210634	1.64e-07	1.54e-05
contig_41584	409	I1MBU0	Uncharacterized protein OS=Glycine max PE=3 SV=1	13.1053	89.1284	0.147039	5.09e-15	1.11e-12
contig_41621	2064	I1L0H6	Uncharacterized protein OS=Glycine max PE=4 SV=1	7.66096	28.6014	0.267853	0.000467331	0.020578
contig_41630	943	K4CQJ0	Uncharacterized protein OS=Solanum lycopersicum GN=Solyc09g008010.2 PE=4 SV=1	16.0446	96.1091	0.166941	4.83e-15	1.06e-12
contig_41658	1607	B9NCY8	Predicted protein OS=Populus trichocarpa GN=POPTRDRAFT_790156 PE=4 SV=1	3.65384	31.8356	0.114772	1.07e-06	8.79e-05
contig_41701	793	M1A6Z1	Uncharacterized protein OS=Solanum tuberosum GN=PGSC0003DMG400006267 PE=4 SV=1	2.15067	55.1542	0.0389937	6.02e-14	1.22e-11
contig_41729	907			14.1026	78.5853	0.179456	6.58e-12	1.09e-09
contig_4179	323	F6HBI2	Putative uncharacterized protein OS=Vitis vinifera GN=VIT_00s0179g00150 PE=3 SV=1	8.52362	46.9262	0.181639	1.49e-07	1.41e-05
contig_41947	353			0.828237	32.6212	0.0253895	2.05e-09	2.5e-07
contig_42155	547	B9N7Y1	Cc-nbs-lrr resistance protein OS=Populus trichocarpa GN=POPTRDRAFT_585619 PE=4 SV=1	23.5622	53.6439	0.439235	0.000633239	0.0262178
contig_42236	326	Q9SEC1	"Cytosolic fructose-1	12.5557	36.8125	0.341071	0.000615084	0.0256062
contig_42341	483	E9L7V0	Sucrose transporter 1 OS=Populus trichocarpa GN=SUT1 PE=4 SV=1	16.2427	55.6534	0.291854	3.34e-06	0.000252074
contig_42383	494			0.591838	13.4105	0.0441326	0.000514087	0.0221955
contig_42417	1569			2.65535	18.7239	0.141816	0.000483635	0.0211931
contig_4257	1326	D3JX88	Glutamate decarboxylase OS=Panax ginseng GN=GAD PE=2 SV=1	30.2804	100.209	0.302173	4.76e-10	6.37e-08
contig_42651	1206			2.52529	17.4286	0.144893	0.000847921	0.033737
contig_42676	327	B9RVD1	"F-box/LRR-repeat protein	11.0271	54.0953	0.203846	6.07e-08	6.06e-06
contig_42702	1638	B9RAQ8	"BRASSINOSTEROID INSENSITIVE 1-associated receptor kinase 1	15.1866	68.1411	0.22287	3.12e-09	3.71e-07
contig_42738	704			4.74129	43.208	0.109732	4.11e-09	4.81e-07
contig_42954	329	F6H7R9	Putative uncharacterized protein OS=Vitis vinifera GN=VIT_07s0197g00170 PE=4 SV=1	13.4039	36.266	0.3696	0.00118472	0.0442666
contig_42962	534	M1C535	Uncharacterized protein OS=Solanum tuberosum GN=PGSC0003DMG400023354 PE=4 SV=1	8.03008	40.7902	0.196863	3.33e-06	0.000252165
contig_42965	488	B2CZL6	Glycosyltransferase UGT95A1 OS=Hieracium pilosella PE=2 SV=1	15.7267	106.47	0.14771	5.66e-18	1.55e-15
contig_4297	863	K4BX97	Uncharacterized protein OS=Solanum lycopersicum GN=Solyc05g009230.1 PE=4 SV=1	1.63744	22.9489	0.0713515	1.03e-05	0.000703379
contig_43154	411	Q2HPK9	Putative peroxidase (Fragment) OS=Solanum tuberosum GN=cevi16 PE=2 SV=1	7.52853	49.1154	0.153282	8.83e-09	1e-06
contig_43324	580	B9NC86	Predicted protein (Fragment) OS=Populus trichocarpa GN=POPTRDRAFT_285263 PE=4 SV=1	2.4364	20.153	0.120895	0.000154805	0.0078087
contig_4333	774	K4BLR9	Uncharacterized protein OS=Solanum lycopersicum GN=Solyc03g117680.2 PE=4 SV=1	5.16239	51.3996	0.100437	1.7e-10	2.42e-08
contig_43359	567	F6HXQ0	Putative uncharacterized protein OS=Vitis vinifera GN=VIT_09s0002g00690 PE=4 SV=1	35.6651	121.61	0.293274	2.41e-12	4.21e-10
contig_43361	469	B9IBB8	Cc-nbs-lrr resistance protein OS=Populus trichocarpa GN=POPTRDRAFT_571956 PE=4 SV=1	16.6756	43.3373	0.384786	0.000492147	0.0214008
contig_4340	945	K4CQJ1	Uncharacterized protein OS=Solanum lycopersicum GN=Solyc09g008020.2 PE=4 SV=1	13.0457	57.2939	0.227698	9.92e-08	9.54e-06
contig_43401	561	M0ZHG5	Uncharacterized protein OS=Solanum tuberosum GN=PGSC0003DMG400000328 PE=4 SV=1	23.7994	65.1032	0.365564	7.23e-06	0.000508601
contig_43494	475	Q8GUW2	HSP70 (Fragment) OS=Populus alba PE=2 SV=1	7.84777	39.0658	0.200886	1.93e-06	0.000152314
contig_43596	1154	F6HNY2	Putative uncharacterized protein OS=Vitis vinifera GN=VIT_13s0019g01180 PE=2 SV=1	8.27615	28.3127	0.292312	0.00105566	0.0401213
contig_43689	527	K4CL55	Uncharacterized protein OS=Solanum lycopersicum GN=Solyc08g062680.1 PE=4 SV=1	16.1348	258.72	0.062364	4.19e-57	6.44e-54
contig_43812	516			14.4012	92.089	0.156383	3.54e-15	7.82e-13
contig_43856	617			10.3458	38.7321	0.267112	5.63e-05	0.00316752
contig_44054	426	F6I3Q3	Putative uncharacterized protein OS=Vitis vinifera GN=VIT_08s0032g01040 PE=2 SV=1	7.14906	29.9623	0.238602	0.000290988	0.0136118
contig_44419	617	F6HFY2	Putative uncharacterized protein OS=Vitis vinifera GN=VIT_04s0079g00020 PE=3 SV=1	22.745	58.5198	0.388672	5.9e-05	0.00328839
contig_44433	414	D2KQI6	CASP-like protein Ni6 OS=Beta vulgaris subsp. maritima GN=Ni6 PE=2 SV=1	1.4124	22.2853	0.0633783	1.03e-05	0.000703379
contig_44531	513	D7LQ16	Putative uncharacterized protein OS=Arabidopsis lyrata subsp. lyrata GN=ARALYDRAFT_904457 PE=4 SV=1	4.93929	29.5462	0.167172	1.27e-05	0.000849053
contig_44598	458	D7TM29	Putative uncharacterized protein OS=Vitis vinifera GN=VIT_13s0019g05150 PE=4 SV=1	12.2884	36.4264	0.337348	0.000615084	0.0256062
contig_44604	670	K7LNL1	Uncharacterized protein OS=Glycine max PE=4 SV=1	6.00008	33.3904	0.179695	1.49e-05	0.000975448
contig_44618	733	M0U5E8	Uncharacterized protein OS=Musa acuminata subsp. malaccensis PE=4 SV=1	7.84434	44.9055	0.174686	1.36e-07	1.29e-05
contig_44630	315	G8GKQ8	AP2/ERF transcription factor OS=Artemisia annua GN=ERF2 PE=2 SV=1	39.0597	206.897	0.188789	1.32e-28	6.79e-26
contig_4476	979	F6I089	Putative uncharacterized protein OS=Vitis vinifera GN=VIT_02s0033g01120 PE=4 SV=1	63.9834	151.28	0.422947	1.33e-09	1.68e-07
contig_44765	1062	F6HMH4	Putative uncharacterized protein OS=Vitis vinifera GN=VIT_10s0003g02850 PE=4 SV=1	7.20366	33.7375	0.213521	4.14e-05	0.00239636
contig_45039	369	M1BWC4	Uncharacterized protein OS=Solanum tuberosum GN=PGSC0003DMG400021131 PE=4 SV=1	30.5045	128.211	0.237924	1.21e-15	2.84e-13
contig_45047	344			184.359	568.767	0.324138	1.7e-46	1.64e-43
contig_45162	348	E3NYV2	Lipoxygenase OS=Olea europaea GN=lox2 PE=2 SV=1	19.1131	59.1034	0.323385	5.56e-06	0.000400976
contig_45379	339	E0CV25	Putative uncharacterized protein OS=Vitis vinifera GN=VIT_16s0050g00390 PE=4 SV=1	24.7233	141.706	0.17447	2.55e-21	8.62e-19
contig_4546	347	G7L2H5	Adenosine 3'-phospho 5'-phosphosulfate transporter OS=Medicago truncatula GN=MTR_7g076310 PE=4 SV=1	11.866	41.2817	0.28744	3.26e-05	0.00196177
contig_45536	479	M1CFE6	Uncharacterized protein OS=Solanum tuberosum GN=PGSC0003DMG400025798 PE=4 SV=1	14.3437	46.1979	0.310484	3.71e-05	0.00219581
contig_4568	413	A1E463	17.7 KD class I small heat-shock protein OS=Ageratina adenophora PE=2 SV=1	10.2057	306.787	0.0332665	1.13e-76	2.92e-73
contig_45761	310			1.2575	19.1325	0.0657257	6.53e-05	0.00358883
contig_45769	341			29.7226	273.815	0.10855	8.55e-51	1.02e-47
contig_45783	1090	G4U403	Polyphenol oxidase (Precursor) OS=Taraxacum officinale GN=ppo-4 PE=4 SV=1	7.868	64.5643	0.121863	1.74e-12	3.1e-10
contig_45880	493	G7JFQ2	Putative uncharacterized protein OS=Medicago truncatula GN=MTR_4g009340 PE=4 SV=1	11.5642	54.2431	0.213193	6.07e-08	6.06e-06
contig_45886	459	Q947E4	Resistance gene analog NBS4 (Fragment) OS=Helianthus annuus GN=NBS4 PE=4 SV=1	73.9412	170.023	0.43489	3.56e-10	4.85e-08
contig_45947	440	Q9AVE5	"Endo-1	30.1781	100.428	0.300496	4.76e-10	6.37e-08
contig_45955	337			6.07292	25.3187	0.239859	0.000813933	0.032671
contig_46026	449			2.71314	19.7756	0.137196	0.000274323	0.0129929
contig_46027	368			5.42893	23.0917	0.235103	0.000870046	0.0343017
contig_46066	347	Q2TSD5	Trehalose 6-phosphate synthase OS=Gossypium hirsutum PE=2 SV=1	3.86173	21.9902	0.175611	0.000307579	0.0142995
contig_46106	897	K7PPX3	Cytochrome P450 mono-oxygenase OS=Artemisia annua GN=CYP05 PE=2 SV=1	13.0104	48.2182	0.269824	6.96e-06	0.00049049
contig_46145	339	M1D756	Uncharacterized protein OS=Solanum tuberosum GN=PGSC0003DMG400033590 PE=4 SV=1	3.3779	32.7406	0.103171	5.93e-07	5.1e-05
contig_4619	577			42.2675	96.9606	0.435924	4.08e-06	0.000303921
contig_46346	1109	A5BT79	Putative uncharacterized protein OS=Vitis vinifera GN=VITISV_011174 PE=4 SV=1	15.4005	69.1816	0.22261	1.9e-09	2.34e-07
contig_4645	828	Q75QV8	Cysteine protease OS=Tripolium pannonicum GN=CysP PE=2 SV=1	177.698	556.629	0.31924	1.6e-46	1.57e-43
contig_46549	1541	B9RX67	"Kinase	11.2413	49.1347	0.228785	7.32e-07	6.2e-05
contig_4672	789	O81986	Sucrose 1F-fructosyltransferase (Precursor) OS=Helianthus tuberosus GN=sst-1 PE=2 SV=1	13.6796	147.179	0.0929458	1.04e-29	5.83e-27
contig_46747	1037	F6H663	Putative uncharacterized protein OS=Vitis vinifera GN=VIT_03s0091g00690 PE=2 SV=1	3.68866	54.8198	0.0672871	8.77e-13	1.6e-10
contig_46762	527	I1J966	Uncharacterized protein OS=Glycine max PE=4 SV=1	11.0493	36.0667	0.306358	0.000302636	0.014113
contig_46799	383	A9YDV0	Heat shock protein 70 (Fragment) OS=Helix aperta PE=3 SV=1	18.2571	77.3386	0.236067	6.92e-10	9.02e-08
contig_46852	413	M1CQW9	Uncharacterized protein OS=Solanum tuberosum GN=PGSC0003DMG400028315 PE=4 SV=1	6.54819	24.7747	0.264309	0.00130759	0.0481442
contig_46919	1014	F6H8P8	Putative uncharacterized protein OS=Vitis vinifera GN=VIT_05s0049g00930 PE=4 SV=1	14.1763	53.1557	0.266693	1.62e-06	0.000130071
contig_46934	959	A5AZN8	Putative uncharacterized protein OS=Vitis vinifera GN=VITISV_035033 PE=4 SV=1	6.326	25.6427	0.246697	0.000813933	0.032671
contig_46944	654	M1C3M3	Uncharacterized protein OS=Solanum tuberosum GN=PGSC0003DMG400022911 PE=4 SV=1	0.894091	20.0471	0.0445996	5.64e-06	0.000404747
contig_4713	386			6.75375	24.5308	0.275317	0.00130759	0.0481442
contig_47139	463	B3H7A4	Uncharacerized protein OS=Arabidopsis thaliana GN=CPuORF49 PE=4 SV=1	5.7358	52.0644	0.110167	9.43e-11	1.39e-08
contig_4715	625	A5BTD4	Putative uncharacterized protein OS=Vitis vinifera GN=VIT_08s0007g07560 PE=3 SV=1	20.6217	68.3703	0.301617	2.46e-07	2.25e-05
contig_4716	1375	B9GL33	Predicted protein OS=Populus trichocarpa GN=POPTRDRAFT_709134 PE=4 SV=1	19.438	149.056	0.130408	4.19e-26	1.87e-23
contig_47204	389	I3STI6	Uncharacterized protein OS=Lotus japonicus PE=2 SV=1	2.81846	18.4569	0.152705	0.000483635	0.0211931
contig_47352	399			1.954	18.4289	0.106029	0.00011977	0.00622832
contig_47383	356	M0ZNQ6	Uncharacterized protein OS=Solanum tuberosum GN=PGSC0003DMG400001834 PE=4 SV=1	28.6071	59.5289	0.480559	0.000963956	0.0371649
contig_4740	1105	M1APN7	Uncharacterized protein OS=Solanum tuberosum GN=PGSC0003DMG400010577 PE=4 SV=1	17.132	51.9798	0.329588	3.83e-05	0.00224777
contig_47408	337	B2CZL6	Glycosyltransferase UGT95A1 OS=Hieracium pilosella PE=2 SV=1	21.2552	156.853	0.135511	1.34e-26	6.29e-24
contig_47443	893	M1APC0	Uncharacterized protein OS=Solanum tuberosum GN=PGSC0003DMG400010485 PE=4 SV=1	4.61088	27.1496	0.169833	3.81e-05	0.00224083
contig_4747	1311	K4CA00	Uncharacterized protein OS=Solanum lycopersicum GN=Solyc06g076400.2 PE=3 SV=1	34.6597	144.665	0.239586	2.42e-17	6.34e-15
contig_4758	961	E0CPV3	Putative uncharacterized protein OS=Vitis vinifera GN=VIT_18s0001g10480 PE=4 SV=1	2.45922	18.8762	0.130281	0.000483635	0.0211931
contig_4775	1184	B9I5G8	Predicted protein OS=Populus trichocarpa GN=POPTRDRAFT_571054 PE=3 SV=1	42.8222	89.2895	0.479588	4.06e-05	0.00235594
contig_4777	2027	Q6GUE8	NIM1-like protein 1 OS=Helianthus annuus GN=NML1 PE=2 SV=1	22.561	57.1347	0.394875	8.61e-05	0.00462423
contig_47835	745	B6F0U5	Caffeoyl CoA O-methyltransferase OS=Carthamus tinctorius GN=CtCoAOMT2 PE=2 SV=1	3.53196	44.5546	0.0792726	4.34e-10	5.83e-08
contig_47859	1596	D7SZ16	Putative uncharacterized protein OS=Vitis vinifera GN=VIT_00s0524g00030 PE=2 SV=1	8.39611	70.6732	0.118802	2.36e-13	4.54e-11
contig_47924	518	L7YE99	Trehalose-6-phosphate synthase OS=Camellia sinensis PE=2 SV=1	3.43353	26.0469	0.131821	1.9e-05	0.00121883
contig_47962	790			12.3979	42.9826	0.288439	4.65e-05	0.00265952
contig_4797	656	Q9SA63	At1g03070 OS=Arabidopsis thaliana GN=F10O3.11 PE=2 SV=1	5.45961	28.8157	0.189466	6.87e-05	0.00373306
contig_48050	333	B9VRK9	Peroxidase OS=Capsicum annuum GN=POD PE=2 SV=1	1.97546	15.3112	0.12902	0.000722141	0.0295615
contig_48100	945	Q9LJ97	Putative LEA protein OS=Arabidopsis thaliana GN=At3g22490 PE=2 SV=1	0.64455	29.4728	0.0218693	1.5e-08	1.64e-06
contig_48230	369	Q8H6E9	Myb-like protein P OS=Saussurea medusa PE=2 SV=1	9.50789	165.339	0.0575053	6.36e-38	4.66e-35
contig_48259	882	E7FKW1	Ethylene response factor 3 OS=Nicotiana benthamiana GN=NbERF3 PE=4 SV=1	4.64076	74.2849	0.0624725	2.16e-17	5.66e-15
contig_48260	303	K7WJX1	Ethylene-responsive element binding protein OS=Solanum tuberosum PE=2 SV=1	2.73391	20.7192	0.131951	0.000154805	0.0078087
contig_48343	663	F6GZ12	Putative uncharacterized protein OS=Vitis vinifera GN=VIT_00s0291g00050 PE=2 SV=1	1.69041	23.437	0.0721259	5.56e-06	0.000402813
contig_48441	546	F6GXY0	Putative uncharacterized protein OS=Vitis vinifera GN=VIT_08s0058g01090 PE=2 SV=1	13.7438	40.783	0.336998	0.000231877	0.0112286
contig_48454	396			21.3492	109.046	0.195781	1.63e-15	3.74e-13
contig_48482	586	B9RZC5	"AT14A	6.07021	30.1863	0.201092	6.94e-05	0.00375889
contig_48550	361			34.8925	78.785	0.442882	3.24e-05	0.00195533
contig_48570	575			2.62707	17.6138	0.149149	0.000847921	0.033737
contig_48608	492	I1KMU7	Uncharacterized protein OS=Glycine max PE=4 SV=2	9.95358	31.5122	0.315864	0.000600301	0.0251175
contig_48636	364	G8Z258	Hop-interacting protein THI029 OS=Solanum lycopersicum GN=LOC544143 PE=2 SV=1	25.0333	118.538	0.211185	1.18e-15	2.77e-13
contig_48755	430	Q9AXM3	Pto-like protein kinase B OS=Solanum habrochaites GN=LhirPtoB PE=2 SV=1	114.907	266.749	0.43077	3.3e-15	7.3e-13
contig_48775	516			1.69981	42.6164	0.0398864	2.98e-11	4.64e-09
contig_48868	421			0.983819	15.6534	0.0628502	0.000143419	0.00733625
contig_48980	428	K7ZJV2	Ferulate-5-hydroxylase OS=Chrysanthemum morifolium GN=F5H PE=2 SV=1	3.64321	37.7641	0.0964729	3.04e-08	3.17e-06
contig_49057	303			1.12573	24.8401	0.0453189	2.98e-06	0.000228317
contig_49058	587			5.06372	65.4103	0.0774147	3.79e-14	7.79e-12
contig_49063	553			0.176231	21.1369	0.00833761	2.93e-06	0.00022505
contig_4921	685	E1APJ5	ABRE binding factor OS=Solanum tuberosum PE=2 SV=1	23.048	54.8371	0.420299	0.000446947	0.0197667
contig_4922	437			24.6985	59.2893	0.416576	0.000128831	0.00664623
contig_49221	405	Q8MXY8	Heat shock protein 70 (Fragment) OS=Cryptosporidium parvum GN=hsp70 PE=3 SV=1	7.09864	27.8333	0.255041	0.000745945	0.0303173
contig_49231	1836	K7MYB0	Uncharacterized protein OS=Glycine max PE=4 SV=1	6.87393	54.0861	0.127092	1.32e-10	1.9e-08
contig_49234	581	M1A3T4	Uncharacterized protein OS=Solanum tuberosum GN=PGSC0003DMG400005558 PE=4 SV=1	13.6287	56.5938	0.240817	1.61e-07	1.52e-05
contig_4932	1659	F6H6X4	Putative uncharacterized protein OS=Vitis vinifera GN=VIT_05s0077g01820 PE=4 SV=1	39.9605	146.662	0.272466	8.54e-16	2.01e-13
contig_49433	307	K4D4T3	Uncharacterized protein OS=Solanum lycopersicum GN=Solyc11g006720.1 PE=4 SV=1	3.25382	31.9731	0.101767	1.07e-06	8.79e-05
contig_49447	421			50.9271	316.94	0.160684	2.41e-48	2.58e-45
contig_49448	719			14.5709	98.651	0.147702	1.29e-16	3.21e-14
contig_49494	305	M0SLI4	Uncharacterized protein OS=Musa acuminata subsp. malaccensis PE=4 SV=1	3.67457	21.2657	0.172794	0.000307579	0.0142995
contig_49526	424			4.19474	55.9535	0.0749684	2.96e-12	5.14e-10
contig_49561	713	A9PEC8	Putative uncharacterized protein OS=Populus trichocarpa PE=2 SV=1	5.4332	23.2528	0.233658	0.000870046	0.0343017
contig_49825	542	J7I5C9	Beta-amylase 8 OS=Poncirus trifoliata GN=BAM8 PE=2 SV=1	23.6447	125.684	0.188129	3.75e-18	1.05e-15
contig_4983	892	E0CQH3	Putative uncharacterized protein OS=Vitis vinifera GN=VIT_18s0001g12960 PE=4 SV=1	21.1956	72.7522	0.291339	9.23e-08	8.97e-06
contig_49879	1091	I1MMS0	Uncharacterized protein OS=Glycine max PE=4 SV=1	6.96752	50.1989	0.138798	1.32e-09	1.66e-07
contig_49882	1041	K4PYV6	Uncharacterized protein OS=Beta vulgaris PE=4 SV=1	3.86173	21.3572	0.180816	0.000307579	0.0142995
contig_50022	2302	F6GUR2	Putative uncharacterized protein OS=Vitis vinifera GN=VIT_06s0004g06660 PE=4 SV=1	7.93787	33.5696	0.23646	4.14e-05	0.00239636
contig_50041	1402	B9SNG5	Serine/threonine-protein kinase OS=Ricinus communis GN=RCOM_1148780 PE=3 SV=1	15.6055	103.559	0.150691	3e-17	7.81e-15
contig_5011	609	M1B0Z6	Uncharacterized protein OS=Solanum tuberosum GN=PGSC0003DMG400013297 PE=4 SV=1	26.3643	60.7123	0.43425	0.000262696	0.01258
contig_50120	418			21.2748	51.944	0.409572	0.000445098	0.0197137
contig_50174	433	K7N8R9	Cytochrome P450 mono-oxygenase (Fragment) OS=Artemisia annua GN=cyp15a PE=2 SV=1	4.44516	30.3591	0.14642	7.31e-06	0.000513267
contig_50268	604	A5AHT6	Putative uncharacterized protein OS=Vitis vinifera GN=VIT_00s0220g00130 PE=4 SV=1	9.47936	31.1817	0.304004	0.000600301	0.0251175
contig_50322	429	F6HXP8	Putative uncharacterized protein OS=Vitis vinifera GN=VIT_09s0002g00640 PE=2 SV=1	0.283962	68.1565	0.00416633	5.78e-20	1.81e-17
contig_50323	300	I1MK54	Uncharacterized protein OS=Glycine max PE=3 SV=1	0.812133	55.2642	0.0146955	3.92e-16	9.35e-14
contig_50438	1104			4.06066	29.5008	0.137646	1.27e-05	0.000849053
contig_50652	716	B9S1E9	"Transcription factor AtMYC2	19.1917	127.742	0.150238	9.76e-21	3.17e-18
contig_50654	383	F6HT90	Putative uncharacterized protein OS=Vitis vinifera GN=VIT_02s0012g01320 PE=4 SV=1	31.6795	171.431	0.184795	1.23e-24	5.08e-22
contig_50673	455	C6T2M9	Uncharacterized protein OS=Glycine max PE=4 SV=1	2.838	19.3624	0.146573	0.000274323	0.0129929
contig_50691	1531	B9RUC1	"Ring finger protein	3.1191	24.1954	0.128913	5.87e-05	0.00328622
contig_5075	594	Q67Z65	At3g05890 OS=Arabidopsis thaliana GN=At3g05890 PE=2 SV=1	4.55286	109.134	0.0417181	3.74e-27	1.78e-24
contig_50757	547			2.13797	18.2617	0.117074	0.000483635	0.0211931
contig_50767	306	K7PPX3	Cytochrome P450 mono-oxygenase OS=Artemisia annua GN=CYP05 PE=2 SV=1	8.67867	28.5638	0.303835	0.00105566	0.0401213
contig_50792	489	B9MV41	Predicted protein OS=Populus trichocarpa GN=POPTRDRAFT_781331 PE=2 SV=1	5.82942	23.6905	0.246065	0.000870046	0.0343017
contig_50812	479			0.35605	18.4647	0.0192828	2.07e-05	0.00130759
contig_50922	312	F6GZ12	Putative uncharacterized protein OS=Vitis vinifera GN=VIT_00s0291g00050 PE=2 SV=1	10.464	34.1288	0.306604	0.000342414	0.0156388
contig_5096	467	C6TJF5	Putative uncharacterized protein OS=Glycine max PE=2 SV=1	146.027	312.533	0.467238	5.14e-15	1.12e-12
contig_5109	785	B6UZ63	Dehydration-responsive element binding protein OS=Krascheninnikovia arborescens GN=DREB PE=2 SV=1	21.7879	56.6884	0.384345	6.92e-05	0.00375407
contig_51150	381			10.1676	50.1607	0.202701	1.64e-07	1.54e-05
contig_51152	409	B9HJG9	Predicted protein OS=Populus trichocarpa GN=POPTRDRAFT_564672 PE=4 SV=1	3.39547	32.2253	0.105366	5.93e-07	5.1e-05
contig_51193	384	D7STG8	Putative uncharacterized protein OS=Vitis vinifera GN=VIT_04s0008g00170 PE=4 SV=1	6.02755	55.9109	0.107806	7.41e-11	1.1e-08
contig_512	373	B9GRH2	Predicted protein OS=Populus trichocarpa GN=POPTRDRAFT_816035 PE=2 SV=1	195.761	590.754	0.331375	4.79e-47	4.84e-44
contig_51243	424	Q3E6P4	F-box protein At2g02240 OS=Arabidopsis thaliana GN=At2g02240 PE=2 SV=1	29.593	60.2073	0.491519	0.00110108	0.0413798
contig_5125	733			17.7162	44.2903	0.400002	0.000611419	0.0255004
contig_51386	425	A8BMD7	Kinase-like protein (Fragment) OS=Prunus serrulata PE=4 SV=1	3.26764	20.0763	0.162761	0.000528454	0.0225583
contig_51470	565	B9SJQ9	"Xyloglucan endotransglucosylase/hydrolase protein 22	4.57094	34.6846	0.131786	7.7e-07	6.48e-05
contig_5152	543	B9T7M6	"Short-chain dehydrogenase	25.7549	63.301	0.406864	5.24e-05	0.00296725
contig_51529	928	J7K128	CRT/DRE binding factor 1 OS=Morus alba var. multicaulis PE=2 SV=1	7.64	170.545	0.0447975	2.83e-41	2.44e-38
contig_5156	809	D3XFG9	Dihydroflavonol 4-reductase OS=Chrysanthemum morifolium GN=DFR PE=2 SV=1	3.04173	21.7797	0.139659	0.000307579	0.0142995
contig_51581	372	M1D060	Uncharacterized protein OS=Solanum tuberosum GN=PGSC0003DMG400030542 PE=4 SV=1	0.982419	34.7779	0.0282484	5.39e-10	7.13e-08
contig_51633	334			3.79319	19.9385	0.190245	0.000902508	0.0352903
contig_51716	467	B9HJG9	Predicted protein OS=Populus trichocarpa GN=POPTRDRAFT_564672 PE=4 SV=1	4.43456	38.3982	0.115489	7.71e-08	7.57e-06
contig_51765	999			2.68272	31.8376	0.0842626	2.23e-07	2.06e-05
contig_51840	312			9.68312	58.8082	0.164656	7.78e-10	1.01e-07
contig_51868	740	M1BZH9	Uncharacterized protein OS=Solanum tuberosum GN=PGSC0003DMG400021946 PE=4 SV=1	7.21042	32.9035	0.219138	6.79e-05	0.00369907
contig_51896	986	Q2VCL4	Putative uncharacterized protein OS=Solanum tuberosum PE=2 SV=1	3.90417	20.4027	0.191355	0.000528454	0.0225583
contig_51914	359	M1BP49	Uncharacterized protein OS=Solanum tuberosum GN=PGSC0003DMG400019294 PE=4 SV=1	1.35732	140.478	0.00966222	8.38e-40	6.92e-37
contig_51933	423	Q70GI5	Putative uncharacterized protein (Fragment) OS=Pyrus communis PE=4 SV=1	12.8444	57.7257	0.222507	3.72e-08	3.8e-06
contig_52020	848	M1BC12	Uncharacterized protein OS=Solanum tuberosum GN=PGSC0003DMG400016217 PE=4 SV=1	16.9801	111.989	0.151623	1.33e-18	3.83e-16
contig_52047	405	M0TZN0	Uncharacterized protein OS=Musa acuminata subsp. malaccensis PE=4 SV=1	27.6727	103.54	0.267265	1.08e-11	1.74e-09
contig_52334	460	B9H6K7	Predicted protein OS=Populus trichocarpa GN=POPTRDRAFT_651121 PE=2 SV=1	13.665	55.1938	0.247582	2.61e-07	2.38e-05
contig_52337	535	B9S039	"Leucine-rich repeat-containing protein	3.23335	26.0621	0.124063	1.9e-05	0.00121883
contig_52341	653	K7MWG8	Uncharacterized protein OS=Glycine max PE=4 SV=1	9.92468	34.4722	0.287904	0.00015463	0.00781291
contig_5239	1079	K4CLN6	Uncharacterized protein OS=Solanum lycopersicum GN=Solyc08g066600.2 PE=4 SV=1	6.20954	26.9698	0.230241	0.000503315	0.021803
contig_52395	602	A9PFA4	Putative uncharacterized protein OS=Populus trichocarpa PE=2 SV=1	5.38274	25.5813	0.210417	0.000320731	0.0147673
contig_52401	450	K4JEP3	Heat shock protein (Fragment) OS=Artemisia tridentata PE=4 SV=1	5.30593	52.104	0.101833	9.43e-11	1.39e-08
contig_5253	2773	E0CRN6	Putative uncharacterized protein OS=Vitis vinifera GN=VIT_18s0001g06270 PE=4 SV=1	16.966	72.6839	0.233422	1.16e-09	1.47e-07
contig_52537	321			21.4039	94.1131	0.227427	3.14e-12	5.37e-10
contig_5254	930	G3K511	Ethylene response factor ERF4 OS=Solanum tuberosum GN=ERF4 PE=2 SV=1	22.1372	83.8771	0.263924	1.48e-09	1.85e-07
contig_52634	416	Q56WX4	Plasma membrane-type calcium ATPase OS=Arabidopsis thaliana GN=At4g37640 PE=2 SV=1	0.995643	13.2569	0.075104	0.000514087	0.0221955
contig_52636	422			2.54032	65.835	0.0385861	9.26e-17	2.35e-14
contig_52637	387			3.71441	47.5009	0.0781965	6.85e-11	1.02e-08
contig_52638	1027			10.8179	172.376	0.0627575	6.22e-39	4.87e-36
contig_52774	1615	D7TCE8	Putative uncharacterized protein OS=Vitis vinifera GN=VIT_11s0016g01060 PE=4 SV=1	3.63574	25.9437	0.14014	3.35e-05	0.00200695
contig_52830	336	B9GQY3	Cytochrome P450 OS=Populus trichocarpa GN=CYP83F1 PE=3 SV=1	6.7436	56.7754	0.118777	4.14e-11	6.34e-09
contig_52862	470	K4DG29	Uncharacterized protein OS=Solanum lycopersicum GN=Solyc12g056980.1 PE=4 SV=1	3.83603	31.3638	0.122308	1.07e-06	8.79e-05
contig_53007	383			1.52672	18.6554	0.0818381	0.00011977	0.00622832
contig_53214	313	C4P742	CCR4-NOT OS=Dimocarpus longan PE=2 SV=1	13.6999	167.439	0.08182	5.2e-35	3.45e-32
contig_53277	647	B9SQM6	"Transcription factor	42.7405	507.993	0.084136	2.63e-102	1.49e-98
contig_53290	319	A1Z3C6	Heat shock protein 70 (Fragment) OS=Euphorbia characias PE=2 SV=1	74.8486	278.456	0.268799	5.5e-29	2.92e-26
contig_53386	659	F6H470	Putative uncharacterized protein OS=Vitis vinifera GN=VIT_14s0068g00030 PE=3 SV=1	6.87663	28.5267	0.24106	0.000188967	0.00936541
contig_53448	484	Q0JDW3	Os04g0369100 protein OS=Oryza sativa subsp. japonica GN=Os04g0369100 PE=3 SV=1	1.51016	19.0622	0.0792229	6.53e-05	0.00358883
contig_53490	764	Q75QH3	Hin1 like protein OS=Capsicum chinense GN=HIN1-Cc PE=2 SV=1	5.07051	72.3202	0.070112	5.15e-16	1.22e-13
contig_5350	1355	M0X721	Uncharacterized protein OS=Hordeum vulgare var. distichum PE=4 SV=1	25.4608	60.9989	0.417398	0.000155323	0.00779157
contig_53574	947	A5BT79	Putative uncharacterized protein OS=Vitis vinifera GN=VITISV_011174 PE=4 SV=1	13.224	51.8987	0.254803	1.74e-06	0.000138462
contig_53602	359	M0ZLQ7	Uncharacterized protein OS=Solanum tuberosum GN=PGSC0003DMG400001369 PE=4 SV=1	18.8668	60.8672	0.309967	1.74e-06	0.00013858
contig_5366	2503	Q708J5	Catalase OS=Homogyne alpina GN=cat1 PE=3 SV=1	311.475	664.204	0.468945	3.2e-30	1.83e-27
contig_53764	413	J7GDB2	Acyl-CoA synthetase (Fragment) OS=Capsicum annuum GN=SIG4 PE=4 SV=1	9.73379	63.1546	0.154127	4.99e-11	7.59e-09
contig_53774	321	F6GXA5	Putative uncharacterized protein OS=Vitis vinifera GN=VIT_11s0052g01810 PE=3 SV=1	19.5823	57.8077	0.338748	1.28e-05	0.000850161
contig_53798	1361	E3SU13	TIR-NBS-LRR resistance-like protein RGC151 OS=Helianthus annuus PE=2 SV=1	3.11487	21.5091	0.144817	0.000307579	0.0142995
contig_53799	339	Q9SIB2	3-ketoacyl-CoA synthase 12 OS=Arabidopsis thaliana GN=KCS12 PE=2 SV=1	11.2117	37.9587	0.295367	0.000195831	0.00965291
contig_53804	519	I1LJG7	Uncharacterized protein OS=Glycine max PE=4 SV=1	4.31886	21.1182	0.204509	0.000904152	0.0352332
contig_53869	447	Q9XIV8	Peroxidase N1 OS=Nicotiana tabacum GN=poxN1 PE=1 SV=1	2.50726	20.0969	0.124758	0.000154805	0.0078087
contig_53934	410	A5AVZ5	Putative uncharacterized protein OS=Vitis vinifera GN=VITISV_012222 PE=2 SV=1	19.61	150.244	0.130522	2.37e-26	1.08e-23
contig_54076	1057	F6H1D9	Putative uncharacterized protein OS=Vitis vinifera GN=VIT_18s0001g11130 PE=4 SV=1	1.70571	17.6212	0.0967985	0.000218959	0.0106827
contig_54159	322			6.88547	25.3133	0.27201	0.000813933	0.032671
contig_54232	372	Q3I6X2	Pto disease resistance protein (Fragment) OS=Solanum chilense GN=Pto PE=3 SV=1	17.2251	56.6888	0.303853	4.64e-06	0.000342202
contig_54276	937	F6H1D9	Putative uncharacterized protein OS=Vitis vinifera GN=VIT_18s0001g11130 PE=4 SV=1	3.45828	39.2747	0.0880537	9.12e-09	1.03e-06
contig_54292	462	I1N351	Uncharacterized protein OS=Glycine max PE=4 SV=1	2.74227	17.3423	0.158126	0.000847921	0.033737
contig_5437	1600	B9RRV3	"Vacuolar-processing enzyme	59.4481	299.718	0.198347	8.76e-40	7.16e-37
contig_54394	346	Q9S984	Hsp70 protein (Fragment) OS=Zea mays GN=hsp 70-3 PE=4 SV=1	48.5871	103.553	0.469202	7.38e-06	0.000516748
contig_5442	451	D6N3H1	Thiazole biosynthetic enzyme OS=Gossypium hirsutum PE=2 SV=1	111.394	344.924	0.322952	6.88e-29	3.61e-26
contig_54666	324			15.2651	61.3404	0.248859	9.23e-08	8.96e-06
contig_54694	512	I3SGF8	Uncharacterized protein OS=Lotus japonicus PE=2 SV=1	9.18408	33.1265	0.277242	0.000244419	0.0117606
contig_54774	420	B7UCQ7	Myb-related transcription factor OS=Panax ginseng GN=MYB PE=2 SV=1	18.273	74.4068	0.245582	2.92e-09	3.5e-07
contig_54794	575	K4CWR7	Uncharacterized protein OS=Solanum lycopersicum GN=Solyc09g092410.2 PE=4 SV=1	32.5842	65.569	0.496945	0.000865677	0.034159
contig_54823	380			3.59048	24.7356	0.145154	5.87e-05	0.00328622
contig_55063	803	B9HAU5	Predicted protein OS=Populus trichocarpa GN=POPTRDRAFT_763570 PE=3 SV=1	5.5221	24.0158	0.229936	0.000529907	0.0225567
contig_55084	322			0.907974	18.0963	0.0501745	2.07e-05	0.00130759
contig_55085	620	E7FKW1	Ethylene response factor 3 OS=Nicotiana benthamiana GN=NbERF3 PE=4 SV=1	2.31851	30.2092	0.0767484	4.1e-07	3.62e-05
contig_55130	407	B9GGI8	Predicted protein OS=Populus trichocarpa GN=POPTRDRAFT_642620 PE=4 SV=1	49.5062	126.893	0.390141	4.37e-09	5.08e-07
contig_55261	499	D7MJS6	Putative uncharacterized protein OS=Arabidopsis lyrata subsp. lyrata GN=ARALYDRAFT_916421 PE=3 SV=1	2.00185	20.5744	0.0972979	0.000154805	0.0078087
contig_55335	340	D7SV96	Putative uncharacterized protein OS=Vitis vinifera GN=VIT_14s0068g00070 PE=4 SV=1	9.029	33.1544	0.272332	0.000244419	0.0117606
contig_55353	329	C6TL71	Putative uncharacterized protein (Fragment) OS=Glycine max PE=1 SV=1	4.81355	21.4011	0.22492	0.000904152	0.0352332
contig_55428	673	B9IBS9	Glutaredoxin OS=Populus trichocarpa GN=PtrGrx9 PE=4 SV=1	1.08606	17.0589	0.0636656	0.000218959	0.0106827
contig_55472	706	B9SPI3	"Alpha-glucan water dikinase	5.65962	41.1204	0.137635	5.6e-08	5.62e-06
contig_55560	512	A6NA20	DREB2-like protein OS=Chrysanthemum vestitum GN=DREB2A PE=2 SV=1	1.99861	20.3908	0.0980153	3.54e-05	0.00210937
contig_5557	344			38.6707	118.573	0.326134	8.38e-11	1.24e-08
contig_55625	841	C6TB68	Putative uncharacterized protein OS=Glycine max PE=2 SV=1	2.63629	60.6259	0.0434846	2.38e-15	5.38e-13
contig_55699	346			3.66164	24.1589	0.151565	5.87e-05	0.00328622
contig_5570	865			6.53462	66.2817	0.0985885	1.12e-13	2.2e-11
contig_55772	654			1.86269	20.8956	0.0891426	3.54e-05	0.00210937
contig_5607	403	H6U1I7	Type II-1 GDSL lipase OS=Tanacetum cinerariifolium GN=GLIP PE=2 SV=1	21.6434	53.1888	0.406917	0.000214388	0.0104879
contig_56106	514	M0SAE3	Uncharacterized protein OS=Musa acuminata subsp. malaccensis PE=4 SV=1	1.23242	15.7228	0.0783842	0.000722141	0.0295615
contig_56126	356	B9N2D9	Predicted protein (Fragment) OS=Populus trichocarpa GN=POPTRDRAFT_925236 PE=2 SV=1	7.11757	34.0026	0.209324	2.51e-05	0.00154388
contig_56179	382	Q7X9B7	Sucrose synthase (Fragment) OS=Actinidia deliciosa GN=SusA PE=2 SV=1	22.5781	85.7128	0.263416	5.87e-10	7.72e-08
contig_56295	653	A5C676	Putative uncharacterized protein OS=Vitis vinifera GN=VIT_09s0002g00370 PE=4 SV=1	13.9543	36.2781	0.384647	0.00118472	0.0442666
contig_56342	616	C0PSC7	Putative uncharacterized protein OS=Picea sitchensis PE=2 SV=1	6.01189	28.9977	0.207323	0.000188967	0.00936541
contig_56591	432	M1C514	Uncharacterized protein OS=Solanum tuberosum GN=PGSC0003DMG400023343 PE=4 SV=1	3.89147	19.751	0.197027	0.000902508	0.0352903
contig_56606	426			4.80416	200.536	0.0239567	2.58e-53	3.44e-50
contig_56634	1513			5.05637	27.4864	0.183959	0.000115482	0.00603644
contig_56977	479			0.915557	24.3299	0.0376309	4.1e-07	3.63e-05
contig_57012	576	B6VGE0	WRKY transcription factor 1 OS=Artemisia annua PE=2 SV=1	0.803673	14.6928	0.0546985	0.000271953	0.0129279
contig_57022	1118	I1N920	Uncharacterized protein OS=Glycine max PE=4 SV=1	2.11387	32.9163	0.0642196	1.21e-07	1.15e-05
contig_57051	1021	D7TVS7	Putative uncharacterized protein OS=Vitis vinifera GN=VIT_02s0025g02730 PE=3 SV=1	1.0261	41.343	0.0248193	5.72e-11	8.61e-09
contig_57080	519	F6GZM1	Putative uncharacterized protein OS=Vitis vinifera GN=VIT_18s0001g08230 PE=4 SV=1	11.8769	39.1622	0.303273	8.07e-05	0.00434093
contig_57146	344	M1BWT4	Uncharacterized protein OS=Solanum tuberosum GN=PGSC0003DMG400021253 PE=4 SV=1	38.3166	78.0404	0.490984	0.000213078	0.0104407
contig_57207	410	C7G304	Galactinol synthase 2 OS=Solanum lycopersicum GN=GOLS2 PE=2 SV=1	14.143	80.536	0.175611	2.29e-12	4.02e-10
contig_57208	369	B2CZL6	Glycosyltransferase UGT95A1 OS=Hieracium pilosella PE=2 SV=1	31.2308	225.215	0.138671	1.93e-37	1.4e-34
contig_57300	784	K4ASA6	Uncharacterized protein OS=Solanum lycopersicum GN=Solyc01g005390.2 PE=3 SV=1	2.95227	33.8883	0.0871176	6.54e-08	6.5e-06
contig_57356	3769	B9RXD0	"Alkaline phytoceramidase	2.50169	18.6997	0.133782	0.000483635	0.0211931
contig_57365	333	A5ANF5	Putative uncharacterized protein OS=Vitis vinifera GN=VITISV_042996 PE=4 SV=1	9.87729	43.1214	0.229058	2.02e-06	0.000158517
contig_57471	641	K4BLR5	Uncharacterized protein OS=Solanum lycopersicum GN=Solyc03g117630.1 PE=3 SV=1	8.51409	38.6888	0.220066	9.12e-06	0.000625607
contig_5748	380			32.4426	80.0485	0.405287	5.48e-06	0.000397115
contig_57515	457			2.23914	24.2868	0.0921957	1.5e-05	0.000982104
contig_5760	3818	K4CBV1	Uncharacterized protein OS=Solanum lycopersicum GN=ACA10 PE=3 SV=1	16.8531	57.1778	0.294749	1.37e-06	0.000110994
contig_58119	344	Q6IM91	DVL10 OS=Arabidopsis thaliana GN=DVL10 PE=4 SV=1	1.77064	14.2167	0.124547	0.00130158	0.0480986
contig_58142	307	K4CPJ7	Uncharacterized protein OS=Solanum lycopersicum GN=Solyc08g082010.2 PE=4 SV=1	6.11084	24.9684	0.244743	0.00130759	0.0481442
contig_58159	429	H2DPY2	Ammonium transporter OS=Malus hupehensis GN=AMT2A PE=2 SV=1	8.06453	30.4804	0.264581	0.000426541	0.0189565
contig_58188	426	E4W3Z4	NAC transcription factor NAP OS=Mikania micrantha PE=2 SV=1	0.629117	33.8704	0.0185742	1.05e-09	1.34e-07
contig_582	314	Q8VWV7	Putative uncharacterized protein (Fragment) OS=Davidia involucrata PE=4 SV=1	68.8244	287.86	0.239089	3.47e-33	2.14e-30
contig_5822	717	A1Z3C6	Heat shock protein 70 (Fragment) OS=Euphorbia characias PE=2 SV=1	86.7521	179.035	0.484555	9.3e-09	1.05e-06
contig_58258	501	D7MJS6	Putative uncharacterized protein OS=Arabidopsis lyrata subsp. lyrata GN=ARALYDRAFT_916421 PE=3 SV=1	3.35552	33.9231	0.0989155	3.29e-07	2.96e-05
contig_58312	710	Q56WX4	Plasma membrane-type calcium ATPase OS=Arabidopsis thaliana GN=At4g37640 PE=2 SV=1	16.0253	71.9584	0.222703	1.9e-09	2.34e-07
contig_58494	1089			6.13015	24.3971	0.251266	0.00130759	0.0481442
contig_58524	434			5.10858	74.0844	0.0689561	1.5e-16	3.71e-14
contig_58582	354			2.27122	18.3221	0.123961	0.000483635	0.0211931
contig_58763	479	F6HZE2	Putative uncharacterized protein OS=Vitis vinifera GN=VIT_07s0005g02230 PE=2 SV=1	33.1126	144.821	0.228645	9.28e-18	2.47e-15
contig_58773	309	M0ZLQ7	Uncharacterized protein OS=Solanum tuberosum GN=PGSC0003DMG400001369 PE=4 SV=1	38.872	94.5128	0.411288	9.88e-07	8.17e-05
contig_58851	1832	B9SVW6	Putative uncharacterized protein OS=Ricinus communis GN=RCOM_0747070 PE=4 SV=1	3.65726	52.0837	0.0702188	3.06e-12	5.27e-10
contig_58915	408	O82673	"Beta-1	1.61232	15.302	0.105366	0.000722141	0.0295615
contig_5893	740	D7SKQ6	Putative uncharacterized protein OS=Vitis vinifera GN=VIT_06s0004g03650 PE=4 SV=1	23.4421	62.0573	0.377749	2.34e-05	0.0014525
contig_58956	348	I1JMC1	MLO-like protein OS=Glycine max PE=3 SV=1	32.0652	66.5785	0.481615	0.000635065	0.0262694
contig_58974	529	D7TU80	Putative uncharacterized protein OS=Vitis vinifera GN=VIT_03s0017g01010 PE=4 SV=1	3.63848	21.4402	0.169703	0.000307579	0.0142995
contig_59082	480	B9SQF3	"UDP-glucuronate 5-epimerase	23.1965	54.0502	0.429167	0.000446947	0.0197667
contig_59105	381	B9SQF9	"Ubiquitin-protein ligase	11.5105	39.9647	0.288018	8.07e-05	0.00434093
contig_59133	366	B6F0U5	Caffeoyl CoA O-methyltransferase OS=Carthamus tinctorius GN=CtCoAOMT2 PE=2 SV=1	2.32989	38.2858	0.0608552	2.95e-09	3.52e-07
contig_59137	566	B9R6R4	"Receptor protein kinase CLAVATA1	11.1058	42.3447	0.262273	2.06e-05	0.00130484
contig_59276	1264	I1JDI0	Uncharacterized protein OS=Glycine max PE=4 SV=2	0.94449	12.7323	0.0741804	0.000968443	0.0373062
contig_59342	369	M1AET6	Uncharacterized protein OS=Solanum tuberosum GN=PGSC0003DMG400008223 PE=4 SV=1	8.0553	258.678	0.0311403	3.19e-65	5.91e-62
contig_59368	501	Q8VWV7	Putative uncharacterized protein (Fragment) OS=Davidia involucrata PE=4 SV=1	20.0845	91.7308	0.21895	5.13e-12	8.62e-10
contig_59456	410	Q39818	"Heat shock 22 kDa protein	0.475395	23.5179	0.0202142	7.91e-07	6.62e-05
contig_595	2137	K4CHI7	Uncharacterized protein OS=Solanum lycopersicum GN=Solyc07g065080.2 PE=4 SV=1	17.9224	50.9801	0.351557	5.77e-05	0.00323607
contig_59534	341	Q9ZSL0	Pyrroline-5-carboxylate synthetase (Fragment) OS=Cichorium intybus PE=2 SV=1	30.3657	70.6915	0.429552	6.51e-05	0.00358315
contig_59568	434	D2CFI1	R111 OS=Coffea arabica PE=2 SV=1	3.36829	80.2382	0.0419787	5.45e-20	1.72e-17
contig_596	578	A9YTS8	Sucrose	29.9281	362.988	0.0824491	3.8e-74	8.84e-71
contig_59679	836	A5BAL2	Putative uncharacterized protein OS=Vitis vinifera GN=VITISV_006556 PE=2 SV=1	15.1546	250.592	0.0604753	8.13e-56	1.17e-52
contig_59697	391	J9XU22	Heat stress transcription factor A2 OS=Capsicum annuum GN=HSFA2 PE=2 SV=1	5.48345	148.141	0.037015	3.72e-37	2.66e-34
contig_59789	325			8.99593	29.1351	0.308766	0.000673161	0.0277693
contig_59828	316	B9RFG8	Putative uncharacterized protein OS=Ricinus communis GN=RCOM_1434520 PE=4 SV=1	20.8173	360.676	0.0577175	1.65e-81	4.69e-78
contig_5989	378	Q9S986	Hsp70 protein (Fragment) OS=Zea mays GN=hsp 70-1 PE=4 SV=1	25.0085	127.911	0.195515	1.23e-17	3.28e-15
contig_5990	626	Q7Y1W0	Heat shock protein 70 (Fragment) OS=Saussurea medusa GN=HSP70 PE=2 SV=1	18.993	86.6007	0.219317	8.19e-12	1.34e-09
contig_5991	1054	M0ZI18	Uncharacterized protein OS=Solanum tuberosum GN=PGSC0003DMG400000444 PE=4 SV=1	36.7771	210.74	0.174514	4.81e-31	2.78e-28
contig_6025	781	M1D151	Uncharacterized protein OS=Solanum tuberosum GN=PGSC0003DMG400030761 PE=4 SV=1	9.54594	86.9558	0.109779	9.46e-17	2.39e-14
contig_60385	387			0.755472	52.8784	0.014287	2.99e-15	6.66e-13
contig_6048	1253	Q75VR0	Two pore calcium channel protein 1B OS=Nicotiana tabacum GN=TPC1B PE=2 SV=1	44.9946	94.0609	0.478356	2.07e-05	0.00130601
contig_60499	558	B9I8X4	Predicted protein OS=Populus trichocarpa GN=POPTRDRAFT_1098575 PE=4 SV=1	8.20865	33.9387	0.241867	0.000104781	0.0055312
contig_6051	1141	F6H2K4	Putative uncharacterized protein OS=Vitis vinifera GN=VIT_19s0014g00290 PE=2 SV=1	119.727	294.014	0.407217	2.78e-18	7.81e-16
contig_6061	541	M1D1K2	Uncharacterized protein OS=Solanum tuberosum GN=PGSC0003DMG401030861 PE=4 SV=1	94.8889	192.464	0.493021	5.71e-09	6.56e-07
contig_60875	872	K7LZG4	Uncharacterized protein OS=Glycine max PE=4 SV=1	7.76742	109.543	0.0709075	2.36e-24	9.46e-22
contig_60876	454	G7L2Q5	Putative uncharacterized protein OS=Medicago truncatula GN=MTR_7g087540 PE=4 SV=1	2.89792	55.0064	0.0526833	6.02e-14	1.22e-11
contig_6091	992			13.2627	149.857	0.088502	3.1e-30	1.78e-27
contig_60915	485	M1CCM6	Uncharacterized protein OS=Solanum tuberosum GN=PGSC0003DMG400025102 PE=4 SV=1	2.61222	24.601	0.106183	1.5e-05	0.000982104
contig_60957	326			0.672625	13.0865	0.0513983	0.000514087	0.0221955
contig_61015	597	B9UNQ2	NBS-LRR resistance-like protein (Fragment) OS=Lactuca serriola PE=4 SV=1	35.7502	73.1456	0.488753	0.000268866	0.0127945
contig_61098	423	M1ASU9	Uncharacterized protein OS=Solanum tuberosum GN=PGSC0003DMG400011326 PE=4 SV=1	13.5355	158.746	0.0852656	1.29e-32	7.94e-30
contig_6119	640	K4C9Y1	Uncharacterized protein OS=Solanum lycopersicum GN=Solyc06g076210.1 PE=4 SV=1	9.28877	31.9749	0.290502	0.000600301	0.0251175
contig_61410	648			5.56461	38.9131	0.143001	3.04e-07	2.75e-05
contig_61462	871	M1CVI7	Uncharacterized protein OS=Solanum tuberosum GN=PGSC0003DMG400029417 PE=4 SV=1	11.8883	45.9541	0.258699	5.04e-06	0.000369847
contig_6148	389	M1A2F2	Uncharacterized protein OS=Solanum tuberosum GN=PGSC0003DMG400005147 PE=4 SV=1	52.3606	108.155	0.484124	9.32e-06	0.000637106
contig_6152	772	D7LQ13	Putative uncharacterized protein OS=Arabidopsis lyrata subsp. lyrata GN=ARALYDRAFT_322561 PE=4 SV=1	57.3437	124.901	0.459115	5.79e-07	5e-05
contig_6153	2126	I1KRQ3	Uncharacterized protein OS=Glycine max PE=3 SV=1	16.2732	41.0146	0.396766	0.0010563	0.0400783
contig_61662	616	B9RQS8	Putative uncharacterized protein OS=Ricinus communis GN=RCOM_0706300 PE=4 SV=1	15.4648	161.317	0.0958657	6.98e-32	4.17e-29
contig_61681	381	D7TTA6	Putative uncharacterized protein OS=Vitis vinifera GN=VIT_07s0129g00520 PE=3 SV=1	3.83685	23.7603	0.161481	0.00010251	0.00543029
contig_61731	308	E1AP27	Pto-like protein kinase (Fragment) OS=Capsicum annuum PE=4 SV=1	23.8103	69.0314	0.344919	1.44e-06	0.000115914
contig_61771	1076	D7KLJ1	Putative uncharacterized protein OS=Arabidopsis lyrata subsp. lyrata GN=ARALYDRAFT_888368 PE=4 SV=1	7.40429	49.8672	0.14848	8.83e-09	1e-06
contig_6180	1768	K4BPL4	Uncharacterized protein OS=Solanum lycopersicum GN=Solyc04g011610.1 PE=4 SV=1	19.527	58.3047	0.334913	8.45e-06	0.000585415
contig_61821	616	B9T775	"Beta-expansin 1a	3.52012	52.3648	0.0672231	3.06e-12	5.27e-10
contig_61871	863	G2YIE3	Similar to elongation factor 1-gamma OS=Botryotinia fuckeliana (strain T4) GN=BofuT4_P017860.1 PE=4 SV=1	0.197622	13.705	0.0144197	0.000514087	0.0221955
contig_61892	439	F6GWV0	Putative uncharacterized protein OS=Vitis vinifera GN=VIT_04s0023g02100 PE=4 SV=1	7.32584	27.3369	0.267984	0.000745945	0.0303173
contig_61952	2184	M1BI04	Uncharacterized protein OS=Solanum tuberosum GN=PGSC0003DMG400017713 PE=4 SV=1	3.56981	20.1374	0.177273	0.000528454	0.0225583
contig_61966	470			5.75405	24.722	0.23275	0.000529907	0.0225567
contig_62085	680	K4D3H5	Uncharacterized protein OS=Solanum lycopersicum GN=Solyc10g083890.1 PE=4 SV=1	10.928	68.7062	0.159054	1.14e-11	1.84e-09
contig_62146	762	K4B1S3	Uncharacterized protein OS=Solanum lycopersicum GN=Solyc01g103470.2 PE=4 SV=1	6.90632	47.2476	0.146173	7.27e-09	8.33e-07
contig_62170	748	Q84SA8	Laccase (Fragment) OS=Tripolium pannonicum PE=2 SV=1	0.293149	22.072	0.0132815	1.52e-06	0.00012263
contig_62187	603	B9SLK3	Putative uncharacterized protein OS=Ricinus communis GN=RCOM_0592300 PE=4 SV=1	5.69705	59.6483	0.0955106	1.44e-12	2.59e-10
contig_62202	323			9.12706	95.3559	0.0957158	4.55e-19	1.35e-16
contig_62239	516			11.1904	45.8428	0.244104	5.04e-06	0.000369847
contig_6232	830	B9RH96	"Bel1 homeotic protein	17.0254	45.0064	0.378289	0.000417832	0.0186242
contig_6238	1262			55.0217	113.618	0.484268	7.43e-06	0.000519423
contig_62414	404	D7LQ13	Putative uncharacterized protein OS=Arabidopsis lyrata subsp. lyrata GN=ARALYDRAFT_322561 PE=4 SV=1	10.5537	32.0232	0.329565	0.00081652	0.0326738
contig_6244	912	B9RJV4	"Mitochondrial dicarboxylate carrier protein	35.7445	155.092	0.230473	3.04e-19	9.06e-17
contig_62477	382	A0JBX6	Putative 9-cis-epoxycarotenoid dioxygenase OS=Chrysanthemum morifolium GN=CmNCED3a PE=2 SV=1	1.97718	81.4453	0.0242762	1.78e-22	6.45e-20
contig_62652	739	E5GBV6	Putative uncharacterized protein OS=Cucumis melo subsp. melo PE=4 SV=1	1.81329	16.8964	0.107318	0.000398579	0.0178537
contig_62833	1108	M1ASH5	Uncharacterized protein OS=Solanum tuberosum GN=PGSC0003DMG400011249 PE=4 SV=1	9.54329	93.2853	0.102302	1.5e-18	4.29e-16
contig_62959	980	Q39944	Homeobox-leucine zipper protein HAHB-4 OS=Helianthus annuus GN=Hahb-4 PE=2 SV=2	15.6128	187.899	0.0830918	9.62e-39	7.28e-36
contig_63007	985	K4CVC7	Uncharacterized protein OS=Solanum lycopersicum GN=Solyc09g075500.2 PE=4 SV=1	9.54771	47.4317	0.201294	2.65e-07	2.41e-05
contig_63020	1122	Q8H0I1	Putative uncharacterized protein B57 OS=Nicotiana tabacum GN=B57 PE=2 SV=1	10.3797	364.405	0.0284839	2.38e-93	9.01e-90
contig_63097	307			10.8725	184.156	0.0590397	3.05e-42	2.74e-39
contig_63225	618	B9S0J3	"Protein kinase APK1A	10.8416	32.5519	0.333055	0.00081652	0.0326738
contig_63226	666	K4CL55	Uncharacterized protein OS=Solanum lycopersicum GN=Solyc08g062680.1 PE=4 SV=1	8.92614	117.022	0.0762778	1.12e-25	4.87e-23
contig_63257	660	I1PRK6	Uncharacterized protein OS=Oryza glaberrima PE=4 SV=1	1.91959	21.2837	0.0901903	1.92e-05	0.00122236
contig_63328	461	M1C2D1	Uncharacterized protein OS=Solanum tuberosum GN=PGSC0003DMG400022620 PE=4 SV=1	10.7286	87.5015	0.12261	2.42e-16	5.88e-14
contig_63360	2143	B9I9F9	Predicted protein OS=Populus trichocarpa GN=POPTRDRAFT_572581 PE=4 SV=1	3.02418	19.2764	0.156885	0.000902508	0.0352903
contig_6337	885	K4BAB2	Uncharacterized protein OS=Solanum lycopersicum GN=Solyc02g082420.2 PE=4 SV=1	3.46877	25.7881	0.13451	3.35e-05	0.00200695
contig_6349	745			116.489	279.432	0.416878	1.07e-16	2.7e-14
contig_63564	536	M0SG86	Uncharacterized protein OS=Musa acuminata subsp. malaccensis PE=4 SV=1	5.18189	24.7193	0.20963	0.000529907	0.0225567
contig_63606	869	K4CQS9	Uncharacterized protein OS=Solanum lycopersicum GN=Solyc09g008980.1 PE=4 SV=1	1.28969	48.0556	0.0268375	5.91e-13	1.1e-10
contig_63618	594			4.881	31.765	0.153659	4.19e-06	0.000311456
contig_63944	1448	E0CRI8	Putative uncharacterized protein OS=Vitis vinifera GN=VIT_18s0001g05300 PE=4 SV=1	11.9128	120.39	0.0989514	3.98e-24	1.58e-21
contig_64129	324			1.65434	18.0917	0.0914423	0.00011977	0.00622832
contig_64130	314			15.5185	59.0964	0.262596	2.37e-07	2.17e-05
contig_64180	625	B9I7B0	Predicted protein OS=Populus trichocarpa GN=POPTRDRAFT_773606 PE=4 SV=1	1.13049	23.3081	0.048502	5.56e-06	0.000402813
contig_64451	460			3.33681	23.8268	0.140044	0.00010251	0.00543029
contig_64452	447			2.99781	31.1153	0.0963451	2.23e-07	2.06e-05
contig_64484	815	F6HFQ2	Putative uncharacterized protein OS=Vitis vinifera GN=VIT_01s0011g03070 PE=2 SV=1	6.33762	26.854	0.236003	0.000503315	0.021803
contig_64501	400	B9SST2	"Chitin-inducible gibberellin-responsive protein	8.22284	155.561	0.0528594	4.31e-36	3.01e-33
contig_64539	2171			3.65852	21.9994	0.166301	0.000307579	0.0142995
contig_64748	792	D8WUJ0	WRKY transcription factor OS=Artemisia annua PE=2 SV=1	20.9493	79.0039	0.265168	1.66e-09	2.07e-07
contig_64815	505			2.1228	26.7861	0.07925	4.58e-06	0.000339002
contig_64822	509	B9MVK3	Predicted protein OS=Populus trichocarpa GN=MYB105 PE=4 SV=1	13.4504	51.6521	0.260404	1.74e-06	0.000138462
contig_65	730			5.2733	90.7027	0.0581383	6.68e-21	2.19e-18
contig_65002	401	M1C2D1	Uncharacterized protein OS=Solanum tuberosum GN=PGSC0003DMG400022620 PE=4 SV=1	3.22018	26.9	0.119709	1.9e-05	0.00121883
contig_65010	410	M1C2D1	Uncharacterized protein OS=Solanum tuberosum GN=PGSC0003DMG400022620 PE=4 SV=1	4.75395	47.5433	0.0999919	3.78e-10	5.14e-08
contig_65022	350			1.60106	50.8377	0.0314936	1.59e-13	3.1e-11
contig_65075	707	B9SJQ9	"Xyloglucan endotransglucosylase/hydrolase protein 22	32.9103	85.2153	0.386202	8.52e-07	7.1e-05
contig_6519	1365	I1LZ99	Uncharacterized protein OS=Glycine max PE=4 SV=1	1.51717	14.4837	0.10475	0.00130158	0.0480986
contig_65221	459	B9S5T4	"Protein binding protein	1.9109	38.2362	0.0499762	4e-10	5.41e-08
contig_65224	335	I3S2H0	Uncharacterized protein OS=Medicago truncatula PE=2 SV=1	5.81826	23.5027	0.247557	0.000870046	0.0343017
contig_65231	1316	M1CDA4	Uncharacterized protein OS=Solanum tuberosum GN=PGSC0003DMG400025263 PE=4 SV=1	3.73976	20.505	0.182382	0.000528454	0.0225583
contig_65286	418	D3GC10	Avr9/Cf-9 rapidly elicited protein OS=Jatropha curcas GN=ACRE PE=4 SV=1	25.18	371.159	0.0678416	5.88e-80	1.62e-76
contig_65305	442			1.43318	19.618	0.0730541	6.53e-05	0.00358883
contig_65308	684			2.49339	42.3416	0.0588875	2.4e-10	3.34e-08
contig_65309	2086			1.06286	15.5798	0.0682202	0.000722141	0.0295615
contig_65470	1747	D2KU32	Double WRKY type transfactor OS=Nicotiana benthamiana GN=NbWRKY7 PE=2 SV=1	2.45453	43.6585	0.056221	1.28e-10	1.84e-08
contig_65490	460	B9GTW6	Predicted protein (Fragment) OS=Populus trichocarpa GN=POPTRDRAFT_408973 PE=4 SV=1	2.4364	21.2632	0.114583	8.69e-05	0.00466298
contig_65686	1161	Q9M432	Ubiquinol oxidase OS=Populus tremula x Populus tremuloides GN=aox1b PE=2 SV=1	0.31478	15.1764	0.0207414	0.000143419	0.00733625
contig_65716	602	P93194	Receptor-like protein kinase OS=Ipomoea nil GN=INRPK1 PE=2 SV=2	8.2967	40.331	0.205716	3.33e-06	0.000252165
contig_65748	735	H0ESC3	Putative uncharacterized protein OS=Glarea lozoyensis (strain ATCC 74030 / MF5533) GN=M7I_5602 PE=4 SV=1	0.861855	14.9592	0.0576136	0.000271953	0.0129279
contig_65791	452	F6I0T1	Putative uncharacterized protein OS=Vitis vinifera GN=VIT_03s0038g03660 PE=4 SV=1	19.1893	49.9551	0.384132	0.000299932	0.0140085
contig_65945	654	D7STS6	Putative uncharacterized protein OS=Vitis vinifera GN=VIT_04s0008g01380 PE=4 SV=1	10.6918	159.846	0.0668883	2.27e-35	1.54e-32
contig_66070	407			51.7211	197.455	0.261938	1.78e-21	6.04e-19
contig_6624	1420	F6HHL9	Putative uncharacterized protein OS=Vitis vinifera GN=VIT_12s0057g00560 PE=4 SV=1	69.3344	300.046	0.231079	1.69e-35	1.15e-32
contig_66297	820			2.55525	34.177	0.074765	3.53e-08	3.64e-06
contig_66354	323	Q56E95	Putative ethylene responsive element binding protein 2 OS=Gossypium hirsutum PE=2 SV=1	2.86635	22.2282	0.128951	4.86e-05	0.00277647
contig_66586	943	F6GY11	Putative uncharacterized protein OS=Vitis vinifera GN=VIT_18s0072g00990 PE=4 SV=1	3.17791	20.5974	0.154287	0.000528454	0.0225583
contig_66603	1119	B9T1S3	Putative uncharacterized protein OS=Ricinus communis GN=RCOM_2161170 PE=4 SV=1	16.8741	66.9515	0.252034	2.12e-08	2.27e-06
contig_66706	335	K4BLN0	Uncharacterized protein OS=Solanum lycopersicum GN=Solyc03g117280.2 PE=4 SV=1	6.691	26.0911	0.256448	0.000503315	0.021803
contig_66715	477	I1MT57	Uncharacterized protein OS=Glycine max PE=4 SV=1	2.40064	34.1029	0.0703941	3.53e-08	3.64e-06
contig_66932	557	C6TBB0	Putative uncharacterized protein OS=Glycine max PE=2 SV=1	38.0988	83.4424	0.456588	4.35e-05	0.00250177
contig_67104	895			3.75668	41.1565	0.0912779	2.71e-09	3.27e-07
contig_67322	474	B9I9T4	Predicted protein OS=Populus trichocarpa GN=POPTRDRAFT_572713 PE=4 SV=1	0.102802	21.6596	0.00474624	2.93e-06	0.00022505
contig_67354	380	K4D2L8	Uncharacterized protein OS=Solanum lycopersicum GN=Solyc10g079770.1 PE=4 SV=1	4.42399	21.4497	0.206249	0.000904152	0.0352332
contig_67421	408			1.61232	18.0224	0.0894621	0.00011977	0.00622832
contig_6745	951	D7SW53	Putative uncharacterized protein OS=Vitis vinifera GN=VIT_07s0031g01530 PE=4 SV=1	12.0667	104.273	0.115723	2.52e-19	7.55e-17
contig_67573	487	M1ATZ6	Uncharacterized protein OS=Solanum tuberosum GN=PGSC0003DMG400011579 PE=4 SV=1	4.7027	21.0102	0.223829	0.000904152	0.0352332
contig_67747	799	F6HP68	Putative uncharacterized protein OS=Vitis vinifera GN=VIT_16s0100g00400 PE=4 SV=1	11.0385	110.044	0.100309	1.57e-21	5.36e-19
contig_67906	1222	M1B7Y8	Uncharacterized protein OS=Solanum tuberosum GN=PGSC0003DMG400015169 PE=4 SV=1	2.71154	19.1589	0.141529	0.000274323	0.0129929
contig_6792	854	M0S1K3	Uncharacterized protein OS=Musa acuminata subsp. malaccensis PE=4 SV=1	64.5332	174.763	0.36926	5.13e-13	9.58e-11
contig_68004	939			5.31908	27.5556	0.193031	0.000115482	0.00603644
contig_68046	921	K7KZB7	Uncharacterized protein OS=Glycine max PE=4 SV=1	4.25907	30.5044	0.139621	7.31e-06	0.000513267
contig_68084	1255	B3GBX8	VRP1-1 OS=Vitis hybrid cultivar PE=4 SV=1	8.67785	38.1393	0.227531	9.12e-06	0.000625607
contig_68117	851			0.830265	17.3219	0.0479314	3.96e-05	0.00231178
contig_68130	951	F6H7S5	Putative uncharacterized protein OS=Vitis vinifera GN=VIT_07s0197g00250 PE=4 SV=1	0.74296	14.7346	0.0504229	0.000271953	0.0129279
contig_68185	447			1.09011	39.1075	0.0278747	2.09e-10	2.94e-08
contig_68189	300	B9STF3	"Serine-threonine protein kinase	60.0978	151.109	0.397711	2.56e-10	3.55e-08
contig_68208	507			2.01832	17.1029	0.11801	0.000847921	0.033737
contig_68223	1000	K4BKJ5	Uncharacterized protein OS=Solanum lycopersicum GN=Solyc03g113430.2 PE=4 SV=1	13.5951	55.2526	0.246054	2.61e-07	2.38e-05
contig_68224	660	K4BKJ5	Uncharacterized protein OS=Solanum lycopersicum GN=Solyc03g113430.2 PE=4 SV=1	6.68164	39.4143	0.169523	6.12e-07	5.26e-05
contig_68226	673	B2ZMF2	Proton-dependent oligopeptide transport-like protein (Fragment) OS=Helianthus annuus PE=4 SV=1	6.44396	31.747	0.202979	4.17e-05	0.00240844
contig_68236	805	J9QGS7	HSPRO OS=Nicotiana attenuata PE=2 SV=1	4.96359	78.1158	0.0635415	1.71e-18	4.85e-16
contig_68241	481	K7ZRX9	Zinc finger protein OS=Chrysanthemum morifolium PE=2 SV=1	9.77598	113.068	0.0864615	8.5e-24	3.28e-21
contig_68339	638	J3M601	Uncharacterized protein OS=Oryza brachyantha GN=OB05G20250 PE=4 SV=1	10.0435	64.0959	0.156694	1.02e-10	1.49e-08
contig_6839	723	A9PEI4	Putative uncharacterized protein OS=Populus trichocarpa PE=2 SV=1	55.0296	123.291	0.446339	3.08e-07	2.77e-05
contig_68402	430	M0ZRE8	Uncharacterized protein OS=Solanum tuberosum GN=PGSC0003DMG400002524 PE=4 SV=1	9.17899	31.7001	0.289557	0.000600301	0.0251175
contig_68410	442	K7MTG6	Uncharacterized protein OS=Glycine max PE=4 SV=1	60.9651	130.185	0.468296	3.43e-07	3.06e-05
contig_68470	339	Q0WVU1	Predicted GPI-anchored protein OS=Arabidopsis thaliana GN=At1g70170 PE=2 SV=1	15.8114	129.939	0.121683	1.16e-23	4.41e-21
contig_68502	338			22.5619	53.1557	0.424449	0.000373875	0.0168803
contig_68702	301	B9S6G9	"Amine oxidase	2.67113	17.0542	0.156626	0.000847921	0.033737
contig_68724	1247	D0NDL3	"Myb-like DNA-binding protein	2.79394	24.5323	0.113888	1.5e-05	0.000982104
contig_68813	632	B9ST24	Putative uncharacterized protein OS=Ricinus communis GN=RCOM_0353700 PE=4 SV=1	2.35159	26.1232	0.090019	4.58e-06	0.000339002
contig_68895	314	K4BKP5	Uncharacterized protein OS=Solanum lycopersicum GN=Solyc03g113930.1 PE=3 SV=1	0.310369	18.0051	0.0172379	2.07e-05	0.00130759
contig_68907	491	Q9AR54	Putative membrane protein OS=Solanum tuberosum GN=poni1b PE=4 SV=1	22.1806	103.559	0.214183	9.89e-14	1.96e-11
contig_68965	488	D9I0J0	Xyloglucan endotransglycosylase OS=Dahlia pinnata GN=XET PE=2 SV=1	10.7841	34.3292	0.314136	0.000342414	0.0156388
contig_69100	561	H1ZYP2	Putative galactinol synthase OS=Solanum tuberosum GN=GolS PE=4 SV=1	4.64696	26.2144	0.177268	6.54e-05	0.0035843
contig_69138	393	F6HFK5	Putative uncharacterized protein OS=Vitis vinifera GN=VIT_01s0011g04550 PE=4 SV=1	6.50946	183.837	0.0354088	4.94e-46	4.67e-43
contig_69183	371			5.25369	24.4943	0.214487	0.000529907	0.0225567
contig_69196	1050	H2DPY3	Ammonium transporter OS=Malus hupehensis GN=AMT2B PE=2 SV=1	7.19317	34.6186	0.207784	2.51e-05	0.00154388
contig_69209	567			6.40253	32.9106	0.194543	2.5e-05	0.00153934
contig_69212	639			3.92721	106.171	0.0369896	2.3e-27	1.1e-24
contig_69362	447	O22329	Heat shock cognate protein OS=Solanum commersonii GN=SCHSP70 PE=2 SV=1	17.6053	51.6002	0.341187	3.83e-05	0.00224777
contig_69394	385	Q2HYU9	Putative flavonoid 3'-hydroxylase cytochrome P450 OS=Artemisia annua PE=2 SV=1	10.948	32.1621	0.3404	0.00081652	0.0326738
contig_6947	583	M0ZGW3	Uncharacterized protein OS=Solanum tuberosum GN=PGSC0003DMG400000185 PE=4 SV=1	46.4295	109.944	0.422302	3.7e-07	3.29e-05
contig_69639	432	I1MI06	Uncharacterized protein OS=Glycine max PE=4 SV=2	29.2706	69.6101	0.420494	5.46e-05	0.00307567
contig_69647	336	C6ZS15	Protein kinase OS=Glycine max PE=2 SV=1	6.38104	24.9812	0.255434	0.00130759	0.0481442
contig_69649	374			11.0094	37.4668	0.293844	0.000195831	0.00965291
contig_697	961	M1DMR8	Uncharacterized protein OS=Solanum tuberosum GN=PGSC0003DMG400041071 PE=4 SV=1	29.612	67.9256	0.435948	0.000109596	0.00577196
contig_69707	2078	B9T4V9	"BRASSINOSTEROID INSENSITIVE 1-associated receptor kinase 1	2.41529	17.8764	0.13511	0.000847921	0.033737
contig_69925	529	M1D338	Uncharacterized protein OS=Solanum tuberosum GN=PGSC0003DMG400031207 PE=4 SV=1	0.322397	82.4825	0.00390867	4.17e-24	1.65e-21
contig_7008	347	F2Z6M3	Ubiquitin (Fragment) OS=Ipomoea nil GN=PnUBQ PE=2 SV=1	151.45	373.634	0.405342	8.43e-23	3.11e-20
contig_70097	753	Q84MC7	Abscisic acid receptor PYL9 OS=Arabidopsis thaliana GN=PYL9 PE=1 SV=1	6.73002	46.7528	0.143949	1.28e-08	1.42e-06
contig_70106	1592	Q8SA63	Beta-caryophyllene synthase OS=Artemisia annua GN=QHS1 PE=1 SV=1	6.22873	97.2346	0.0640588	6.06e-22	2.11e-19
contig_70113	354			5.09304	106.209	0.0479528	2.52e-25	1.08e-22
contig_70141	840	F6H5U6	Putative uncharacterized protein OS=Vitis vinifera GN=VIT_14s0108g01000 PE=4 SV=1	1.74028	23.7837	0.0731712	5.56e-06	0.000402813
contig_70350	1293			3.80628	21.1649	0.17984	0.000307579	0.0142995
contig_70557	689	G8XWY6	Peroxidase protein OS=Mikania micrantha PE=2 SV=1	2.1924	19.7335	0.111101	0.000274323	0.0129929
contig_70603	369	K4CPC0	Uncharacterized protein OS=Solanum lycopersicum GN=Solyc08g081230.1 PE=4 SV=1	9.11173	35.4366	0.257128	9.73e-05	0.00516945
contig_7066	803	B9REA5	Putative uncharacterized protein OS=Ricinus communis GN=RCOM_1619760 PE=3 SV=1	24.9101	70.0171	0.355772	1.88e-06	0.000148793
contig_70676	397	B2CZL6	Glycosyltransferase UGT95A1 OS=Hieracium pilosella PE=2 SV=1	1.77974	38.2667	0.0465088	4e-10	5.41e-08
contig_70686	704			2.21491	20.052	0.110458	0.000154805	0.0078087
contig_70722	355			0.205893	13.6784	0.0150524	0.000514087	0.0221955
contig_70778	1602	Q7XRK1	OSJNBa0042D13.9 protein OS=Oryza sativa subsp. japonica GN=OSJNBa0042D13.9 PE=4 SV=1	1.35355	35.5507	0.038074	2.77e-09	3.33e-07
contig_70829	346			6.68953	31.6773	0.211178	4.17e-05	0.00240844
contig_70854	373	D7KJZ4	Putative uncharacterized protein OS=Arabidopsis lyrata subsp. lyrata GN=ARALYDRAFT_889580 PE=4 SV=1	10.1898	36.2654	0.280977	0.000140326	0.00719426
contig_7088	1581	M1BXW1	Uncharacterized protein OS=Solanum tuberosum GN=PGSC0003DMG400021515 PE=4 SV=1	18.3539	57.698	0.318103	6.31e-06	0.000448104
contig_70891	340	A0T3D3	PT1 OS=Solanum melongena GN=PT1 PE=2 SV=1	13.3285	55.6994	0.239294	2.61e-07	2.38e-05
contig_71056	413	F6HYB0	Putative uncharacterized protein OS=Vitis vinifera GN=VIT_09s0002g03690 PE=2 SV=1	4.18848	30.9054	0.135526	7.31e-06	0.000513267
contig_71287	508	F6H3Q1	Putative uncharacterized protein OS=Vitis vinifera GN=VIT_04s0008g01500 PE=2 SV=1	0.527566	57.8305	0.00912264	1.01e-16	2.55e-14
contig_71288	468	F6H3Q1	Putative uncharacterized protein OS=Vitis vinifera GN=VIT_04s0008g01500 PE=2 SV=1	0.10412	33.8694	0.00307415	1.05e-09	1.34e-07
contig_71289	450	Q01544	17.2 kDa class II heat shock protein OS=Ipomoea nil GN=SHSP-1 PE=2 SV=1	0.433137	82.0869	0.00527657	4.17e-24	1.65e-21
contig_7142	1410	B9NBB7	Cc-nbs-lrr resistance protein OS=Populus trichocarpa GN=POPTRDRAFT_588876 PE=4 SV=1	40.8831	88.1383	0.463852	2.2e-05	0.00137455
contig_71446	300			4.06066	35.9564	0.112933	4.35e-07	3.82e-05
contig_71648	465	B1B1U1	ABA 8-oxidase OS=Lactuca sativa GN=LsABA8ox3 PE=2 SV=1	1.62427	24.0182	0.0676265	2.98e-06	0.000228317
contig_71713	491			4.4659	102.712	0.04348	3.52e-25	1.5e-22
contig_71818	704	D7KLJ1	Putative uncharacterized protein OS=Arabidopsis lyrata subsp. lyrata GN=ARALYDRAFT_888368 PE=4 SV=1	4.84511	25.6686	0.188756	0.000111762	0.0058758
contig_71860	955	B9H564	Predicted protein OS=Populus trichocarpa GN=POPTRDRAFT_760140 PE=4 SV=1	1.63277	18.45	0.0884968	0.00011977	0.00622832
contig_719	531	D6N3H1	Thiazole biosynthetic enzyme OS=Gossypium hirsutum PE=2 SV=1	585.057	1215.53	0.481318	4.92e-51	6.04e-48
contig_72051	380	M1AQS6	Uncharacterized protein OS=Solanum tuberosum GN=PGSC0003DMG400010866 PE=4 SV=1	29.6856	87.1679	0.340556	5.56e-08	5.58e-06
contig_72092	383			1.84479	27.9832	0.0659251	4.55e-07	3.97e-05
contig_72246	341	F6HNY2	Putative uncharacterized protein OS=Vitis vinifera GN=VIT_13s0019g01180 PE=2 SV=1	7.43066	28.6835	0.259057	0.000467331	0.020578
contig_72466	1074			1.20232	14.2097	0.0846125	0.00130158	0.0480986
contig_72666	620	Q8LRS8	Putative self-incompatibility protein (Fragment) OS=Sorbus aucuparia PE=2 SV=1	3.89038	26.7407	0.145485	1.9e-05	0.00121883
contig_72755	1651	I1LWS6	Uncharacterized protein OS=Glycine max PE=4 SV=1	4.69276	43.8862	0.10693	4.11e-09	4.81e-07
contig_72881	531			0.183533	12.3454	0.0148665	0.000968443	0.0373062
contig_72918	343	B9HAU7	Predicted protein OS=Populus trichocarpa GN=POPTRDRAFT_763572 PE=3 SV=1	2.13096	17.494	0.121811	0.000847921	0.033737
contig_72993	536			0.954559	12.4891	0.0764317	0.000968443	0.0373062
contig_73016	1266	I1ME93	Uncharacterized protein OS=Glycine max PE=4 SV=2	5.02291	49.8626	0.100735	5.52e-10	7.3e-08
contig_73087	425	B9SP59	Putative uncharacterized protein OS=Ricinus communis GN=RCOM_0628750 PE=4 SV=1	2.80902	24.9729	0.112483	1.5e-05	0.000982104
contig_73147	813	A9PL91	AP2/ERF domain-containing transcription factor OS=Populus trichocarpa GN=RAP2L1 PE=4 SV=1	2.12773	18.6009	0.114389	0.000483635	0.0211931
contig_73324	669	M1CFR6	Uncharacterized protein OS=Solanum tuberosum GN=PGSC0003DMG402025869 PE=4 SV=1	3.05915	69.4729	0.0440338	6.49e-17	1.66e-14
contig_73366	325	F6H2T3	Putative uncharacterized protein OS=Vitis vinifera GN=VIT_04s0008g02070 PE=4 SV=1	0.749661	41.835	0.0179195	4.96e-12	8.35e-10
contig_7341	544	P93353	Hin1 protein OS=Nicotiana tabacum GN=hin1 PE=2 SV=1	35.8742	341.363	0.105091	4.84e-64	8.78e-61
contig_7347	866	K4C6J4	Uncharacterized protein OS=Solanum lycopersicum GN=Solyc06g060130.2 PE=4 SV=1	83.1358	200.458	0.414729	2.15e-12	3.79e-10
contig_73525	612	Q9M3V1	Protein phpsphatase 2C (PP2C) OS=Fagus sylvatica GN=pp2C1 PE=2 SV=1	6.4891	44.9427	0.144386	3.91e-08	3.99e-06
contig_73560	692			1.12666	23.9585	0.0470255	5.56e-06	0.000402813
contig_7368	497	Q1HBJ0	Polyphenol oxidase OS=Camellia sinensis var. assamica GN=ppo PE=3 SV=1	1.61773	25.2632	0.0640349	1.6e-06	0.000128248
contig_7369	368	B3WFP2	Polyphenol oxidase (Precursor) OS=Taraxacum officinale GN=ppo-2 PE=3 SV=1	3.37653	33.1766	0.101774	3.29e-07	2.96e-05
contig_737	1369	Q75QV8	Cysteine protease OS=Tripolium pannonicum GN=CysP PE=2 SV=1	86.1727	194.553	0.442926	7.76e-11	1.15e-08
contig_73897	386			0.883668	14.6466	0.0603326	0.000271953	0.0129279
contig_73925	312	B9HH80	Predicted protein OS=Populus trichocarpa GN=POPTRDRAFT_1083038 PE=4 SV=1	1.87415	41.3547	0.0453189	5.72e-11	8.61e-09
contig_74059	413			0.117985	12.5973	0.00936591	0.000968443	0.0373062
contig_74092	636	B9S621	Putative uncharacterized protein OS=Ricinus communis GN=RCOM_1063090 PE=4 SV=1	1.53233	17.8331	0.0859258	0.000218959	0.0106827
contig_74258	319	K7L5U6	Uncharacterized protein OS=Glycine max PE=4 SV=1	6.56835	56.1043	0.117074	4.14e-11	6.34e-09
contig_74310	422			2.36712	51.6982	0.0457872	7.86e-13	1.44e-10
contig_74327	462	M1CH03	Uncharacterized protein OS=Solanum tuberosum GN=PGSC0003DMG400026159 PE=4 SV=1	31.3779	188.063	0.166848	1.43e-28	7.34e-26
contig_7448	2008	I1T4T8	Sucrose synthase OS=Gossypium harknessii PE=3 SV=1	28.6107	84.466	0.338724	9.54e-08	9.21e-06
contig_745	759	G7L2X3	Ubiquitin-like protein OS=Medicago truncatula GN=MTR_7g116360 PE=4 SV=1	305.047	711.515	0.42873	4.21e-38	3.13e-35
contig_7451	903	A5X2S8	SLL2 protein OS=Primula vulgaris GN=SLL2 PE=2 SV=1	5.77397	49.9336	0.115633	5.52e-10	7.3e-08
contig_7454	661	F6HWQ0	Putative uncharacterized protein OS=Vitis vinifera GN=VIT_01s0244g00090 PE=3 SV=1	54.6992	138.948	0.393665	9.53e-10	1.23e-07
contig_74597	367	Q9M685	Ascorbic acid oxidase (Fragment) OS=Capsicum annuum PE=2 SV=1	2.45631	20.6029	0.119222	0.000154805	0.0078087
contig_74662	310			1.1789	14.4333	0.0816795	0.00130158	0.0480986
contig_74689	575			2.03386	34.1417	0.0595712	3.53e-08	3.64e-06
contig_74720	529			54.0705	573.378	0.0943017	2.21e-110	1.43e-106
contig_74807	384			0.697926	18.1552	0.0384422	2.07e-05	0.00130759
contig_74845	328			4.82823	28.7629	0.167863	2.21e-05	0.00137721
contig_7496	630	B7EF14	"cDNA clone	31.9826	88.3081	0.36217	1.42e-07	1.34e-05
contig_75031	940	I0BZV3	Thioredoxin-like protein 1.2 (Fragment) OS=Populus trichocarpa x Populus deltoides PE=2 SV=1	2.12537	21.0691	0.100876	8.69e-05	0.00466298
contig_75105	365			2.20277	18.9102	0.116486	0.000483635	0.0211931
contig_75153	1133	M1AQS6	Uncharacterized protein OS=Solanum tuberosum GN=PGSC0003DMG400010866 PE=4 SV=1	9.71979	37.2867	0.260677	3.79e-05	0.00223726
contig_752	548	K4ATT1	Uncharacterized protein OS=Solanum lycopersicum GN=Solyc01g010880.2 PE=4 SV=1	41.3476	111.522	0.370756	1.02e-08	1.15e-06
contig_7547	622			18.0184	44.6104	0.403905	0.00108042	0.0407891
contig_75709	356			0.479067	12.276	0.0390246	0.000968443	0.0373062
contig_758	432	Q6YFG5	Resistance protein candidate (Fragment) OS=Lactuca sativa PE=4 SV=1	8.62891	36.8524	0.234148	2.46e-05	0.00151791
contig_759	306	K7K1I5	Uncharacterized protein OS=Glycine max PE=4 SV=1	13.5355	63.8152	0.212105	5.06e-09	5.85e-07
contig_75951	516	C7ARI1	Dehydration-responsive element-binding factor 1 OS=Chrysanthemum morifolium GN=DREB1A-1 PE=2 SV=1	10.01	145.595	0.0687525	1.45e-31	8.58e-29
contig_75969	397	F6H476	Putative uncharacterized protein OS=Vitis vinifera GN=VIT_14s0068g00100 PE=4 SV=1	2.45481	26.8216	0.0915236	4.58e-06	0.000339002
contig_76140	343			5.68256	25.9882	0.218659	0.000320731	0.0147673
contig_76141	390	B9S0D9	"Carbonic anhydrase	4.81032	34.9514	0.137629	7.7e-07	6.48e-05
contig_76157	681			7.5489	36.8747	0.204718	9.11e-06	0.000625047
contig_7619	759	D1MIX6	Small heat shock protein 17.3 kDa OS=Vitis vinifera PE=2 SV=1	0.288901	76.1325	0.00379471	2.49e-22	9.02e-20
contig_7620	436	P46516	17.9 kDa class II heat shock protein OS=Helianthus annuus GN=HSP17.9 PE=2 SV=1	0.279403	76.1311	0.00367003	2.49e-22	9.02e-20
contig_76462	815	I6LE48	Uncharacterized protein (Fragment) OS=Doryanthes excelsa PE=2 SV=1	21.5838	59.1554	0.364866	2.15e-05	0.00134773
contig_76636	431	B9S0J3	"Protein kinase APK1A	5.93554	33.2361	0.178587	4.8e-06	0.000353205
contig_76780	699	A5AK61	Putative uncharacterized protein OS=Vitis vinifera GN=VITISV_009284 PE=4 SV=1	4.56607	38.5054	0.118583	7.71e-08	7.57e-06
contig_7696	915	D7LQ14	Phloem protein 2-B2 OS=Arabidopsis lyrata subsp. lyrata GN=ATPP2-B2 PE=4 SV=1	26.7338	67.7013	0.394879	2.12e-05	0.00132957
contig_77108	342	B9HQ55	Predicted protein OS=Populus trichocarpa GN=POPTRDRAFT_767059 PE=4 SV=1	1.99471	17.3423	0.11502	0.000218959	0.0106827
contig_77161	909	Q2L989	Putative DnaJ protein OS=Camellia sinensis PE=2 SV=2	11.6593	62.4628	0.18666	9.75e-10	1.25e-07
contig_77164	576	M1B979	Uncharacterized protein OS=Solanum tuberosum GN=PGSC0003DMG400015492 PE=4 SV=1	13.4509	95.1418	0.141378	1.79e-16	4.4e-14
contig_77235	335	C6T779	Putative uncharacterized protein OS=Glycine max PE=2 SV=1	2.76368	23.0886	0.119699	2.71e-05	0.00165565
contig_77357	678	Q8LSM8	Defensin OS=Helianthus annuus PE=4 SV=1	0.718701	195.779	0.00367099	8.44e-58	1.32e-54
contig_77419	640	F6GSU8	Putative uncharacterized protein OS=Vitis vinifera GN=VIT_17s0000g07780 PE=4 SV=1	7.72795	123.889	0.062378	3.54e-28	1.78e-25
contig_77420	360			9.54256	140.762	0.0677923	4.6e-31	2.68e-28
contig_77504	768			1.64964	24.1618	0.0682749	2.98e-06	0.000228317
contig_77536	655	M1BPC2	Uncharacterized protein OS=Solanum tuberosum GN=PGSC0003DMG401019343 PE=4 SV=1	2.00863	19.8047	0.101422	0.000274323	0.0129929
contig_77890	374			0.390866	47.2972	0.00826404	8.74e-14	1.74e-11
contig_77898	426			11.9532	89.8869	0.132981	3.3e-16	7.92e-14
contig_77983	454	C5XBE0	Putative uncharacterized protein Sb02g023540 OS=Sorghum bicolor GN=Sb02g023540 PE=3 SV=1	31.1258	86.9407	0.358012	3.12e-07	2.8e-05
contig_7800	1230	K4BBJ7	Uncharacterized protein OS=Solanum lycopersicum GN=Solyc02g086900.2 PE=4 SV=1	16.3021	64.4344	0.253003	5.48e-08	5.51e-06
contig_78086	847	M1B826	Uncharacterized protein OS=Solanum tuberosum GN=PGSC0003DMG400015196 PE=4 SV=1	1.61084	15.9295	0.101123	0.000722141	0.0295615
contig_783	409	D4P870	Dehydration-responsive protein RD22 (Fragment) OS=Linum usitatissimum PE=2 SV=1	130.398	486.772	0.267883	2.33e-49	2.58e-46
contig_7837	2022	Q2XPG5	TIR-NBS disease resistance-like protein OS=Populus trichocarpa PE=2 SV=1	10.8806	62.9023	0.172977	3.02e-10	4.13e-08
contig_78461	685	F6HQL4	Putative uncharacterized protein OS=Vitis vinifera GN=VIT_03s0063g02380 PE=2 SV=1	2.02737	56.6093	0.0358133	3.16e-14	6.53e-12
contig_78558	434	B9FWZ3	Putative uncharacterized protein OS=Oryza sativa subsp. japonica GN=OsJ_24053 PE=4 SV=1	6.00679	49.0699	0.122413	2.34e-09	2.84e-07
contig_7858	892	P40781	Protein CYPRO4 OS=Cynara cardunculus GN=CYPRO4 PE=2 SV=1	29.8541	85.8172	0.34788	1.25e-07	1.2e-05
contig_78593	380	C6TIV9	Putative uncharacterized protein OS=Glycine max PE=2 SV=1	3.71871	38.9746	0.0954138	1.67e-08	1.81e-06
contig_78655	646	G3ECQ9	Rsmv23 protein OS=Glycine max PE=2 SV=1	2.45148	40.0001	0.061287	8.43e-10	1.09e-07
contig_78657	331	G3ECQ9	Rsmv23 protein OS=Glycine max PE=2 SV=1	1.47214	17.1851	0.0856638	0.000218959	0.0106827
contig_78685	1998	Q00LP5	GRAS4 OS=Solanum lycopersicum GN=GRAS4 PE=2 SV=1	2.43884	28.331	0.0860837	1.38e-06	0.000111369
contig_7876	366	M0ZZ45	Uncharacterized protein OS=Solanum tuberosum GN=PGSC0003DMG400004367 PE=4 SV=1	2.26332	34.6846	0.0652543	3.53e-08	3.64e-06
contig_78788	336	F6HKZ0	Putative uncharacterized protein OS=Vitis vinifera GN=VIT_08s0007g08520 PE=4 SV=1	7.46872	62.8659	0.118804	5.57e-12	9.28e-10
contig_78993	315			5.25953	56.5965	0.0929302	8.73e-12	1.42e-09
contig_79105	308	A5A8D3	Putative uncharacterized protein JEI1 OS=Nicotiana tabacum GN=JEI1 PE=2 SV=1	6.80293	28.9414	0.235059	0.000188967	0.00936541
contig_79209	435	F6HLV1	Putative uncharacterized protein OS=Vitis vinifera GN=VIT_10s0003g04230 PE=4 SV=1	2.35238	20.4121	0.115245	0.000154805	0.0078087
contig_7931	2060			35.8482	112.388	0.318967	1.18e-10	1.71e-08
contig_79366	665			0.732751	28.0606	0.0261131	2.92e-08	3.06e-06
contig_79634	893			7.88487	30.5675	0.257949	0.000180135	0.00895702
contig_79648	552			3.61929	26.0763	0.138796	1.9e-05	0.00121883
contig_79655	329	M1BRQ8	Uncharacterized protein OS=Solanum tuberosum GN=PGSC0003DMG400019976 PE=4 SV=1	0.148109	15.8137	0.00936591	0.000143419	0.00733625
contig_79657	460	F6HQ66	Putative uncharacterized protein OS=Vitis vinifera GN=VIT_07s0104g00350 PE=4 SV=1	1e-05	12.1396	8.24e-07	0.000968443	0.0373062
contig_79741	329	K2GUK5	"Heat shock protein70	14.5888	51.7634	0.281836	4.05e-06	0.000301994
contig_7983	899	E4MWH0	"mRNA	27.1283	71.1826	0.381109	8.5e-06	0.000588689
contig_79856	385			1e-05	19.0991	5.24e-07	1.08e-05	0.000729115
contig_79999	1294	F6HP65	Putative uncharacterized protein OS=Vitis vinifera GN=VIT_16s0100g00460 PE=4 SV=1	2.33472	18.7361	0.124611	0.000483635	0.0211931
contig_80218	477	C9WA60	AP2 domain-containing transcription factor 2 OS=Glycine max GN=AP2-2 PE=2 SV=1	3.32004	24.2865	0.136703	5.87e-05	0.00328622
contig_80260	485			2.96387	17.3066	0.171257	0.000847921	0.033737
contig_80381	1008	K4B6I8	Uncharacterized protein OS=Solanum lycopersicum GN=Solyc02g063000.2 PE=3 SV=1	0.870142	12.4562	0.0698562	0.000968443	0.0373062
contig_8043	1209	I1L416	Annexin OS=Glycine max PE=3 SV=1	34.823	74.734	0.465959	0.000123165	0.00637201
contig_80432	398			4.16269	22.6583	0.183716	0.000540905	0.0228428
contig_80452	563	M0V7N4	Uncharacterized protein OS=Hordeum vulgare var. distichum PE=4 SV=1	1.68774	146.932	0.0114865	1.41e-41	1.23e-38
contig_80453	619	M0V7N4	Uncharacterized protein OS=Hordeum vulgare var. distichum PE=4 SV=1	0.432962	91.0541	0.004755	8.92e-27	4.2e-24
contig_80455	512	Q1G377	Putative uncharacterized protein OS=Arabidopsis thaliana PE=4 SV=1	0.333101	58.3948	0.0057043	5.14e-17	1.33e-14
contig_80744	584			3.83816	28.8643	0.132973	6.07e-06	0.000431981
contig_8076	1276	M1ALK7	Uncharacterized protein OS=Solanum tuberosum GN=PGSC0003DMG400009867 PE=4 SV=1	7.29392	26.5299	0.274932	0.00118297	0.0442923
contig_80933	411	D1GED1	Disease resistance protein OS=Brassica rapa subsp. pekinensis PE=4 SV=1	3.85318	114.181	0.0337464	1.18e-29	6.55e-27
contig_80934	332	Q4TVR0	NRG1 OS=Nicotiana benthamiana GN=NRG1 PE=4 SV=1	4.32974	102.278	0.0423332	3.52e-25	1.5e-22
contig_810	401	Q39938	Dehydrin (Fragment) OS=Helianthus annuus PE=2 SV=1	5.28595	135.884	0.0389004	1.82e-33	1.14e-30
contig_81070	1305	B9H8X2	Predicted protein OS=Populus trichocarpa GN=POPTRDRAFT_762681 PE=4 SV=1	3.56592	37.688	0.0946168	3.04e-08	3.17e-06
contig_81146	1051	A5AHG4	Putative uncharacterized protein OS=Vitis vinifera GN=VITISV_038954 PE=4 SV=1	4.21907	24.4211	0.172763	0.000190098	0.00940607
contig_8132	805			26.4826	56.7018	0.46705	0.00100709	0.0383716
contig_8138	578			18.6313	53.7672	0.346518	3.33e-05	0.00199733
contig_81560	360			2.23336	19.0765	0.117074	0.000274323	0.0129929
contig_81607	366			0.39941	13.3621	0.0298912	0.000514087	0.0221955
contig_81615	419	J9RHR3	Hydroxcinnamoyl-CoA quinate/shikimate hydroxycinnamoyltransferase (Fragment) OS=Populus nigra GN=HCT6 PE=4 SV=1	1.91888	15.5626	0.123301	0.000722141	0.0295615
contig_81685	352			0.692159	14.7804	0.0468296	0.000271953	0.0129279
contig_81709	469	A5B2A6	Putative uncharacterized protein OS=Vitis vinifera GN=VITISV_009561 PE=4 SV=1	3.32472	73.1409	0.0454564	4.98e-18	1.37e-15
contig_81716	329	Q9LS06	AP2/ERF and B3 domain-containing transcription factor ARF14 OS=Arabidopsis thaliana GN=ARF14 PE=2 SV=1	5.10977	31.5219	0.162102	1.41e-05	0.000928596
contig_81882	485			0.954465	17.3781	0.0549236	3.96e-05	0.00231178
contig_82064	786	D7TB65	Putative uncharacterized protein OS=Vitis vinifera GN=VIT_11s0016g02070 PE=4 SV=1	0.650946	32.3017	0.0201521	2.05e-09	2.5e-07
contig_82065	415	D7TB65	Putative uncharacterized protein OS=Vitis vinifera GN=VIT_11s0016g02070 PE=4 SV=1	0.704501	35.5204	0.0198337	2.76e-10	3.82e-08
contig_82091	634	B9HQ55	Predicted protein OS=Populus trichocarpa GN=POPTRDRAFT_767059 PE=4 SV=1	1.53716	16.8499	0.0912264	0.000398579	0.0178537
contig_82391	449			0.108526	14.909	0.00727921	0.000271953	0.0129279
contig_8245	1133	B5AGU9	12-oxophytodienoate reductase-like protein OS=Artemisia annua PE=2 SV=1	22.4286	61.6547	0.363778	1.85e-05	0.00118639
contig_82611	397			35.2879	76.4459	0.461606	0.000102963	0.00544475
contig_8271	1498	K4ASR1	Uncharacterized protein OS=Solanum lycopersicum GN=Solyc01g006950.2 PE=3 SV=1	4.22873	21.4406	0.19723	0.000904152	0.0352332
contig_82855	358	B9IJZ4	Predicted protein OS=Populus trichocarpa GN=POPTRDRAFT_1105285 PE=4 SV=1	1.36112	34.6846	0.0392426	5.27e-09	6.08e-07
contig_82856	376	B9IJZ4	Predicted protein OS=Populus trichocarpa GN=POPTRDRAFT_1105285 PE=4 SV=1	1.94393	57.285	0.0339345	1.57e-15	3.63e-13
contig_83081	356	Q8H6E9	Myb-like protein P OS=Saussurea medusa PE=2 SV=1	5.33818	51.9295	0.102797	1.7e-10	2.42e-08
contig_832	478	M0RJ68	Uncharacterized protein OS=Musa acuminata subsp. malaccensis PE=4 SV=1	5.0461	30.8388	0.163628	2.4e-05	0.00149002
contig_83295	334			0.875353	12.5654	0.0696638	0.000968443	0.0373062
contig_833	967	F6HFB8	Putative uncharacterized protein OS=Vitis vinifera GN=VIT_01s0011g06080 PE=3 SV=1	8.71762	70.0507	0.124447	2.36e-13	4.54e-11
contig_83311	576	I1N351	Uncharacterized protein OS=Glycine max PE=4 SV=1	3.55308	19.0284	0.186725	0.000902508	0.0352903
contig_83448	387			0.881384	20.4343	0.0431325	5.64e-06	0.000404747
contig_83492	482			0.202191	16.047	0.0125999	7.54e-05	0.00407876
contig_83618	511	I1LTS8	Uncharacterized protein OS=Glycine max PE=4 SV=1	0.47679	23.6887	0.0201273	7.91e-07	6.62e-05
contig_8389	374	I1KNL0	Uncharacterized protein OS=Glycine max PE=4 SV=1	23.5822	64.3613	0.366404	1.07e-05	0.000726817
contig_84148	827	A5BH40	Putative uncharacterized protein OS=Vitis vinifera GN=VITISV_011480 PE=4 SV=1	2.20955	18.957	0.116556	0.000483635	0.0211931
contig_84367	433	B9HZY7	Predicted protein OS=Populus trichocarpa GN=POPTRDRAFT_568948 PE=4 SV=1	1.96937	22.3488	0.0881201	1.03e-05	0.000703379
contig_84493	447			0.163517	16.3724	0.00998735	7.54e-05	0.00407876
contig_84537	370			1.31697	20.8108	0.0632832	3.54e-05	0.00210937
contig_84552	590			5.20315	58.9639	0.0882431	2.63e-12	4.6e-10
contig_84656	584			0.333753	12.2346	0.0272794	0.000968443	0.0373062
contig_84675	949	A5BIA7	Putative uncharacterized protein OS=Vitis vinifera GN=VITISV_022467 PE=2 SV=1	1.25799	31.9069	0.0394269	3.6e-08	3.68e-06
contig_84676	515	M1CB55	Uncharacterized protein OS=Solanum tuberosum GN=PGSC0003DMG400024771 PE=4 SV=1	4.58894	51.3871	0.0893014	3.39e-11	5.23e-09
contig_8469	927	I1M2K6	Uncharacterized protein OS=Glycine max PE=4 SV=1	23.7858	60.3146	0.394362	5.02e-05	0.00285571
contig_84991	476			1.89384	23.6089	0.0802173	5.56e-06	0.000402813
contig_85019	335	B9RK54	Putative uncharacterized protein OS=Ricinus communis GN=RCOM_1046590 PE=4 SV=1	7.92738	176.219	0.0449861	5.73e-43	5.26e-40
contig_852	800	M0RI91	Uncharacterized protein OS=Musa acuminata subsp. malaccensis PE=4 SV=1	5.84736	100.759	0.0580332	1.17e-23	4.44e-21
contig_853	571	B9GQF3	Predicted protein OS=Populus trichocarpa GN=POPTRDRAFT_755354 PE=4 SV=1	3.24284	33.409	0.0970649	3.29e-07	2.96e-05
contig_854	393	F6I688	Putative uncharacterized protein OS=Vitis vinifera GN=VIT_15s0046g01560 PE=4 SV=1	1.67386	50.7472	0.0329843	1.59e-13	3.1e-11
contig_85850	521	M1BFD8	Uncharacterized protein OS=Solanum tuberosum GN=PGSC0003DMG400017053 PE=4 SV=1	1.12233	16.1773	0.0693771	0.000398579	0.0178537
contig_86018	551			1.81293	17.122	0.105883	0.000218959	0.0106827
contig_86100	332			5.43053	26.0135	0.208758	0.000192987	0.00952308
contig_86104	307	E3VVS1	Ethylene-responsive-element-binding factor 12 OS=Petunia hybrida PE=2 SV=1	0.872976	20.7882	0.0419939	5.64e-06	0.000404747
contig_86278	478	F0X2H3	Putative uncharacterized protein AlNc14C1064G12750 OS=Albugo laibachii Nc14 GN=AlNc14C1064G12750 PE=4 SV=1	0.458736	12.9886	0.0353184	0.000968443	0.0373062
contig_86415	401	I3TA12	Uncharacterized protein OS=Lotus japonicus PE=2 SV=1	1.94426	30.5328	0.0636776	6.8e-08	6.72e-06
contig_86510	305	J9QGS7	HSPRO OS=Nicotiana attenuata PE=2 SV=1	3.11539	37.6413	0.0827652	3.04e-08	3.17e-06
contig_86909	1392	B6VGE0	WRKY transcription factor 1 OS=Artemisia annua PE=2 SV=1	2.22286	38.771	0.0573331	2.95e-09	3.52e-07
contig_86977	481	B9HJ87	Predicted protein OS=Populus trichocarpa GN=POPTRDRAFT_766120 PE=4 SV=1	3.14047	27.4737	0.114308	1.08e-05	0.000728119
contig_86993	678	E0CPX3	Putative uncharacterized protein OS=Vitis vinifera GN=VIT_18s0001g11680 PE=4 SV=1	0.179675	33.4568	0.00537036	1.05e-09	1.34e-07
contig_87377	314	A9PGU9	Predicted protein OS=Populus trichocarpa GN=POPTRDRAFT_1067701 PE=2 SV=1	16.7599	45.1784	0.370973	0.000224378	0.0108828
contig_87399	317	A1XEK9	CYP71AT2v2 OS=Nicotiana tabacum PE=2 SV=1	5.61063	56.3488	0.0995696	8.73e-12	1.42e-09
contig_87569	350	K4CQ47	Uncharacterized protein OS=Solanum lycopersicum GN=Solyc09g005570.2 PE=4 SV=1	10.2329	66.1981	0.15458	3.43e-11	5.28e-09
contig_87692	525	Q93X02	Putative ammonium transporter AMT2 OS=Lotus japonicus PE=2 SV=1	8.81744	35.8077	0.246244	4e-05	0.00233101
contig_87702	697	Q8LSM8	Defensin OS=Helianthus annuus PE=4 SV=1	2.2022	25.8766	0.0851037	8.31e-06	0.000576613
contig_87788	370			0.526789	13.0302	0.0404284	0.000514087	0.0221955
contig_87835	527			1.66433	19.4813	0.0854323	6.53e-05	0.00358883
contig_87953	370	B9S8L3	"Leucine-rich repeat-containing protein	0.329243	13.2177	0.0249093	0.000514087	0.0221955
contig_88094	897	Q2LME3	MYB21 OS=Malus domestica PE=2 SV=1	3.31372	50.0742	0.0661761	1.07e-11	1.72e-09
contig_88188	493	F6GXZ2	Putative uncharacterized protein OS=Vitis vinifera GN=VIT_08s0058g00870 PE=4 SV=1	25.7972	93.4304	0.276111	1.93e-10	2.72e-08
contig_882	1150	I3S774	Uncharacterized protein OS=Lotus japonicus PE=2 SV=1	13.5167	88.8831	0.152073	8.84e-15	1.9e-12
contig_88225	373			1.11042	42.9606	0.0258475	2.98e-11	4.64e-09
contig_8829	431	M0RQQ9	Uncharacterized protein OS=Musa acuminata subsp. malaccensis PE=4 SV=1	20.2374	118.539	0.170723	4.55e-18	1.26e-15
contig_8830	378	M0RQQ9	Uncharacterized protein OS=Musa acuminata subsp. malaccensis PE=4 SV=1	32.6787	158.925	0.205623	3.13e-21	1.05e-18
contig_8831	405	M0RQQ9	Uncharacterized protein OS=Musa acuminata subsp. malaccensis PE=4 SV=1	25.6875	146.446	0.175405	5.88e-22	2.05e-19
contig_88323	914	B9GNT0	Predicted protein OS=Populus trichocarpa GN=MYB177 PE=4 SV=1	1.59939	20.6059	0.077618	3.54e-05	0.00210937
contig_88446	320	B6VGE0	WRKY transcription factor 1 OS=Artemisia annua PE=2 SV=1	5.02507	53.436	0.0940391	5.22e-11	7.88e-09
contig_88470	884	Q8H6E9	Myb-like protein P OS=Saussurea medusa PE=2 SV=1	4.07904	43.7481	0.0932391	4.11e-09	4.81e-07
contig_88549	1042	B3TPQ4	CRT binding factor 2A OS=Solanum tuberosum PE=4 SV=1	0.0467639	12.4159	0.00376645	0.000968443	0.0373062
contig_88573	530			2.29849	29.3183	0.0783977	7.52e-07	6.35e-05
contig_88782	1034	D7MSU7	Putative uncharacterized protein OS=Arabidopsis lyrata subsp. lyrata GN=ARALYDRAFT_918383 PE=4 SV=1	1.74365	27.372	0.063702	4.55e-07	3.97e-05
contig_88784	497			0.686309	15.7721	0.0435142	0.000143419	0.00733625
contig_888	623			15.9168	343.84	0.0462912	9.84e-82	2.88e-78
contig_88926	464			2.36289	33.4886	0.0705579	6.54e-08	6.5e-06
contig_8898	588	L0N178	Glutathione S-transferase OS=Dahlia pinnata GN=DvGST PE=2 SV=1	10.0274	33.092	0.303015	0.000530354	0.0225019
contig_89041	308			1.89849	17.4549	0.108765	0.000218959	0.0106827
contig_89042	365			1.33501	25.6571	0.0520328	1.6e-06	0.000128248
contig_89077	418			0.58287	12.6126	0.0462134	0.000968443	0.0373062
contig_89101	382	B6DX22	FERONIA-like protein (Fragment) OS=Arabidopsis lyrata PE=4 SV=1	2.8701	22.0638	0.130082	4.86e-05	0.00277647
contig_8911	323	J3QJK6	Uncharacterized protein OS=Puccinia triticina (isolate 1-1 / race 1 (BBBD)) GN=PTTG_11572 PE=4 SV=1	155.99	343.732	0.453812	1.77e-17	4.67e-15
contig_89292	357			0.545972	19.8198	0.0275468	1.08e-05	0.000729115
contig_89362	889	M0T1C4	Uncharacterized protein OS=Musa acuminata subsp. malaccensis PE=4 SV=1	10.1676	174.789	0.0581711	1.75e-39	1.4e-36
contig_89441	385			0.632831	15.9459	0.0396861	0.000143419	0.00733625
contig_8957	393			5.33156	23.2996	0.228826	0.000870046	0.0343017
contig_89582	367	I1KKX7	Uncharacterized protein OS=Glycine max PE=3 SV=1	3.25296	28.3526	0.114732	6.07e-06	0.000431981
contig_89596	411			0.474238	20.085	0.0236115	5.64e-06	0.000404747
contig_89686	970	H6BF99	SVP3 OS=Actinidia chinensis PE=2 SV=1	161.681	354.677	0.455855	8.83e-18	2.36e-15
contig_8969	1360	M1BJV4	Uncharacterized protein OS=Solanum tuberosum GN=PGSC0003DMG401018223 PE=4 SV=1	14.1705	47.1558	0.300504	2.4e-05	0.00148874
contig_89898	597			0.857024	32.9417	0.0260164	2.05e-09	2.5e-07
contig_8999	381	F6HWQ0	Putative uncharacterized protein OS=Vitis vinifera GN=VIT_01s0244g00090 PE=3 SV=1	88.9509	205.559	0.432727	5.29e-12	8.86e-10
contig_9000	320	B9HSG3	Predicted protein OS=Populus trichocarpa GN=POPTRDRAFT_883653 PE=2 SV=1	135.144	299.263	0.451589	1.92e-15	4.37e-13
contig_9001	670			39.8915	102.035	0.390959	9.25e-08	8.94e-06
contig_90098	714			0.887204	15.1077	0.0587252	0.000143419	0.00733625
contig_901	634	I1NDL8	Uncharacterized protein OS=Glycine max PE=4 SV=1	33.3948	66.9621	0.498712	0.000977624	0.0373745
contig_90247	405	A0ME38	Putative uncharacterized protein (Fragment) OS=Arabidopsis thaliana PE=4 SV=1	0.120316	17.5564	0.00685311	3.96e-05	0.00231178
contig_90288	651	K4BA26	Uncharacterized protein OS=Solanum lycopersicum GN=Solyc02g081560.1 PE=4 SV=1	1.72157	54.3446	0.0316788	1.14e-14	2.43e-12
contig_9039	1329	B5TV63	Senescence-related protein OS=Camellia sinensis PE=2 SV=1	9.40461	242.871	0.0387227	1.55e-59	2.61e-56
contig_9054	308			40.1056	89.8647	0.446289	1.58e-05	0.00102223
contig_9063	1389	B9R7I8	"Protein Z	59.3751	156.193	0.380139	2.25e-11	3.52e-09
contig_90774	302	M1B229	Uncharacterized protein OS=Solanum tuberosum GN=PGSC0003DMG400013556 PE=4 SV=1	6.21201	53.8645	0.115327	2.36e-10	3.29e-08
contig_9083	776	Q56ZM7	Metal ion binding protein OS=Arabidopsis thaliana GN=At5g05365 PE=4 SV=1	23.8302	71.4253	0.333639	6.28e-07	5.37e-05
contig_91079	576	F6H3D6	Putative uncharacterized protein OS=Vitis vinifera GN=VIT_04s0008g03400 PE=4 SV=1	6.68317	43.8375	0.152453	6.82e-08	6.73e-06
contig_91116	458			2.02147	26.8844	0.0751911	4.58e-06	0.000339002
contig_91350	718	B9RJI7	Putative uncharacterized protein OS=Ricinus communis GN=RCOM_1034940 PE=4 SV=1	3.29151	21.6417	0.152092	0.000307579	0.0142995
contig_9137	300	M1CUX7	Uncharacterized protein OS=Solanum tuberosum GN=PGSC0003DMG400029287 PE=4 SV=1	11.8571	42.084	0.281749	2.06e-05	0.00130484
contig_92222	340	B9SLH0	Putative uncharacterized protein OS=Ricinus communis GN=RCOM_0686670 PE=4 SV=1	2.0781	19.7906	0.105004	0.000274323	0.0129929
contig_92397	772			3.43999	50.9037	0.0675784	1.07e-11	1.72e-09
contig_925	404	K4C7C7	Uncharacterized protein OS=Solanum lycopersicum GN=Solyc06g064980.2 PE=4 SV=1	14.8355	38.3763	0.38658	0.00100677	0.0383917
contig_9251	751	K4B422	Uncharacterized protein OS=Solanum lycopersicum GN=Solyc01g111600.2 PE=4 SV=1	52.4912	154.672	0.339371	5.53e-13	1.03e-10
contig_92755	392	M0V7N4	Uncharacterized protein OS=Hordeum vulgare var. distichum PE=4 SV=1	0.186459	29.2873	0.00636656	1.5e-08	1.64e-06
contig_92773	319	M0ZJ55	Uncharacterized protein OS=Solanum tuberosum GN=PGSC0003DMG400000684 PE=4 SV=1	2.74954	20.5498	0.133799	0.000154805	0.0078087
contig_9279	376	E7FJ37	Ubiquitin (Fragment) OS=Nymphaea hybrid cultivar GN=UBQ11 PE=2 SV=1	131.669	345.278	0.381342	2.3e-23	8.63e-21
contig_92970	1168	C6T9L5	Uncharacterized protein OS=Glycine max PE=2 SV=1	0.271174	13.1552	0.0206135	0.000514087	0.0221955
contig_92987	647			0.451882	29.431	0.015354	1.5e-08	1.64e-06
contig_93146	497	M0ZVI8	Uncharacterized protein OS=Solanum tuberosum GN=PGSC0003DMG400003518 PE=4 SV=1	7.30429	33.4284	0.218505	4.14e-05	0.00239636
contig_93147	364			0.66934	18.1999	0.0367771	2.07e-05	0.00130759
contig_93391	882			0.38673	23.713	0.0163088	7.91e-07	6.62e-05
contig_93555	376	M1B826	Uncharacterized protein OS=Solanum tuberosum GN=PGSC0003DMG400015196 PE=4 SV=1	0.453585	13.5602	0.0334497	0.000514087	0.0221955
contig_9357	540	I1KRQ3	Uncharacterized protein OS=Glycine max PE=3 SV=1	99.5314	228.726	0.435156	6e-13	1.11e-10
contig_9367	515	Q40156	L.esculentum protein with leucine zipper OS=Solanum lycopersicum PE=2 SV=1	6.48129	25.3231	0.255943	0.000813933	0.032671
contig_9368	560	Q40156	L.esculentum protein with leucine zipper OS=Solanum lycopersicum PE=2 SV=1	9.26701	35.9853	0.257522	9.73e-05	0.00516945
contig_9369	513	G8Z258	Hop-interacting protein THI029 OS=Solanum lycopersicum GN=LOC544143 PE=2 SV=1	13.4881	52.8721	0.255107	1.09e-06	8.94e-05
contig_93763	388	K4CF11	Uncharacterized protein OS=Solanum lycopersicum GN=Solyc07g048070.2 PE=4 SV=1	10.4238	43.5346	0.239437	5.29e-06	0.000385322
contig_93844	385	D9IAX1	Mitochondrial small heat shock protein OS=Capsicum annuum GN=HSP24 PE=2 SV=1	1e-05	35.3152	2.83e-07	2.76e-10	3.82e-08
contig_94090	698			0.907541	13.6651	0.0664128	0.000514087	0.0221955
contig_94260	615	F6HQ66	Putative uncharacterized protein OS=Vitis vinifera GN=VIT_07s0104g00350 PE=4 SV=1	0.0792325	14.4378	0.00548784	0.000271953	0.0129279
contig_94363	386	B9SBJ2	"Cyclic nucleotide-gated ion channel	1.3255	14.9162	0.0888633	0.00130158	0.0480986
contig_94366	308			1.81939	39.9774	0.0455104	2.09e-10	2.94e-08
contig_94371	869	K4B7D5	Uncharacterized protein OS=Solanum lycopersicum GN=Solyc02g068030.1 PE=4 SV=1	6.11202	35.0438	0.174411	5.22e-06	0.000381607
contig_94388	733			3.29063	37.0032	0.0889282	3.04e-08	3.17e-06
contig_94389	644			1.70245	18.3118	0.0929704	0.00011977	0.00622832
contig_94505	337			1.51823	14.9236	0.101733	0.00130158	0.0480986
contig_94850	371			0.197013	13.369	0.0147366	0.000514087	0.0221955
contig_9486	405	Q0ZDG6	Lipoxygenase 1 (Fragment) OS=Actinidia deliciosa PE=2 SV=1	29.5977	121.953	0.242698	1.37e-14	2.89e-12
contig_9490	924	C6T750	Late-embryogenesis abundant protein 2 OS=Glycine max GN=LEA-2 PE=2 SV=1	212.552	545.945	0.389329	9.68e-35	6.28e-32
contig_94973	430			2.60638	21.1334	0.12333	8.69e-05	0.00466298
contig_95098	430	K4BAM3	Uncharacterized protein OS=Solanum lycopersicum GN=Solyc02g083550.1 PE=4 SV=1	6.74259	33.636	0.200457	1.49e-05	0.000975448
contig_9585	433	Q69F87	Serine-threonine kinase OS=Phaseolus vulgaris GN=BA21 PE=4 SV=1	16.4302	68.2478	0.240743	8.14e-09	9.29e-07
contig_9604	482	B9HIN8	Predicted protein OS=Populus trichocarpa GN=POPTRDRAFT_803486 PE=3 SV=1	70.6151	264.812	0.266661	1.07e-27	5.21e-25
contig_9608	830	K4DH40	Uncharacterized protein OS=Solanum lycopersicum GN=Solyc12g094680.1 PE=3 SV=1	22.7201	91.0994	0.2494	3.48e-11	5.35e-09
contig_9628	515	F6H3W2	Putative uncharacterized protein OS=Vitis vinifera GN=VIT_04s0008g06250 PE=2 SV=1	15.328	72.0632	0.212702	4.26e-10	5.73e-08
contig_9639	370	F6GXS6	Putative uncharacterized protein OS=Vitis vinifera GN=VIT_08s0058g00670 PE=2 SV=1	6.32146	27.4665	0.230152	0.000309306	0.014292
contig_9640	514	K4CRX8	Uncharacterized protein OS=Solanum lycopersicum GN=Solyc09g015040.1 PE=4 SV=1	11.5658	44.9415	0.257352	8.09e-06	0.00056345
contig_9700	880	A5AQV6	Putative uncharacterized protein OS=Vitis vinifera GN=VITISV_016086 PE=4 SV=1	70.0464	158.84	0.440988	4.46e-09	5.18e-07
contig_9716	426	F2ELQ0	Predicted protein OS=Hordeum vulgare var. distichum PE=2 SV=1	71.2618	160.64	0.443611	3.76e-09	4.43e-07
contig_9717	371			40.125	113.216	0.354412	2.49e-09	3.01e-07
contig_9747	1839	K4CIX5	Uncharacterized protein OS=Solanum lycopersicum GN=Solyc08g008410.2 PE=4 SV=1	9.2607	41.9648	0.220678	5.46e-06	0.000396108
contig_9750	620			4.8335	25.51	0.189475	0.000111762	0.0058758
contig_9779	621	G0XZC7	Putative serine/threonine kinase OS=Malus domestica PE=4 SV=1	50.6112	197.831	0.255831	7.3e-22	2.53e-19
contig_9891	1262	M1AA37	Uncharacterized protein OS=Solanum tuberosum GN=PGSC0003DMG400007037 PE=4 SV=1	26.5069	66.8682	0.396406	3.07e-05	0.00186
contig_9920	947	K4CTJ2	Uncharacterized protein OS=Solanum lycopersicum GN=Solyc09g059030.2 PE=4 SV=1	29.8697	69.296	0.431045	5.46e-05	0.00307567
contig_9928	329	M0Y9X9	Uncharacterized protein OS=Hordeum vulgare var. distichum PE=4 SV=1	26.1413	65.7848	0.397376	4.44e-05	0.0025461
contig_9944	490	Q1PG87	Zinc-binding dehydrogenase (Fragment) OS=Striga asiatica PE=2 SV=1	40.0265	81.4735	0.491283	0.000201492	0.00989438
contig_999	476	M1AVM5	Uncharacterized protein OS=Solanum tuberosum GN=PGSC0003DMG400012043 PE=4 SV=1	64.5953	153.093	0.421934	1.13e-09	1.44e-07
First_Contig1118	830			5.78278	103.427	0.0559117	1.72e-24	6.95e-22
First_Contig1150	1320	M1BP50	Uncharacterized protein OS=Solanum tuberosum GN=PGSC0003DMG400019294 PE=4 SV=1	4.20832	80.5892	0.0522195	4.81e-19	1.42e-16
First_Contig1180	1354	A5AEP4	Putative uncharacterized protein OS=Vitis vinifera GN=VITISV_006369 PE=4 SV=1	11.7501	53.5895	0.219262	1.01e-07	9.66e-06
First_Contig1186	365	I3RZW5	Uncharacterized protein OS=Lotus japonicus PE=2 SV=1	13.4836	72.6001	0.185725	4.93e-11	7.51e-09
First_Contig1200	354	Q40778	Allene oxide synthase OS=Parthenium argentatum GN=CYP74A2 PE=1 SV=2	16.5868	46.5401	0.356398	0.000150343	0.00763025
First_Contig1207	684	A5C3G5	Putative uncharacterized protein OS=Vitis vinifera GN=VITISV_025026 PE=3 SV=1	38.5763	77.3812	0.498523	0.000289592	0.0135535
First_Contig1279	906	K4CNU2	Uncharacterized protein OS=Solanum lycopersicum GN=Solyc08g079420.2 PE=3 SV=1	6.37336	33.115	0.192461	1.49e-05	0.000975448
First_Contig1294	913	Q5UML0	S-adenosyl methionine synthetase 1 (Fragment) OS=Pinus taeda PE=1 SV=1	49.0749	130.571	0.375849	9.79e-10	1.26e-07
First_Contig1349	2035	F6GSU8	Putative uncharacterized protein OS=Vitis vinifera GN=VIT_17s0000g07780 PE=4 SV=1	14.2472	45.7292	0.311557	5.7e-05	0.00319876
First_Contig1378	683	G7KQ45	GDSL esterase/lipase OS=Medicago truncatula GN=MTR_6g031240 PE=4 SV=1	6.70634	24.4265	0.274552	0.00130759	0.0481442
First_Contig1442	446			7.59326	32.896	0.230827	6.79e-05	0.00369907
First_Contig1463	808	M1BYI6	Uncharacterized protein OS=Solanum tuberosum GN=PGSC0003DMG400021665 PE=4 SV=1	3.40734	29.2759	0.116387	3.41e-06	0.000256306
First_Contig1490	467	C4P7V1	CBL-interacting protein kinase 02 (Fragment) OS=Vitis vinifera GN=CIPK02 PE=2 SV=1	48.6758	145.794	0.333866	1.38e-12	2.48e-10
First_Contig1526	1378			2.31617	18.3491	0.126228	0.000483635	0.0211931
First_Contig1592	2329	C5H9Z8	WRKY transcription factor 70 OS=Brassica napus GN=WRKY70 PE=2 SV=1	35.798	100.882	0.354851	1.65e-08	1.79e-06
First_Contig1638	744	A9TK28	Predicted protein OS=Physcomitrella patens subsp. patens GN=PHYPADRAFT_110413 PE=4 SV=1	5.20682	24.0555	0.216451	0.000529907	0.0225567
First_Contig1652	518			2.4458	21.6277	0.113087	8.69e-05	0.00466298
First_Contig1773	2178			4.04948	21.2439	0.190618	0.000904152	0.0352332
First_Contig1864	827	M1B114	Uncharacterized protein OS=Solanum tuberosum GN=PGSC0003DMG400013307 PE=4 SV=1	7.68924	46.9731	0.163694	4.58e-08	4.64e-06
First_Contig1912	566	I1N749	Uncharacterized protein OS=Glycine max PE=4 SV=1	0.860918	13.5429	0.0635695	0.000514087	0.0221955
First_Contig1917	480			6.75085	43.9339	0.153659	6.82e-08	6.73e-06
First_Contig2085	606			41.7324	194.486	0.214578	5.27e-25	2.2e-22
First_Contig2097	1555	D7P235	MYC2a transcription factor OS=Nicotiana tabacum PE=2 SV=1	36.7575	223.9	0.164169	4.37e-34	2.8e-31
First_Contig210	1282	Q8VXK9	Ethylene responsive element binding protein OS=Fagus sylvatica GN=erebp1 PE=2 SV=1	34.4365	71.5607	0.48122	0.000322384	0.0148209
First_Contig2183	703	C5WTS5	Putative uncharacterized protein Sb01g043620 OS=Sorghum bicolor GN=Sb01g043620 PE=3 SV=1	30.7409	198.832	0.154607	1.71e-31	1.01e-28
First_Contig2210	1740	B9N0E2	Predicted protein OS=Populus trichocarpa GN=POPTRDRAFT_596744 PE=3 SV=1	6.24502	35.1232	0.177803	5.22e-06	0.000381607
First_Contig2270	1856	I1JFW3	Uncharacterized protein OS=Glycine max PE=4 SV=2	8.37512	28.9661	0.289135	0.00105566	0.0401213
First_Contig2277	1308	B2CZL6	Glycosyltransferase UGT95A1 OS=Hieracium pilosella PE=2 SV=1	3.78126	45.1059	0.0838307	2.35e-10	3.28e-08
First_Contig2349	569			18.6691	121.305	0.153902	7.26e-20	2.26e-17
First_Contig2383	932			3.81667	19.017	0.200698	0.000902508	0.0352903
First_Contig2390	800	B9SCJ9	"Zinc finger protein	3.92869	61.3051	0.0640843	1.06e-14	2.27e-12
First_Contig2447	658	I1MVW9	Uncharacterized protein OS=Glycine max PE=4 SV=2	10.6639	41.1682	0.259032	1.38e-05	0.000911026
First_Contig2458	542			6.92261	32.9568	0.210051	2.5e-05	0.00153934
First_Contig2481	681	M1AY49	Uncharacterized protein OS=Solanum tuberosum GN=PGSC0003DMG400012606 PE=4 SV=1	8.22866	45.0747	0.182556	2.52e-07	2.3e-05
First_Contig2482	925	B9H7M4	Predicted protein OS=Populus trichocarpa GN=POPTRDRAFT_714634 PE=4 SV=1	4.71476	52.2332	0.0902637	1.85e-11	2.93e-09
First_Contig2510	627			2.79778	20.3572	0.137435	0.000154805	0.0078087
First_Contig2514	463	K4CHK6	Uncharacterized protein OS=Solanum lycopersicum GN=GRAS7 PE=4 SV=1	9.41934	209.306	0.0450026	3.34e-50	3.84e-47
First_Contig2534	328			1.03993	22.6296	0.0459542	1.03e-05	0.000703379
First_Contig2592	529	B9H459	Predicted protein OS=Populus trichocarpa GN=POPTRDRAFT_558388 PE=3 SV=1	32.1936	144.377	0.222983	3.47e-18	9.72e-16
First_Contig2601	803			6.91779	31.1427	0.222132	4.17e-05	0.00240844
First_Contig2607	431	K4NYW5	1-aminocyclopropane-1-carboxylate synthase (Fragment) OS=Rosa chinensis GN=ACS PE=2 SV=1	6.38777	89.166	0.0716391	8.91e-20	2.73e-17
First_Contig2613	410			6.8338	24.3638	0.28049	0.00130759	0.0481442
First_Contig2693	1164	B9HDD1	Predicted protein OS=Populus trichocarpa GN=POPTRDRAFT_717926 PE=4 SV=1	5.31654	114.304	0.0465121	1.48e-27	7.18e-25
First_Contig2727	800	G8A1B3	Reticuline oxidase OS=Medicago truncatula GN=MTR_119s0002 PE=4 SV=1	2.31458	17.8626	0.129577	0.000847921	0.033737
First_Contig2835	576			1.48045	26.6758	0.0554978	8.53e-07	7.11e-05
First_Contig2847	615	M0ZQJ3	Uncharacterized protein OS=Solanum tuberosum GN=PGSC0003DMG400002291 PE=4 SV=1	4.55587	47.2613	0.0963974	3.78e-10	5.14e-08
First_Contig2867	1406	I1K618	Uncharacterized protein OS=Glycine max PE=4 SV=1	18.039	97.1465	0.185689	2.93e-14	6.07e-12
First_Contig2943	577	B9I9T4	Predicted protein OS=Populus trichocarpa GN=POPTRDRAFT_572713 PE=4 SV=1	0.253352	28.7936	0.00879887	2.92e-08	3.06e-06
First_Contig2950	849	B9T4E1	"Nucleic acid binding protein	2.49666	18.4249	0.135505	0.000483635	0.0211931
First_Contig2963	537			0.81667	15.5015	0.0526833	0.000143419	0.00733625
First_Contig3014	928			4.20069	36.5908	0.114802	2.45e-07	2.25e-05
First_Contig3022	918			0.90237	13.1862	0.0684329	0.000514087	0.0221955
First_Contig3026	716	Q65X77	Os05g0494600 protein OS=Oryza sativa subsp. japonica GN=OJ1579_G03.5 PE=2 SV=1	0.0340279	15.9375	0.00213509	0.000143419	0.00733625
First_Contig3031	393	D2CFI1	R111 OS=Coffea arabica PE=2 SV=1	5.64153	83.6667	0.0674286	5.48e-19	1.61e-16
First_Contig3074	389			0.939485	12.3937	0.0758032	0.000968443	0.0373062
First_Contig3114	507			0.961104	12.0404	0.0798231	0.000968443	0.0373062
First_Contig314	1703	F8J347	Mitogen-activated protein kinase kinase kinase OS=Gossypium hirsutum GN=MAPKKK PE=2 SV=1	22.0177	64.0128	0.343958	5.6e-06	0.000403055
First_Contig3140	1130	F6GUT5	Putative uncharacterized protein OS=Vitis vinifera GN=VIT_06s0004g06290 PE=4 SV=1	9.09876	46.8703	0.194126	4.43e-07	3.88e-05
First_Contig3183	1033			15.0005	91.0933	0.164672	2.12e-14	4.43e-12
First_Contig3205	732	A5C7B5	Putative uncharacterized protein OS=Vitis vinifera GN=VITISV_017358 PE=4 SV=1	4.52664	56.86	0.0796102	1.6e-12	2.87e-10
First_Contig3219	668	F6I0T8	Putative uncharacterized protein OS=Vitis vinifera GN=VIT_03s0038g03530 PE=2 SV=1	27.7924	80.6885	0.344441	2.47e-07	2.26e-05
First_Contig3246	787	G4Y9N4	Cytochrome b OS=Anomodon rugelii GN=cob PE=3 SV=1	10.7734	61.3481	0.175611	5.17e-10	6.87e-08
First_Contig3264	441			3.70156	102.088	0.0362586	3.19e-26	1.44e-23
First_Contig3276	716	D3J0T7	Cys2/His2-type zinc finger protein OS=Chrysanthemum morifolium GN=ZFP PE=2 SV=1	8.37086	107.881	0.0775937	5.47e-23	2.04e-20
First_Contig3321	387	Q4VDN6	Ascorbate oxidase OS=Solanum lycopersicum GN=AO PE=2 SV=1	1.76277	18.2834	0.0964138	0.00011977	0.00622832
First_Contig3323	1018			6.17476	126.882	0.0486655	6.16e-30	3.47e-27
First_Contig3332	590			2.06474	22.1041	0.09341	4.86e-05	0.00277647
First_Contig3338	1356	F6HGQ1	Putative uncharacterized protein OS=Vitis vinifera GN=VIT_11s0016g01810 PE=4 SV=1	8.64239	179.255	0.0482128	8.66e-43	7.86e-40
First_Contig3359	850			8.28375	35.0927	0.236054	4e-05	0.00233101
First_Contig3368	435			5.37688	43.6149	0.123281	1.79e-08	1.93e-06
First_Contig3395	1628	B9S2J2	"Metalloendoproteinase 1	4.02574	40.2665	0.0999774	2.4e-08	2.54e-06
First_Contig3416	478			4.28154	31.2016	0.137221	4.19e-06	0.000311456
First_Contig3429	572			1.36302	14.0679	0.0968887	0.00130158	0.0480986
First_Contig343	616	B9T5I0	"Spotted leaf protein	19.2618	83.1643	0.231611	9.77e-11	1.43e-08
First_Contig3463	447			2.72528	50.5914	0.0538684	1.49e-12	2.67e-10
First_Contig3465	1276	M0T7H6	Uncharacterized protein OS=Musa acuminata subsp. malaccensis PE=4 SV=1	0.687385	21.1206	0.0325456	2.93e-06	0.00022505
First_Contig349	605	C0PDG7	Uncharacterized protein OS=Zea mays PE=2 SV=1	20.5382	58.0179	0.353998	1.67e-05	0.00107529
First_Contig364	1886	E7BTW7	E-beta-farnesene synthase 2 OS=Artemisia annua GN=betaFS2 PE=2 SV=1	17.078	49.5994	0.34432	8.66e-05	0.00464995
First_Contig389	1210	B9RYH3	"DNA binding protein	25.8339	65.3848	0.395105	2.49e-05	0.00153796
First_Contig391	922	C3W8P2	Alpha-glucan water dikinase (Fragment) OS=Hordeum vulgare var. distichum GN=GWD2 PE=2 SV=1	11.812	72.7173	0.162438	4.53e-12	7.64e-10
First_Contig4	892	K4BY87	Uncharacterized protein OS=Solanum lycopersicum GN=Solyc05g013660.2 PE=4 SV=1	13.5477	45.1444	0.300096	2.68e-05	0.00164162
First_Contig443	2785	E1CI62	GIGANTEA OS=Glycine max GN=GmGIa PE=2 SV=1	16.7092	42.4311	0.393797	0.000723034	0.0294785
First_Contig460	1079	F6H5Y8	Putative uncharacterized protein OS=Vitis vinifera GN=VIT_14s0036g01060 PE=4 SV=1	6.95469	27.0984	0.256646	0.000309306	0.014292
First_Contig552	462	B9SHH6	"Glucan endo-1	29.5848	110.21	0.268441	2.41e-12	4.22e-10
First_Contig604	1276			16.65	43.4373	0.383311	0.000492147	0.0214008
First_Contig63	3277	M0ZYC4	Uncharacterized protein OS=Solanum tuberosum GN=PGSC0003DMG400004151 PE=4 SV=1	52.832	132.335	0.399229	2.72e-09	3.27e-07
First_Contig632	975			99.48	216.894	0.458656	3.09e-11	4.79e-09
First_Contig726	408			49.9223	188.215	0.265241	1.98e-20	6.35e-18
First_Contig84	523	K4CWR9	Uncharacterized protein OS=Solanum lycopersicum GN=Solyc09g092430.2 PE=4 SV=1	12.9506	35.0162	0.369847	0.000927769	0.0358764
First_Contig862	2352			4.95152	22.1498	0.223547	0.000540905	0.0228428
First_Contig870	603	B2CZL6	Glycosyltransferase UGT95A1 OS=Hieracium pilosella PE=2 SV=1	30.4247	208.625	0.145834	6.71e-34	4.26e-31
First_Contig90	1867	Q3LVN9	TO44-3 (Fragment) OS=Taraxacum officinale GN=To44-3 PE=2 SV=1	84.9673	320.02	0.265506	1.34e-33	8.47e-31
First_Contig909	524			50.4483	145.49	0.346748	5.38e-12	8.98e-10
First_Contig913	849	O82673	"Beta-1	4.2185	26.4322	0.159597	6.54e-05	0.0035843
First_Contig932	819	M1ARQ5	Uncharacterized protein OS=Solanum tuberosum GN=PGSC0003DMG400011087 PE=4 SV=1	4.13503	22.4031	0.184574	0.000540905	0.0228428
Second_Contig41	968			43.5934	152.032	0.286739	1.59e-15	3.66e-13
