# Supplementary material for: Whole-Transcriptome Analysis of Differentially Expressed Genes in the Vegetative Buds, Floral Buds and Buds of Chrysanthemum morifolium
Source: PLoS One. 2015 May 26;10(5):e0128009. doi: 10.1371/journal.pone.0128009 (PMC4444331; doi:10.1371/journal.pone.0128009)
Supplement: S3 Table — (XLSX) [file pone.0128009.s003.xlsx]

## Sheet: Sheet1
Unigene ID	Unigene length	Protein ID	Protein description	Vegetative buds (RPKM)	Floral buds (RPKM)	Fold change (Vegetative buds/Floral buds)	P-value	FDR
contig_12522	1434	Q9ZTY8	Glucose acyltransferase OS=Solanum berthaultii GN=pldp15 PE=2 SV=1	68.3177	28.5169	2.3957	6.5734e-05	0.00359541
contig_92723	392	Q9ZSA8	At4g10500 OS=Arabidopsis thaliana GN=F3H7.16 PE=2 SV=1	88.133	34.9501	2.52168	1.33959e-06	0.000108695
contig_21671	511	Q9SZP8	Glycine-rich protein OS=Arabidopsis thaliana GN=F20M13.270 PE=2 SV=1	111.712	51.8572	2.15422	3.21217e-06	0.000243856
contig_5901	3300	Q9SWW0	Elongation factor Ts, mitochondrial (Precursor) OS=Solanum lycopersicum GN=ER49 PE=2 SV=1	117.818	55.2852	2.1311	2.98864e-06	0.000227648
contig_16327	392	Q9FV41	Beta hydroxylase OS=Tagetes erecta PE=2 SV=1	102.615	45.4793	2.25629	3.45231e-06	0.000258841
contig_18412	824	Q9FV41	Beta hydroxylase OS=Tagetes erecta PE=2 SV=1	60.1412	28.497	2.11044	0.000972872	0.0372555
contig_14412	317	Q9AVF4	Mg-chelatase subunit chlH (Fragment) OS=Amaranthus tricolor GN=Mg-CH PE=2 SV=1	197.602	63.8985	3.09243	4.13374e-17	1.06931e-14
contig_14411	424	Q9AVF4	Mg-chelatase subunit chlH (Fragment) OS=Amaranthus tricolor GN=Mg-CH PE=2 SV=1	196.348	73.3776	2.67586	4.56893e-14	9.32227e-12
contig_8440	1437	Q8W2F0	Delta-12 oleate desaturase OS=Helianthus annuus GN=FAD2-2 PE=2 SV=1	175.363	75.9827	2.30793	2.63054e-10	3.64089e-08
contig_44211	827	Q84Y16	Ribulose bisphosphate carboxylase small chain OS=Chrysanthemum morifolium PE=3 SV=1	851.178	412.902	2.06145	1.56385e-35	1.07569e-32
contig_22406	1133	Q70RD3	MYB1 protein OS=Gerbera hybrida GN=myb1 PE=2 SV=1	29.5249	6.88794	4.28647	0.000191087	0.00944473
contig_7235	776	Q6VAA7	UDP-glycosyltransferase 88B1 OS=Stevia rebaudiana PE=2 SV=1	87.5973	18.862	4.64412	8.48573e-12	1.38574e-09
contig_2762	659	Q6VAA7	UDP-glycosyltransferase 88B1 OS=Stevia rebaudiana PE=2 SV=1	60.8545	13.1054	4.64346	3.80862e-08	3.88547e-06
contig_21537	876	Q6VAA7	UDP-glycosyltransferase 88B1 OS=Stevia rebaudiana PE=2 SV=1	129.552	30.7648	4.21104	1.27618e-15	2.97107e-13
contig_48088	377	Q66RM0	Peroxidase a OS=Eucommia ulmoides GN=PODa PE=2 SV=1	203.572	97.4297	2.08942	1.03559e-09	1.3262e-07
contig_1351	554	Q5MR27	LoxC-like (Fragment) OS=Solanum pimpinellifolium PE=4 SV=1	169.712	69.9953	2.42462	8.8964e-11	1.31129e-08
contig_10789	777	Q50LD2	Arginine decarboxylase (Fragment) OS=Prunus persica GN=pPpADC PE=2 SV=1	254.458	87.0017	2.92474	5.57816e-20	1.75251e-17
Second_Contig4	779	Q4A195	Histone H1 subtype 7 OS=Pisum sativum GN=his7 PE=3 SV=1	1252.82	624.323	2.00669	3.31034e-48	3.45478e-45
contig_196	411	Q40247	Light-harvesting chlorophyll a/b-binding protein (LHCP) (Precursor) OS=Lactuca sativa GN=cab PE=2 SV=1	285.195	124.223	2.29583	1.28785e-15	2.99059e-13
contig_22280	466	Q39939	H.annuus homologous early light induced protein OS=Helianthus annuus GN=Klf10 PE=2 SV=1	173.789	1.48861	116.746	3.26306e-49	3.52705e-46
contig_23637	321	Q2XTE1	Histone deacetylase 2a-like OS=Solanum tuberosum PE=2 SV=1	57.077	23.3392	2.44554	0.000221992	0.0107729
contig_15356	584	Q1L5X6	DNA-directed RNA polymerase (Fragment) OS=Solanum lycopersicum GN=RPD1 PE=2 SV=1	41.302	15.62	2.64418	0.000861846	0.0340227
contig_3181	862	Q19LA8	Chalcone synthase OS=Chrysanthemum morifolium GN=CHS PE=2 SV=1	869.5	356.181	2.44117	8.02009e-50	9.1024e-47
contig_58270	1097	Q19LA8	Chalcone synthase OS=Chrysanthemum morifolium GN=CHS PE=2 SV=1	68.9165	28.7721	2.39525	6.5734e-05	0.00359541
contig_21456	1635	Q0IZT5	Os09g0551200 protein OS=Oryza sativa subsp. japonica GN=Os09g0551200 PE=4 SV=1	133.696	65.7205	2.03432	1.73848e-06	0.000138462
contig_4768	335	Q06HU0	Granule-bound starch synthase (Fragment) OS=Dichotomanthes tristaniicarpa PE=4 SV=1	39.2733	12.6314	3.10918	0.000268561	0.0127934
contig_25486	1509	Q000L0	Acetyl-CoA carboxylase (Fragment) OS=Jatropha curcas PE=2 SV=1	60.6597	20.8705	2.90648	1.1298e-05	0.000757617
contig_13138	778	P93378	Tumor-related protein OS=Nicotiana tabacum PE=2 SV=1	90.0027	33.3917	2.69536	3.47504e-07	3.09333e-05
contig_430	392	M1DPZ2	Uncharacterized protein OS=Solanum tuberosum GN=PGSC0003DMG400042093 PE=4 SV=1	338.92	149.002	2.2746	7.2788e-18	1.96108e-15
contig_43755	504	M1CWC5	Uncharacterized protein OS=Solanum tuberosum GN=PGSC0003DMG400029628 PE=4 SV=1	33.7422	9.70344	3.47734	0.000388155	0.0174643
contig_69768	430	M1CRU5	Uncharacterized protein OS=Solanum tuberosum GN=PGSC0003DMG400028499 PE=4 SV=1	43.5152	11.2927	3.8534	2.08789e-05	0.00131283
contig_19758	939	M1CLS4	Uncharacterized protein OS=Solanum tuberosum GN=PGSC0003DMG400027276 PE=4 SV=1	137.44	50.7156	2.71001	1.89719e-10	2.68313e-08
contig_18332	373	M1CJ97	Uncharacterized protein OS=Solanum tuberosum GN=PGSC0003DMG400026671 PE=4 SV=1	71.5243	26.5017	2.69886	6.90223e-06	0.000486943
contig_74461	413	M1C5Y1	Uncharacterized protein OS=Solanum tuberosum GN=PGSC0003DMG400023521 PE=4 SV=1	28.9064	5.54282	5.21511	0.000116848	0.00609384
contig_55241	596	M1C3W4	Uncharacterized protein OS=Solanum tuberosum GN=PGSC0003DMG400022983 PE=4 SV=1	58.539	25.9553	2.25538	0.000447253	0.019761
contig_50085	745	M1BXE0	Uncharacterized protein OS=Solanum tuberosum GN=PGSC0003DMG400021391 PE=4 SV=1	33.7498	10.9408	3.08477	0.00082413	0.0328913
contig_51172	518	M1BTN2	Uncharacterized protein OS=Solanum tuberosum GN=PGSC0003DMG400020417 PE=4 SV=1	34.1942	6.76283	5.0562	1.50985e-05	0.000981303
contig_54317	351	M1BSC8	Uncharacterized protein OS=Solanum tuberosum GN=PGSC0003DMG400020128 PE=4 SV=1	27.3487	3.5574	7.68785	1.93024e-05	0.0012273
contig_10660	1877	M1BRD7	Uncharacterized protein OS=Solanum tuberosum GN=PGSC0003DMG400019872 PE=4 SV=1	104.465	4.89687	21.3331	1.98026e-25	8.52129e-23
contig_49431	644	M1BPZ2	Uncharacterized protein OS=Solanum tuberosum GN=PGSC0003DMG400019508 PE=4 SV=1	220.827	106.531	2.07288	2.93773e-10	4.02922e-08
contig_27091	1146	M1BPV9	Uncharacterized protein OS=Solanum tuberosum GN=PGSC0003DMG400019483 PE=4 SV=1	27.0002	7.26379	3.7171	0.00119329	0.044532
contig_5616	410	M1BNX8	Uncharacterized protein OS=Solanum tuberosum GN=PGSC0003DMG400019248 PE=4 SV=1	732.167	307.678	2.37965	1.50067e-40	1.27341e-37
contig_5614	377	M1BNX7	Uncharacterized protein OS=Solanum tuberosum GN=PGSC0003DMG400019248 PE=4 SV=1	153.357	62.2851	2.46218	5.62846e-10	7.41715e-08
contig_5615	452	M1BNX7	Uncharacterized protein OS=Solanum tuberosum GN=PGSC0003DMG400019248 PE=4 SV=1	757.224	349.685	2.16544	3.82606e-35	2.55434e-32
contig_13997	1177	M1BLL7	Uncharacterized protein OS=Solanum tuberosum GN=PGSC0003DMG400018618 PE=4 SV=1	75.1619	31.502	2.38594	2.76138e-05	0.00168383
contig_44950	495	M1BHG5	Uncharacterized protein OS=Solanum tuberosum GN=PGSC0003DMG400017580 PE=4 SV=1	43.4614	15.4154	2.81935	0.000394077	0.0176782
contig_1966	883	M1BFX9	Uncharacterized protein OS=Solanum tuberosum GN=PGSC0003DMG400017195 PE=4 SV=1	57.116	24.5503	2.32649	0.000378388	0.0170417
contig_52773	351	M1BD88	Uncharacterized protein OS=Solanum tuberosum GN=PGSC0003DMG400016508 PE=4 SV=1	61.7776	14.2296	4.34149	6.08471e-08	6.05112e-06
First_Contig821	1626	M1BD45	Uncharacterized protein OS=Solanum tuberosum GN=PGSC0003DMG400016477 PE=4 SV=1	100.438	25.1709	3.99024	1.24442e-11	1.99275e-09
contig_19069	1339	M1BD45	Uncharacterized protein OS=Solanum tuberosum GN=PGSC0003DMG400016477 PE=4 SV=1	210.869	48.3616	4.36027	3.96195e-25	1.66541e-22
contig_30266	658	M1BD44	Uncharacterized protein OS=Solanum tuberosum GN=PGSC0003DMG400016477 PE=4 SV=1	205.909	49.5495	4.15562	1.14722e-23	4.39505e-21
First_Contig697	1387	M1BD42	Uncharacterized protein OS=Solanum tuberosum GN=PGSC0003DMG402016475 PE=4 SV=1	60.0756	26.5574	2.26211	0.00037407	0.0168807
contig_27092	627	M1BBD0	Uncharacterized protein OS=Solanum tuberosum GN=PGSC0003DMG400016051 PE=4 SV=1	31.9024	7.5233	4.24049	0.000182177	0.00904866
contig_6094	466	M1B9C1	Uncharacterized protein OS=Solanum tuberosum GN=PGSC0003DMG400015525 PE=4 SV=1	426.108	194.189	2.19429	7.08468e-21	2.31389e-18
contig_189	935	M1ATF2	Uncharacterized protein OS=Solanum tuberosum GN=PGSC0003DMG400011455 PE=4 SV=1	38.1225	11.7594	3.24188	0.000198055	0.00973612
contig_16243	323	M1AQJ0	Uncharacterized protein OS=Solanum tuberosum GN=PGSC0003DMG400010801 PE=4 SV=1	40.0535	14.7114	2.72261	0.000685615	0.0281934
contig_25989	1120	M1AD22	Uncharacterized protein OS=Solanum tuberosum GN=PGSC0003DMG400007805 PE=4 SV=1	37.5031	8.94987	4.19035	2.49063e-05	0.00153627
contig_20221	911	M1A7H0	Uncharacterized protein OS=Solanum tuberosum GN=PGSC0003DMG400006381 PE=4 SV=1	105.907	30.9915	3.41729	8.54499e-11	1.26155e-08
contig_28945	411	M1A3J1	Uncharacterized protein OS=Solanum tuberosum GN=PGSC0003DMG400005464 PE=4 SV=1	114.943	50.1281	2.29299	7.45733e-07	6.29857e-05
contig_10129	341	M1A2W1	Uncharacterized protein OS=Solanum tuberosum GN=PGSC0003DMG400005254 PE=4 SV=1	51.9431	22.2755	2.33186	0.00107962	0.0407757
contig_36133	576	M1A2W1	Uncharacterized protein OS=Solanum tuberosum GN=PGSC0003DMG400005254 PE=4 SV=1	59.7679	28.0006	2.13452	0.00133541	0.0488909
contig_7037	323	M1A143	Uncharacterized protein OS=Solanum tuberosum GN=PGSC0003DMG402004840 PE=4 SV=1	15.0861	0.751679	20.0698	0.000274665	0.0129483
contig_10313	345	M1A139	Uncharacterized protein OS=Solanum tuberosum GN=PGSC0003DMG401004840 PE=4 SV=1	13.9122	0.603211	23.0636	0.000976579	0.0373817
contig_11176	503	M0ZYD7	Uncharacterized protein OS=Solanum tuberosum GN=PGSC0003DMG400004161 PE=4 SV=1	64.7607	25.5825	2.53145	5.31265e-05	0.00300541
First_Contig2696	499	M0ZXD0	Uncharacterized protein OS=Solanum tuberosum GN=PGSC0003DMG400003932 PE=4 SV=1	34.9103	5.49115	6.35756	4.87404e-06	0.000358045
contig_10261	1678	M0ZRS3	Uncharacterized protein OS=Solanum tuberosum GN=PGSC0003DMG400002587 PE=4 SV=1	172.552	67.0128	2.5749	9.87847e-12	1.60165e-09
contig_384	469	M0ZNZ2	Uncharacterized protein OS=Solanum tuberosum GN=PGSC0003DMG401001903 PE=4 SV=1	32.6758	9.68803	3.3728	0.000606141	0.0253152
contig_44103	395	M0ZIJ0	Uncharacterized protein OS=Solanum tuberosum GN=PGSC0003DMG400000545 PE=4 SV=1	15.852	1.14152	13.8868	0.00131228	0.048122
contig_7969	742	M0ZDL6	Uncharacterized protein OS=Hordeum vulgare var. distichum PE=4 SV=1	92.3664	38.6112	2.39222	2.928e-06	0.000224726
contig_23949	417	M0Y5F8	Uncharacterized protein OS=Hordeum vulgare var. distichum PE=4 SV=1	62.4583	30.2763	2.06294	0.00126153	0.0468283
First_Contig775	349	M0TIX0	Uncharacterized protein OS=Musa acuminata subsp. malaccensis PE=4 SV=1	127.824	59.1328	2.16164	7.87808e-07	6.59869e-05
contig_18512	338	M0TFR3	Uncharacterized protein OS=Musa acuminata subsp. malaccensis PE=4 SV=1	48.8721	15.4952	3.15402	5.08537e-05	0.00289124
First_Contig844	788	M0SP32	Uncharacterized protein OS=Musa acuminata subsp. malaccensis PE=4 SV=1	34.1652	2.68498	12.7246	6.6786e-08	6.61277e-06
contig_4634	558	L7V0B9	Histone H1 subtype 6 OS=Vicia unijuga PE=4 SV=1	611.108	279.901	2.1833	3.46055e-29	1.84826e-26
contig_43601	612	L0AUR2	Cellulose synthase-like protein OS=Populus tomentosa PE=4 SV=1	33.2417	10.1447	3.27676	0.00082413	0.0328913
contig_5477	2333	K7ZLU3	Late elongated hypocotyl-like OS=Chrysanthemum seticuspe f. boreale GN=CsLHY PE=2 SV=1	344.615	14.0939	24.4514	1.13257e-82	3.42775e-79
contig_25519	480	K7MQA4	Histone H4 OS=Glycine max PE=3 SV=1	552.25	274.514	2.01174	2.52264e-22	9.05317e-20
contig_2504	365	K7MQA4	Histone H4 OS=Glycine max PE=3 SV=1	3732.16	1681.3	2.21981	9.43015e-175	1.42703e-170
contig_55328	531	K7M937	Uncharacterized protein OS=Glycine max PE=4 SV=1	43.0384	15.2847	2.81578	0.000394077	0.0176782
contig_39655	464	K7M4Y6	Uncharacterized protein OS=Glycine max PE=4 SV=1	28.0396	7.92364	3.53872	0.000752933	0.0304785
First_Contig1611	1725	K7L7R8	Uncharacterized protein OS=Glycine max PE=3 SV=1	35.4796	11.461	3.09568	0.000717315	0.0293905
contig_29772	493	K7KZD0	Uncharacterized protein OS=Glycine max PE=3 SV=1	18.2359	2.4624	7.40576	0.000855469	0.0338445
contig_35779	553	K7F0E3	Histone H4 (Fragment) OS=Pelodiscus sinensis GN=HIST1H4E PE=3 SV=1	1928.01	949.28	2.03103	1.84275e-75	4.40302e-72
contig_41438	340	K4JEN8	Hydroxycinnamoyl CoA quinate transferase (Fragment) OS=Artemisia tridentata PE=4 SV=1	30.5983	8.46713	3.61377	0.000679584	0.0279581
contig_41437	503	K4JEN8	Hydroxycinnamoyl CoA quinate transferase (Fragment) OS=Artemisia tridentata PE=4 SV=1	59.2389	19.5834	3.02496	8.58206e-06	0.00059256
contig_52318	334	K4DF80	Uncharacterized protein OS=Solanum lycopersicum GN=Solyc12g042910.1 PE=4 SV=1	32.461	5.60769	5.78865	1.43004e-05	0.000941564
contig_46869	311	K4DAV7	Uncharacterized protein OS=Solanum lycopersicum GN=Solyc11g072500.1 PE=4 SV=1	58.3639	24.6473	2.36797	0.000266485	0.0127145
contig_23361	300	K4D8X9	Uncharacterized protein OS=Solanum lycopersicum GN=Solyc11g056680.1 PE=4 SV=1	101.841	50.7552	2.00652	4.55532e-05	0.0026095
contig_54908	520	K4D084	Uncharacterized protein OS=Solanum lycopersicum GN=Solyc10g049270.1 PE=4 SV=1	43.7146	15.8749	2.7537	0.000394077	0.0176782
contig_9558	1455	K4D084	Uncharacterized protein OS=Solanum lycopersicum GN=Solyc10g049270.1 PE=4 SV=1	224.785	87.9869	2.55475	5.50583e-15	1.19882e-12
contig_55422	329	K4CQT2	Uncharacterized protein OS=Solanum lycopersicum GN=Solyc09g009010.2 PE=4 SV=1	55.6891	22.4554	2.47999	0.000263668	0.0126133
contig_71504	318	K4CNQ5	Uncharacterized protein OS=Solanum lycopersicum GN=Solyc08g078960.2 PE=4 SV=1	66.2731	29.8855	2.21757	0.000218943	0.0106877
contig_79261	1187	K4CGZ5	Uncharacterized protein OS=Solanum lycopersicum GN=Solyc07g063120.2 PE=4 SV=1	16.5847	1.22726	13.5137	0.000728624	0.0296931
contig_22870	621	K4CCL1	Uncharacterized protein OS=Solanum lycopersicum GN=Solyc07g017970.1 PE=4 SV=1	60.8903	22.5646	2.6985	4.07777e-05	0.00236579
contig_61587	301	K4C8X2	Uncharacterized protein OS=Solanum lycopersicum GN=Solyc06g072520.1 PE=4 SV=1	93.8135	21.2026	4.42463	8.66106e-12	1.41183e-09
contig_11382	2519	K4C7Z8	Uncharacterized protein OS=Solanum lycopersicum GN=Solyc06g068230.2 PE=4 SV=1	92.6586	44.3368	2.08988	5.37445e-05	0.00303281
contig_23508	1263	K4C5Q6	Uncharacterized protein OS=Solanum lycopersicum GN=Solyc06g051130.1 PE=4 SV=1	62.2121	16.9166	3.67756	2.26666e-07	2.08515e-05
First_Contig68	2152	K4C5A9	Uncharacterized protein OS=Solanum lycopersicum GN=Solyc06g048620.2 PE=4 SV=1	54.1397	23.1285	2.34083	0.000639466	0.0264394
contig_16864	985	K4C2D9	Uncharacterized protein OS=Solanum lycopersicum GN=Solyc05g054620.2 PE=4 SV=1	25.7491	5.45799	4.7177	0.000535076	0.0226493
contig_75589	372	K4C2D9	Uncharacterized protein OS=Solanum lycopersicum GN=Solyc05g054620.2 PE=4 SV=1	46.8286	6.61991	7.0739	2.29226e-08	2.42856e-06
contig_16233	600	K4BXC0	Uncharacterized protein OS=Solanum lycopersicum GN=Solyc05g009460.2 PE=4 SV=1	96.725	42.373	2.2827	5.81734e-06	0.000415245
contig_19706	455	K4BX84	Uncharacterized protein OS=Solanum lycopersicum GN=Solyc05g009100.2 PE=4 SV=1	77.8041	23.0214	3.37964	7.68188e-08	7.54853e-06
contig_85734	457	K4BUT7	Uncharacterized protein OS=Solanum lycopersicum GN=Solyc04g078520.2 PE=4 SV=1	25.4835	2.27689	11.1923	1.52373e-05	0.000987498
contig_35822	1519	K4BUE2	Uncharacterized protein OS=Solanum lycopersicum GN=Solyc04g077050.2 PE=4 SV=1	42.4405	15.0703	2.81616	0.000584411	0.0245091
contig_1124	2275	K4BSH6	Uncharacterized protein OS=Solanum lycopersicum GN=Solyc04g054190.2 PE=4 SV=1	121.745	43.8932	2.77366	1.13246e-09	1.43808e-07
contig_5884	2145	K4BSD7	Uncharacterized protein OS=Solanum lycopersicum GN=Solyc04g051800.2 PE=3 SV=1	124.148	28.7664	4.31574	2.10612e-15	4.79266e-13
contig_48847	399	K4BQ77	Uncharacterized protein OS=Solanum lycopersicum GN=Solyc04g015750.2 PE=4 SV=1	218.604	82.4086	2.65269	2.66712e-15	5.97936e-13
contig_31634	870	K4BQ19	Uncharacterized protein OS=Solanum lycopersicum GN=Solyc04g015160.2 PE=4 SV=1	41.7268	12.8373	3.25044	0.000113621	0.00594601
First_Contig2035	418	K4BJV7	Uncharacterized protein OS=Solanum lycopersicum GN=Solyc03g110940.2 PE=4 SV=1	41.2672	12.4466	3.31553	0.000113621	0.00594601
contig_12369	1453	K4BHA4	Uncharacterized protein OS=Solanum lycopersicum GN=Solyc03g063600.2 PE=3 SV=1	77.5019	34.3743	2.25465	6.4467e-05	0.00356043
contig_17970	547	K4BCG1	Uncharacterized protein OS=Solanum lycopersicum GN=Solyc02g090100.1 PE=4 SV=1	184.756	63.2186	2.9225	8.29998e-15	1.79004e-12
contig_246	2914	K4B1I9	Uncharacterized protein OS=Solanum lycopersicum GN=Solyc01g102610.2 PE=4 SV=1	41.3535	14.8308	2.78835	0.000460042	0.0202865
contig_11831	902	K4AZZ5	Uncharacterized protein OS=Solanum lycopersicum GN=Solyc01g096060.2 PE=4 SV=1	2240.76	1088.18	2.05917	4.04693e-90	1.46978e-86
contig_42796	479	K4AZL5	Uncharacterized protein OS=Solanum lycopersicum GN=Solyc01g094750.2 PE=3 SV=1	110.681	53.1493	2.08245	1.07795e-05	0.000727146
contig_10903	587	K3YZS7	Histone H3 (Fragment) OS=Setaria italica GN=Si019787m.g PE=3 SV=1	2423.37	1190.09	2.03629	5.65896e-95	2.23396e-91
contig_13368	396	K3XMR4	Histone H2A OS=Setaria italica GN=Si003187m.g PE=3 SV=1	2257.61	1047.55	2.15514	3.30328e-100	1.57855e-96
First_Contig88	631	J9QMI9	Polygalacturonase-inhibiting protein OS=Vitis labrusca x Vitis riparia PE=4 SV=1	114.136	46.6126	2.44861	9.2356e-08	8.93982e-06
contig_14567	1667	J7IE14	p-coumaroyl quinate/shikimate 3'-hydroxylase OS=Lonicera japonica GN=C3H1 PE=2 SV=1	135.266	61.9829	2.18231	1.54308e-07	1.4564e-05
contig_5946	1593	J3QZU4	ICE1 OS=Chrysanthemum dichroum PE=2 SV=1	69.9872	34.5104	2.028	0.000821565	0.0328178
contig_23316	708	J3MYE3	Uncharacterized protein OS=Oryza brachyantha GN=OB09G20220 PE=4 SV=1	35.4104	8.86711	3.99345	6.57518e-05	0.00359206
contig_68235	511	I7HUF2	Polyphenol oxidase (Precursor) OS=Taraxacum officinale GN=ppo-6 PE=4 SV=1	65.3203	29.1188	2.24323	0.000305641	0.014224
contig_3829	1178	I7HUF2	Polyphenol oxidase (Precursor) OS=Taraxacum officinale GN=ppo-6 PE=4 SV=1	1423.74	603.477	2.35923	7.32286e-76	1.79699e-72
contig_10385	507	I7HUF2	Polyphenol oxidase (Precursor) OS=Taraxacum officinale GN=ppo-6 PE=4 SV=1	508.232	223.227	2.27675	2.24113e-26	1.0277e-23
contig_28170	475	I6WK30	Auxin inducible protein IAA3 OS=Antirrhinum majus PE=4 SV=1	106.535	51.9174	2.052	1.53889e-05	0.000995905
contig_7486	498	I6VG10	Arginine decarboxylase OS=Camellia sinensis PE=2 SV=1	197.945	70.7622	2.79733	4.78086e-15	1.05105e-12
contig_9888	826	I6QIF0	Kunitz-like protease inhibitor (Fragment) OS=Helianthus annuus GN=PI PE=4 SV=1	34.0978	6.80255	5.0125	1.50985e-05	0.000981303
contig_79770	826	I6QHR8	Chalcone synthase 2 OS=Silybum marianum GN=chs2 PE=2 SV=1	65.8948	22.5072	2.92772	5.6914e-06	0.000406895
contig_13432	447	I6PD07	Mg-chelatase H subunit (Fragment) OS=Gerbera hybrida GN=Chl-H PE=2 SV=1	190.606	70.9987	2.68464	7.099e-14	1.42287e-11
First_Contig531	608	I3SZB3	Uncharacterized protein OS=Lotus japonicus PE=2 SV=1	70.5273	35.198	2.00373	0.000923285	0.0357486
contig_51188	315	I3SV94	Uncharacterized protein OS=Lotus japonicus PE=2 SV=1	31.4798	5.61561	5.60577	2.43443e-05	0.0015057
contig_4769	1913	I3SHN7	Uncharacterized protein OS=Medicago truncatula PE=2 SV=1	70.048	27.3234	2.56366	1.82613e-05	0.00117343
contig_12171	519	I3S6T7	Uncharacterized protein OS=Medicago truncatula PE=2 SV=1	936.863	453.774	2.0646	7.83895e-39	6.03174e-36
contig_2761	973	I2BHC4	UDP-glycosyltransferase 1 OS=Linum usitatissimum GN=UGT88A11 PE=3 SV=1	45.4728	11.1575	4.07552	8.22069e-06	0.000571084
contig_22279	320	I1NGK2	Uncharacterized protein OS=Glycine max PE=4 SV=1	370.637	6.93692	53.4296	6.94576e-100	3.15324e-96
contig_29322	330	I1NGK2	Uncharacterized protein OS=Glycine max PE=4 SV=1	293.697	7.77776	37.7611	3.97735e-76	1.00313e-72
contig_16178	496	I1N9H2	Uncharacterized protein OS=Glycine max PE=4 SV=1	60.517	9.58023	6.31686	4.64591e-10	6.22169e-08
contig_16979	542	I1MB34	Glutamyl-tRNA reductase OS=Glycine max PE=3 SV=1	94.9386	24.3176	3.90411	8.44847e-11	1.24933e-08
contig_56803	416	I1MB34	Glutamyl-tRNA reductase OS=Glycine max PE=3 SV=1	44.2183	11.0057	4.01776	1.3129e-05	0.000870117
contig_33317	982	I1LQ27	Uncharacterized protein OS=Glycine max PE=3 SV=1	87.5317	35.3204	2.47822	3.39293e-06	0.000255443
contig_7555	527	I1L5H2	Uncharacterized protein OS=Glycine max PE=4 SV=1	37.5862	6.84478	5.49122	3.12163e-06	0.00023738
contig_58612	423	I1KVB3	Uncharacterized protein OS=Glycine max PE=4 SV=2	41.701	7.5437	5.52792	1.1637e-06	9.49321e-05
contig_7220	959	I1KI90	Uncharacterized protein OS=Glycine max PE=3 SV=1	47.2544	16.5647	2.85272	0.000152123	0.00769906
contig_58193	965	I1KCL2	Uncharacterized protein OS=Glycine max PE=4 SV=1	32.4937	4.52877	7.17496	4.25632e-06	0.000315991
contig_1501	497	I1KB74	Uncharacterized protein OS=Glycine max PE=4 SV=1	64.7582	25.333	2.55627	5.31265e-05	0.00300541
contig_26859	756	I1K720	Uncharacterized protein OS=Glycine max PE=4 SV=1	92.1062	7.93709	11.6045	1.74195e-19	5.27208e-17
contig_16978	590	I1JV15	Glutamyl-tRNA reductase OS=Glycine max PE=3 SV=1	70.16	17.8126	3.93878	1.29727e-08	1.43643e-06
contig_2318	2846	I1JB43	Uncharacterized protein OS=Glycine max PE=4 SV=2	40.8349	8.50663	4.80036	5.61472e-06	0.000403638
First_Contig1110	3006	I1J005	Uncharacterized protein OS=Brachypodium distachyon GN=BRADI5G16650 PE=3 SV=1	40.7931	9.24231	4.41373	1.47392e-05	0.000967653
contig_259	1121	H6UZZ0	Extracellular calcium sensing receptor OS=Schima superba GN=CAS PE=2 SV=1	106.237	34.0349	3.1214	1.12023e-09	1.42654e-07
contig_6769	609	H2Z6R2	Histone H3 (Fragment) OS=Ciona savignyi PE=3 SV=1	1733.08	863.3	2.00751	2.6706e-66	5.27131e-63
contig_2515	399	H2EUL2	Chlorophyll a/b-binding protein OS=Tagetes erecta PE=2 SV=1	1975.8	587.378	3.36376	4.22628e-174	5.48184e-170
contig_20937	1360	G9FKG6	Glucosyltransferase OS=Vitis vinifera GN=GT1 PE=2 SV=1	56.5388	17.9544	3.14902	7.24536e-06	0.000509172
contig_2659	515	G8IIJ5	Histone H2A (Fragment) OS=Solanum lycopersicum GN=HTA6 PE=2 SV=1	2581.16	1261.31	2.04642	2.80663e-102	1.49901e-98
contig_16868	428	G8HIA0	Acid phosphatase (Fragment) OS=Citrus maxima PE=2 SV=1	64.0978	30.7137	2.08694	0.000674805	0.0277993
contig_5344	430	G7KRS8	Histone H2A OS=Medicago truncatula GN=MTR_7g108320 PE=2 SV=1	2168.85	1074.01	2.01939	1.85608e-83	6.01874e-80
contig_16059	873	G7KRP6	Phosphoglycolate phosphatase OS=Medicago truncatula GN=MTR_7g090370 PE=4 SV=1	127.095	33.2543	3.8219	4.99988e-14	1.01787e-11
contig_28528	1218	G7J9Y3	RCC1 and BTB domain-containing protein OS=Medicago truncatula GN=MTR_3g069030 PE=4 SV=1	50.3282	12.1596	4.13899	1.88126e-06	0.00014866
contig_20921	1027	G7J443	Glutamyl-tRNA reductase OS=Medicago truncatula GN=MTR_3g111190 PE=3 SV=1	262.903	72.2399	3.63931	2.4953e-26	1.13282e-23
contig_7755	362	G7INA8	Histone H3 (Fragment) OS=Medicago truncatula GN=MTR_2g035230 PE=3 SV=1	820.77	346.75	2.36703	9.02875e-45	8.45128e-42
contig_79509	453	G7ILY5	Serine carboxypeptidase family protein OS=Medicago truncatula GN=MTR_2g018630 PE=4 SV=1	29.1507	8.88171	3.28211	0.00106507	0.0403775
contig_32819	731	G5EN31	APETALA1 and FRUITFULL like protein OS=Chrysanthemum seticuspe f. boreale GN=CsAFL1 PE=2 SV=1	57.0937	13.0008	4.39155	1.64678e-07	1.54783e-05
contig_15146	423	G5DWN5	Phototropic-responsive NPH3-like protein (Fragment) OS=Silene latifolia PE=2 SV=1	46.2512	14.6774	3.15118	5.77902e-05	0.00323497
contig_6813	469	F8S1H6	Cytochrome P450 OS=Helianthus annuus PE=2 SV=1	56.0008	24.5529	2.28083	0.000534782	0.0226474
contig_36980	562	F6I4R1	Putative uncharacterized protein OS=Vitis vinifera GN=VIT_14s0060g01520 PE=4 SV=1	58.4822	19.0087	3.07661	1.29692e-05	0.000860157
contig_42617	869	F6I4F8	Putative uncharacterized protein OS=Vitis vinifera GN=VIT_05s0062g00710 PE=3 SV=1	117.25	43.5454	2.69259	5.31045e-09	6.11888e-07
First_Contig595	449	F6I4D1	Putative uncharacterized protein OS=Vitis vinifera GN=VIT_05s0062g00270 PE=3 SV=1	296.6	103.513	2.86534	1.29589e-22	4.74443e-20
contig_2576	1205	F6I327	Putative uncharacterized protein OS=Vitis vinifera GN=VIT_15s0048g01750 PE=2 SV=1	80.4315	36.7858	2.18648	6.29324e-05	0.00348203
contig_16242	302	F6I1M5	Putative uncharacterized protein OS=Vitis vinifera GN=VIT_01s0146g00020 PE=4 SV=1	40.0957	15.5047	2.58603	0.00126365	0.0468685
contig_10485	1253	F6I0A4	Putative uncharacterized protein OS=Vitis vinifera GN=VIT_04s0044g02010 PE=3 SV=1	93.7031	30.0895	3.11414	1.45668e-08	1.59543e-06
contig_3381	1254	F6HYP3	Putative uncharacterized protein OS=Vitis vinifera GN=VIT_11s0037g01230 PE=4 SV=1	45.3473	18.3934	2.46542	0.00109017	0.0410889
contig_3561	2235	F6HW56	Putative uncharacterized protein OS=Vitis vinifera GN=VIT_03s0097g00530 PE=2 SV=1	99.8433	48.2015	2.07137	3.56815e-05	0.00211886
contig_2277	2031	F6HVG4	Putative uncharacterized protein OS=Vitis vinifera GN=VIT_13s0139g00360 PE=4 SV=1	43.2338	12.313	3.51124	4.71093e-05	0.00269354
contig_36472	2557	F6HVB1	Putative uncharacterized protein OS=Vitis vinifera GN=VIT_13s0084g00310 PE=4 SV=1	48.1563	4.61196	10.4416	3.8922e-10	5.26671e-08
contig_15145	315	F6HSU0	Putative uncharacterized protein OS=Vitis vinifera GN=VIT_07s0129g00250 PE=4 SV=1	62.3408	24.6646	2.52754	6.27138e-05	0.00347205
First_Contig2580	1361	F6HQA7	Putative uncharacterized protein OS=Vitis vinifera GN=VIT_03s0063g00370 PE=4 SV=1	36.716	6.85537	5.3558	5.30009e-06	0.00038529
First_Contig1443	1381	F6HNL5	Putative uncharacterized protein OS=Vitis vinifera GN=VIT_13s0019g03430 PE=4 SV=1	22.6527	4.24453	5.33691	0.000912266	0.0353975
contig_5430	1431	F6HM59	Putative uncharacterized protein OS=Vitis vinifera GN=VIT_10s0003g00620 PE=4 SV=1	264.19	116.536	2.26702	2.59022e-14	5.39406e-12
First_Contig1079	803	F6HLG1	Putative uncharacterized protein OS=Vitis vinifera GN=VIT_08s0007g06930 PE=2 SV=1	46.4827	18.4869	2.51435	0.000756172	0.0305552
contig_39049	371	F6HKD4	Putative uncharacterized protein OS=Vitis vinifera GN=VIT_08s0007g04650 PE=4 SV=1	16.2208	1.02838	15.773	0.000728624	0.0296931
contig_22879	441	F6HKD4	Putative uncharacterized protein OS=Vitis vinifera GN=VIT_08s0007g04650 PE=4 SV=1	37.7338	5.3482	7.05542	9.43141e-07	7.81327e-05
contig_40510	1265	F6HJL9	Putative uncharacterized protein OS=Vitis vinifera GN=VIT_12s0178g00040 PE=4 SV=1	29.622	8.39011	3.53058	0.00106507	0.0403775
contig_23100	683	F6HGW1	Putative uncharacterized protein OS=Vitis vinifera GN=VIT_11s0016g02180 PE=4 SV=1	79.7983	30.9267	2.58024	3.68261e-06	0.000275425
contig_1290	333	F6HFD0	Putative uncharacterized protein OS=Vitis vinifera GN=VIT_01s0011g05850 PE=4 SV=1	533.666	262.999	2.02916	4.56802e-22	1.6265e-19
contig_7990	317	F6HCT7	Putative uncharacterized protein OS=Vitis vinifera GN=VIT_00s0415g00030 PE=3 SV=1	76.7043	31.7304	2.41737	1.93848e-05	0.00123167
contig_8331	479	F6HC72	Putative uncharacterized protein OS=Vitis vinifera GN=VIT_13s0067g03050 PE=4 SV=1	102.39	43.6635	2.34497	1.25556e-06	0.000101968
First_Contig2921	661	F6H6A1	Putative uncharacterized protein OS=Vitis vinifera GN=VIT_03s0091g00240 PE=4 SV=1	22.6685	3.83053	5.91784	0.000310761	0.0143373
contig_2785	1124	F6H5T2	Putative uncharacterized protein OS=Vitis vinifera GN=VIT_14s0108g00750 PE=4 SV=1	67.8246	32.6171	2.07942	0.000641336	0.0265047
contig_72338	341	F6H5D9	Putative uncharacterized protein OS=Vitis vinifera GN=VIT_12s0028g03570 PE=4 SV=1	14.4326	0.101714	141.894	0.000518809	0.0221674
contig_27667	1062	F6H494	Putative uncharacterized protein OS=Vitis vinifera GN=VIT_14s0068g00360 PE=4 SV=1	29.847	6.00939	4.96673	0.000191087	0.00944473
contig_27762	675	F6H2J4	Putative uncharacterized protein OS=Vitis vinifera GN=VIT_19s0014g00070 PE=2 SV=1	65.1511	13.5142	4.82095	3.13746e-09	3.72378e-07
contig_27874	1160	F6H0C5	Putative uncharacterized protein OS=Vitis vinifera GN=VIT_18s0001g00380 PE=3 SV=1	47.5938	17.0732	2.78763	0.000287147	0.0134599
contig_77903	727	F6GXA6	Putative uncharacterized protein OS=Vitis vinifera GN=VIT_11s0052g01800 PE=4 SV=1	26.6764	1.71753	15.5318	1.62433e-06	0.000130056
contig_8802	2126	F6GU74	Putative uncharacterized protein OS=Vitis vinifera GN=VIT_06s0004g08230 PE=4 SV=1	152.258	26.8373	5.67335	1.45497e-22	5.30543e-20
contig_16783	529	F6GTX3	Putative uncharacterized protein OS=Vitis vinifera GN=VIT_06s0004g03420 PE=4 SV=1	88.9815	42.946	2.07194	7.69417e-05	0.00414353
contig_32901	777	F6GT53	Putative uncharacterized protein OS=Vitis vinifera GN=VIT_17s0000g06750 PE=4 SV=1	50.2017	16.4272	3.05601	4.45401e-05	0.00255468
contig_9128	1926	F6GSU8	Putative uncharacterized protein OS=Vitis vinifera GN=VIT_17s0000g07780 PE=4 SV=1	158.239	73.5472	2.15153	2.6454e-08	2.78322e-06
contig_19070	798	F4JKD5	5'-adenylylsulfate reductase 3 OS=Arabidopsis thaliana GN=APR3 PE=2 SV=1	307.786	62.1541	4.95198	7.36034e-40	6.13109e-37
First_Contig1925	450	F4IAH8	O-Glycosyl hydrolases family 17 protein OS=Arabidopsis thaliana GN=At1g11820 PE=2 SV=1	77.2067	31.6786	2.43719	1.35604e-05	0.000897396
contig_17148	420	F2DG07	Histone H4 OS=Hordeum vulgare var. distichum PE=3 SV=1	837.657	348.333	2.40476	7.5018e-47	7.40363e-44
contig_22324	1894	E7BTW7	E-beta-farnesene synthase 2 OS=Artemisia annua GN=betaFS2 PE=2 SV=1	92.349	27.9821	3.30029	2.44123e-09	2.95539e-07
contig_12720	608	E4W6N1	Caffeic acid O-methyltransferase 3 OS=Gossypium hirsutum GN=COMT3 PE=2 SV=1	34.7828	6.95974	4.99771	1.50985e-05	0.000981303
contig_1161	502	E4MY45	mRNA, clone RTFL01-30-M24 OS=Thellungiella halophila PE=4 SV=1	438.697	170.867	2.56748	4.08268e-28	2.04802e-25
contig_16977	374	E4MWC9	mRNA, clone RTFL01-08-B06 OS=Thellungiella halophila PE=2 SV=1	97.1302	28.5638	3.40046	5.96932e-10	7.83223e-08
contig_52756	377	E3TQN0	Cycling DOF factor-like 1 (Fragment) OS=Helianthus annuus GN=CDFL1 PE=4 SV=1	51.8946	10.3962	4.9917	1.6738e-07	1.57161e-05
contig_41090	302	E3Q1G0	Putative A-type response regulator 1a OS=Populus canadensis GN=dkRR1a PE=2 SV=1	72.6079	11.1404	6.51752	8.09396e-12	1.32893e-09
contig_7049	436	E2D5V0	Geranylgeranyl reductase OS=Sesamum indicum GN=Chl P PE=2 SV=1	329.864	140.886	2.34135	1.59568e-18	4.54174e-16
First_Contig105	533	E1C9L2	AT3g54890 OS=Pisum sativum PE=1 SV=1	208.442	100.8	2.06788	8.33684e-10	1.07982e-07
contig_1530	400	E0D3H5	Sodium-dependent pyruvate transporter OS=Flaveria trinervia GN=BASS2 PE=2 SV=1	340.426	157.642	2.15949	1.71439e-16	4.21841e-14
contig_269	1212	E0D3H5	Sodium-dependent pyruvate transporter OS=Flaveria trinervia GN=BASS2 PE=2 SV=1	206.37	100.906	2.04517	1.52622e-09	1.90089e-07
contig_33897	535	E0CV93	Putative uncharacterized protein OS=Vitis vinifera GN=VIT_16s0098g01280 PE=4 SV=1	66.4431	30.7299	2.16216	0.000354585	0.0161055
contig_10791	337	E0ADH6	Arginine decarboxylase OS=Solanum lycopersicum GN=ADC PE=2 SV=1	227.445	74.5153	3.05233	4.20331e-19	1.2472e-16
contig_31110	859	D7UBL4	Putative uncharacterized protein OS=Vitis vinifera GN=VIT_11s0103g00200 PE=4 SV=1	52.3017	22.329	2.34232	0.000764658	0.0308157
contig_15877	1461	D7U5G9	Putative uncharacterized protein OS=Vitis vinifera GN=VIT_03s0038g00690 PE=4 SV=1	70.2236	9.51987	7.37653	1.80007e-12	3.19842e-10
contig_6727	690	D7U1S6	Putative uncharacterized protein OS=Vitis vinifera GN=VIT_05s0102g00750 PE=4 SV=1	208.471	50.167	4.15554	6.98854e-24	2.72331e-21
contig_22555	681	D7TYT3	Putative uncharacterized protein OS=Vitis vinifera GN=VIT_01s0244g00030 PE=3 SV=1	80.3904	40.1853	2.00049	0.000371456	0.0167795
First_Contig943	1202	D7TPA4	Putative uncharacterized protein OS=Vitis vinifera GN=VIT_07s0104g00590 PE=4 SV=1	57.606	20.9781	2.746	3.76208e-05	0.0022195
contig_5281	743	D7TNN1	Putative uncharacterized protein OS=Vitis vinifera GN=VIT_01s0026g00570 PE=2 SV=1	125.656	37.2988	3.36891	3.21731e-12	5.4704e-10
contig_92014	626	D7TJT9	Putative uncharacterized protein OS=Vitis vinifera GN=VIT_10s0003g02080 PE=4 SV=1	81.3819	37.5104	2.16958	7.29307e-05	0.00394861
contig_403	1322	D7TC40	Putative uncharacterized protein OS=Vitis vinifera GN=VIT_11s0016g05590 PE=2 SV=1	55.9155	25.5019	2.19261	0.0012205	0.0454913
contig_40399	1324	D7TBS1	Putative uncharacterized protein OS=Vitis vinifera GN=VIT_11s0016g04270 PE=4 SV=1	40.1711	6.78498	5.92059	6.24119e-07	5.34095e-05
contig_74977	545	D7TB78	Putative uncharacterized protein OS=Vitis vinifera GN=VIT_11s0016g02210 PE=4 SV=1	35.3166	8.71889	4.05059	6.57518e-05	0.00359206
contig_5812	1905	D7TA25	Putative uncharacterized protein OS=Vitis vinifera GN=VIT_04s0079g00410 PE=2 SV=1	31.4749	3.25908	9.65761	1.94174e-06	0.000152642
contig_9893	586	D7SY67	Putative uncharacterized protein OS=Vitis vinifera GN=VIT_05s0077g01450 PE=4 SV=1	142.858	45.0427	3.17161	8.9527e-13	1.63227e-10
contig_19031	523	D7L989	Putative uncharacterized protein OS=Arabidopsis lyrata subsp. lyrata GN=ARALYDRAFT_480184 PE=4 SV=1	120.516	14.2585	8.45219	9.04748e-22	3.11165e-19
contig_13917	1100	D7L5K9	Putative uncharacterized protein OS=Arabidopsis lyrata subsp. lyrata GN=ARALYDRAFT_479069 PE=4 SV=1	76.7022	9.08106	8.44639	5.92044e-14	1.20258e-11
contig_5820	385	D7KH43	Histone H4 (Fragment) OS=Arabidopsis lyrata subsp. lyrata GN=ARALYDRAFT_470793 PE=3 SV=1	1060.18	475.855	2.22795	2.85327e-51	3.54884e-48
contig_41439	652	D6BK69	Hydroxycinnamoyl CoA quinate transferase 2 OS=Cynara scolymus GN=hqt2 PE=2 SV=1	60.2	18.0871	3.32834	2.7324e-06	0.000212043
contig_56920	696	D6BK69	Hydroxycinnamoyl CoA quinate transferase 2 OS=Cynara scolymus GN=hqt2 PE=2 SV=1	39.5915	13.7044	2.88896	0.000535475	0.0226451
contig_32298	573	D6BK25	Hydroxycinnamoyl CoA quinate transferase OS=Cynara scolymus GN=hqt1 PE=2 SV=1	65.0982	23.1836	2.80794	1.09042e-05	0.000733917
contig_22533	588	D5KXY0	Magnesium chelatase H subunit OS=Vitis vinifera GN=CHLH PE=2 SV=1	42.2226	15.5137	2.72163	0.000584411	0.0245091
contig_22532	327	D5KXY0	Magnesium chelatase H subunit OS=Vitis vinifera GN=CHLH PE=2 SV=1	79.6486	30.4419	2.61642	3.68261e-06	0.000275425
contig_37940	1472	D2WS88	Putative aintegumenta (Fragment) OS=Artemisia annua GN=ANT PE=2 SV=1	82.3277	22.644	3.63575	3.78872e-09	4.45596e-07
contig_2973	417	D1MI43	Broad substrate reductase/dehydrogenase OS=Artemisia annua GN=RED1 PE=2 SV=1	260.408	89.0821	2.92324	1.93831e-20	6.24079e-18
contig_343	906	D1MI43	Broad substrate reductase/dehydrogenase OS=Artemisia annua GN=RED1 PE=2 SV=1	40.6604	7.23553	5.61955	1.96488e-06	0.000154328
contig_20935	405	D1MI43	Broad substrate reductase/dehydrogenase OS=Artemisia annua GN=RED1 PE=2 SV=1	138.002	58.8354	2.34557	1.26445e-08	1.40351e-06
contig_344	516	D1MI43	Broad substrate reductase/dehydrogenase OS=Artemisia annua GN=RED1 PE=2 SV=1	198.264	73.2007	2.7085	2.14042e-14	4.46761e-12
contig_16425	1980	C8YR57	Beta-caryophyllene synthase OS=Mikania micrantha PE=2 SV=1	53.0839	22.8253	2.32566	0.000538837	0.0227661
contig_988	897	C6TLX7	Putative uncharacterized protein OS=Glycine max PE=1 SV=1	78.2526	25.4818	3.07092	2.16652e-07	2.00931e-05
contig_39508	781	C6T5U1	Uncharacterized protein OS=Glycine max PE=2 SV=1	27.8267	2.13171	13.0537	4.64947e-06	0.000342935
contig_12498	586	C6T3J1	Uncharacterized protein OS=Glycine max PE=4 SV=1	119.159	52.2045	2.28254	3.7831e-07	3.3544e-05
contig_4446	2762	C4NZX3	Lipoxygenase OS=Camellia sinensis GN=lox3 PE=2 SV=1	136.331	54.7269	2.49111	2.92642e-09	3.50075e-07
contig_13284	400	C3PTS8	Hydroxycinnamoyl-CoA	44.5861	16.9088	2.63686	0.000497134	0.0215558
contig_30000	636	C1KIZ6	Magnesium chelatase H subunit OS=Prunus persica GN=CHLH PE=2 SV=1	60.1821	21.2689	2.82959	2.18102e-05	0.00136383
First_Contig2418	1117	C0SU67	Auxin	44.6273	15.3705	2.90343	0.000264303	0.012637
contig_18741	908	C0SQK2	Alpha expansin OS=Rosa hybrid cultivar GN=RhEXPA3 PE=2 SV=1	151.926	52.5617	2.89043	2.86934e-12	4.99089e-10
contig_11491	955	B9T6S3	Putative uncharacterized protein OS=Ricinus communis GN=RCOM_0434530 PE=4 SV=1	34.1096	11.1136	3.06917	0.0010886	0.0410468
contig_88528	384	B9T5N2	Ubiquitin ligase protein cop1, putative OS=Ricinus communis GN=RCOM_0073590 PE=4 SV=1	27.8536	0.180649	154.186	1.11767e-07	1.07047e-05
First_Contig140	553	B9T4X4	14 kDa proline-rich protein DC2.15, putative OS=Ricinus communis GN=RCOM_0283500 PE=4 SV=1	62.6943	10.4744	5.98549	5.32286e-10	7.05539e-08
contig_10402	460	B9T302	Histone H2B OS=Ricinus communis GN=RCOM_0350190 PE=3 SV=1	5757.1	2841.12	2.02635	5.17113e-221	1.17379e-216
contig_249	1116	B9SZ75	Putative uncharacterized protein OS=Ricinus communis GN=RCOM_0484630 PE=3 SV=1	795.497	319.807	2.48743	2.65332e-47	2.70686e-44
contig_19648	699	B9SVZ7	Putative uncharacterized protein OS=Ricinus communis GN=RCOM_0225950 PE=4 SV=1	50.6799	15.9778	3.1719	2.16921e-05	0.00135832
contig_41346	419	B9SLJ1	Anthocyanin 5-aromatic acyltransferase, putative OS=Ricinus communis GN=RCOM_0591770 PE=4 SV=1	26.0503	5.21511	4.99515	0.000324079	0.0148837
contig_45409	476	B9SLJ1	Anthocyanin 5-aromatic acyltransferase, putative OS=Ricinus communis GN=RCOM_0591770 PE=4 SV=1	28.5611	7.86962	3.62929	0.000752933	0.0304785
contig_42477	311	B9SHD1	BRASSINOSTEROID INSENSITIVE 1-associated receptor kinase 1, putative OS=Ricinus communis GN=RCOM_0529370 PE=3 SV=1	57.6588	26.0971	2.20939	0.00101633	0.0386913
contig_37385	351	B9SE02	Serine/threonine-protein kinase Nek8, putative OS=Ricinus communis GN=RCOM_1481460 PE=4 SV=1	77.812	14.9213	5.21483	1.94015e-11	3.06361e-09
contig_2158	1577	B9SDY7	Ribulose bisphosphate carboxylase/oxygenase activase 1, chloroplast, putative OS=Ricinus communis GN=RCOM_1480310 PE=1 SV=1	397.07	151.891	2.61418	2.13768e-26	9.85243e-24
contig_25732	601	B9SAS3	DNA photolyase, putative OS=Ricinus communis GN=RCOM_1178360 PE=4 SV=1	128.509	63.1941	2.03356	3.34125e-06	0.00025197
contig_7203	1021	B9S8G4	Nitrate transporter, putative OS=Ricinus communis GN=RCOM_1252870 PE=4 SV=1	93.9004	42.2602	2.22196	1.56839e-05	0.00101427
contig_7732	605	B9S819	Serine carboxypeptidase, putative OS=Ricinus communis GN=RCOM_1383830 PE=4 SV=1	63.3463	29.5249	2.14552	0.000587978	0.0246246
contig_22813	399	B9S6H2	GATA transcription factor, putative OS=Ricinus communis GN=RCOM_0536580 PE=4 SV=1	25.9516	3.99873	6.48997	5.94792e-05	0.00331114
contig_11685	596	B9S421	Patatin T5, putative OS=Ricinus communis GN=RCOM_0557780 PE=4 SV=1	40.1433	8.96213	4.47922	5.61472e-06	0.000403638
contig_10955	425	B9S1W4	Transcription factor, putative OS=Ricinus communis GN=RCOM_1323550 PE=4 SV=1	55.3779	21.8717	2.53194	0.000149501	0.007596
First_Contig201	1383	B9RZH0	Flavonol 4'-sulfotransferase, putative OS=Ricinus communis GN=RCOM_0939110 PE=4 SV=1	29.5785	8.27616	3.57395	0.00106507	0.0403775
First_Contig206	2063	B9RX36	Glutathione-regulated potassium-efflux system protein kefB, putative OS=Ricinus communis GN=RCOM_0816870 PE=4 SV=1	32.194	9.90269	3.25104	0.000606141	0.0253152
contig_44302	2664	B9RWK9	Protein ABC1, mitochondrial, putative OS=Ricinus communis GN=RCOM_1020460 PE=4 SV=1	39.6646	6.88745	5.75897	1.07104e-06	8.80851e-05
contig_23954	489	B9RU94	Putative uncharacterized protein OS=Ricinus communis GN=RCOM_1636060 PE=4 SV=1	342.291	124.411	2.7513	1.55195e-24	6.29065e-22
contig_37545	1631	B9RMA6	Amino acid binding protein, putative OS=Ricinus communis GN=RCOM_1078970 PE=4 SV=1	52.0591	16.9914	3.06385	1.92024e-05	0.0012218
contig_7431	943	B9RJG4	Putative uncharacterized protein OS=Ricinus communis GN=RCOM_1034110 PE=4 SV=1	132.93	34.1697	3.89028	1.18542e-14	2.52064e-12
contig_2577	358	B9RDF1	Putative uncharacterized protein OS=Ricinus communis GN=RCOM_1612500 PE=4 SV=1	128.966	54.0615	2.38554	4.9278e-08	4.96587e-06
contig_60434	581	B9RBT7	DNA photolyase, putative OS=Ricinus communis GN=RCOM_1680910 PE=4 SV=1	28.2639	5.49223	5.14616	0.000116848	0.00609384
contig_18158	1493	B9RAG7	COMM domain-containing protein, putative OS=Ricinus communis GN=RCOM_1506370 PE=4 SV=1	139.673	67.139	2.08035	6.66999e-07	5.68647e-05
contig_60679	397	B9R8G0	Plastocyanin A, chloroplast, putative OS=Ricinus communis GN=RCOM_1599580 PE=4 SV=1	513.853	223.572	2.29838	4.26836e-27	2.01849e-24
contig_28220	891	B9R775	Putative uncharacterized protein OS=Ricinus communis GN=RCOM_1589450 PE=4 SV=1	24.8562	2.95851	8.40159	2.74419e-05	0.00167447
contig_4755	976	B9R768	Cyclin d, putative OS=Ricinus communis GN=RCOM_1589280 PE=3 SV=1	101.325	36.7103	2.76013	3.2215e-08	3.33142e-06
contig_24564	856	B9N7S5	Predicted protein OS=Populus trichocarpa GN=POPTRDRAFT_811745 PE=4 SV=1	66.3178	30.0249	2.20876	0.000354585	0.0161055
contig_25180	1009	B9N717	Predicted protein OS=Populus trichocarpa GN=POPTRDRAFT_1117139 PE=4 SV=1	80.2152	34.6846	2.3127	2.33278e-05	0.00144974
contig_7535	1566	B9IPY1	Predicted protein OS=Populus trichocarpa GN=POPTRDRAFT_665539 PE=4 SV=1	38.693	6.95464	5.56362	1.83175e-06	0.000145127
contig_31961	423	B9IEK9	Type-a arp3-like response regulator (Fragment) OS=Populus trichocarpa GN=ARR3 PE=2 SV=1	46.3088	6.55974	7.05956	2.29226e-08	2.42856e-06
contig_61297	1468	B9I7V9	Predicted protein OS=Populus trichocarpa GN=POPTRDRAFT_571565 PE=4 SV=1	138.516	63.3443	2.18672	1.50535e-07	1.42227e-05
contig_84	1870	B9HWQ8	S-adenosylmethionine decarboxylase proenzyme OS=Populus trichocarpa GN=POPTRDRAFT_566714 PE=3 SV=1	785.041	285.601	2.74873	1.94712e-54	2.67865e-51
contig_58242	674	B9HS76	Predicted protein OS=Populus trichocarpa GN=POPTRDRAFT_1087269 PE=4 SV=1	24.9424	4.21979	5.9108	0.000324928	0.0149001
contig_74740	539	B9HS76	Predicted protein OS=Populus trichocarpa GN=POPTRDRAFT_1087269 PE=4 SV=1	26.5337	5.92019	4.48189	0.000324079	0.0148837
contig_43038	520	B9HH58	Predicted protein OS=Populus trichocarpa GN=POPTRDRAFT_562240 PE=4 SV=1	100.97	47.0243	2.14718	1.68722e-05	0.00108648
contig_20886	337	B9HAK6	Predicted protein OS=Populus trichocarpa GN=POPTRDRAFT_1080503 PE=4 SV=1	35.2085	3.39642	10.3664	1.85723e-07	1.73308e-05
contig_20885	359	B9HAK6	Predicted protein OS=Populus trichocarpa GN=POPTRDRAFT_1080503 PE=4 SV=1	36.9871	6.47317	5.7139	5.30009e-06	0.00038529
First_Contig905	390	B9H763	Predicted protein OS=Populus trichocarpa GN=POPTRDRAFT_559146 PE=4 SV=1	56.4745	25.2575	2.23595	0.000877645	0.0345113
contig_47618	547	B9H2C3	Predicted protein OS=Populus trichocarpa GN=POPTRDRAFT_758708 PE=4 SV=1	88.5477	34.8748	2.53901	1.33959e-06	0.000108695
contig_36275	779	B9H290	Predicted protein (Fragment) OS=Populus trichocarpa GN=POPTRDRAFT_197347 PE=2 SV=1	79.1908	8.50419	9.31197	2.30757e-15	5.23795e-13
contig_4091	1784	B9H1E5	Cytochrome P450 OS=Populus trichocarpa GN=CYP77B3 PE=3 SV=1	126.586	59.3955	2.13124	1.07954e-06	8.87038e-05
contig_2190	469	B9GY63	Predicted protein OS=Populus trichocarpa GN=POPTRDRAFT_749226 PE=4 SV=1	105.82	47.9964	2.20474	3.38882e-06	0.000255345
First_Contig921	1074	B9GUK0	Predicted protein OS=Populus trichocarpa GN=POPTRDRAFT_830215 PE=4 SV=1	77.629	32.4886	2.38942	2.32679e-05	0.00144701
contig_65947	373	B9GHT7	Predicted protein OS=Populus trichocarpa GN=POPTRDRAFT_1069654 PE=4 SV=1	24.5599	5.02137	4.89109	0.000877944	0.0345081
contig_26701	691	B7FIV3	Uncharacterized protein OS=Medicago truncatula PE=2 SV=1	35.8584	10.5409	3.40183	0.000346025	0.015764
contig_2047	667	B6V8Z6	Polygalacturonase-inhibiting protein OS=Vaccinium corymbosum GN=PGIP PE=2 SV=1	91.7211	34.6326	2.6484	4.36246e-07	3.827e-05
contig_22723	454	B6TTP0	Histone H3 OS=Zea mays PE=2 SV=1	3419.17	1679.3	2.03607	2.23923e-133	2.03313e-129
contig_27773	487	B6CJW6	Putative expansin OS=Gerbera hybrida PE=2 SV=1	69.79	30.4826	2.28951	0.000130844	0.00673477
contig_3294	3643	B6CG43	LO4 OS=Solanum pennellii GN=MDR1 PE=2 SV=1	75.2789	37.3219	2.01702	0.000475262	0.0208867
contig_2943	1853	B5MEX7	Ent-kaurenoic acid oxidase OS=Lactuca sativa GN=LsKAO PE=2 SV=1	510.132	226.957	2.2477	5.06466e-26	2.24318e-23
contig_36269	1273	B5LAV3	Putative isopropylmalate synthase OS=Capsicum annuum PE=2 SV=1	41.9145	13.4325	3.12039	0.000234466	0.0113358
contig_51699	471	B5KUR9	Chloroplast light-harvesting chlorophyll a/b-binding protein (Fragment) OS=Helianthus annuus GN=LHCP PE=4 SV=1	439.534	139.843	3.14305	4.69355e-37	3.32934e-34
contig_10273	1539	B4YSX9	Trans-cinnamate 4-monooxygenase OS=Echinacea angustifolia GN=C4H PE=2 SV=1	386.088	136.237	2.83394	1.27336e-28	6.60664e-26
contig_7638	2061	B2Z6Q8	Caffeic acid 3-O-methyltransferase OS=Populus trichocarpa PE=2 SV=1	352.657	134.7	2.6181	1.59462e-23	6.03272e-21
contig_53369	308	B2D0J3	Mannitol transporter OS=Artemisia annua PE=2 SV=1	45.4847	18.9189	2.4042	0.00109017	0.0410889
contig_14937	1321	A9X2G9	Chloroplast omega-3 fatty acid desaturase (Precursor) OS=Crepis alpina GN=FAD7 PE=2 SV=1	95.1874	45.9223	2.07279	3.29479e-05	0.00197853
contig_15101	567	A9X2G8	Omega-3 fatty acid desaturase OS=Crepis alpina GN=FAD3 PE=2 SV=1	110.347	50.1	2.20253	2.77561e-06	0.000214846
contig_37704	404	A9X2G8	Omega-3 fatty acid desaturase OS=Crepis alpina GN=FAD3 PE=2 SV=1	157.944	67.4805	2.34058	1.98659e-09	2.4375e-07
contig_1169	355	A9PCS9	Histone H2A OS=Populus trichocarpa PE=2 SV=1	235.198	103.565	2.27101	6.22986e-13	1.14969e-10
First_Contig165	646	A9BK64	H3 OS=Hemiselmis andersenii GN=HAN_1g52 PE=4 SV=1	503.459	232.752	2.16307	8.24757e-24	3.2002e-21
contig_39680	853	A8QK92	Germin-like protein 6 OS=Vitis vinifera GN=GER6 PE=2 SV=1	103.883	26.8369	3.87089	7.43664e-12	1.22322e-09
contig_26137	1317	A8JJE1	Histone H4 (Fragment) OS=Chlamydomonas reinhardtii GN=HFO25 PE=1 SV=1	198.353	93.4668	2.12217	8.21937e-10	1.06765e-07
contig_81078	8806	A6Q0U1	Polyprotein OS=Chrysanthemum virus B PE=4 SV=1	179.946	0.0866525	2076.65	1.19173e-52	1.54577e-49
contig_3968	1539	A6N1H0	Magnesium-protoporphyrin ix monomethyl ester cyclase (Fragment) OS=Oryza sativa subsp. indica PE=2 SV=1	277.043	131.775	2.1024	4.57256e-13	8.56022e-11
contig_1135	500	A5HSG6	Chloroplast light-harvesting chlorophyll a/b-binding protein (Fragment) OS=Artemisia annua PE=2 SV=1	4572.63	1538.96	2.97125	0	0
contig_33394	359	A5C3J5	Putative uncharacterized protein OS=Vitis vinifera GN=VITISV_040623 PE=2 SV=1	37.3943	12.1734	3.0718	0.000621086	0.0257851
contig_15246	761	A5BY12	Putative uncharacterized protein OS=Vitis vinifera GN=VIT_06s0080g00760 PE=4 SV=1	93.1338	40.1995	2.31679	5.87037e-06	0.000418701
contig_27509	619	A5BUA8	Putative uncharacterized protein OS=Vitis vinifera GN=VIT_07s0129g00470 PE=4 SV=1	61.2052	20.2841	3.0174	7.50671e-06	0.000523889
contig_17039	615	A5BFS0	Putative uncharacterized protein OS=Vitis vinifera GN=VITISV_021511 PE=4 SV=1	65.6045	31.2444	2.09972	0.000769982	0.0310165
contig_39109	398	A5BFC3	Putative uncharacterized protein OS=Vitis vinifera GN=VIT_11s0016g05330 PE=4 SV=1	17.3854	1.91724	9.0679	0.000402461	0.0179655
contig_26066	487	A5B596	Putative uncharacterized protein OS=Vitis vinifera GN=VITISV_032921 PE=2 SV=1	47.3272	17.9477	2.63695	0.000287147	0.0134599
contig_4135	659	A5B390	Putative uncharacterized protein OS=Vitis vinifera GN=VITISV_037818 PE=2 SV=1	69.5427	31.4214	2.21323	0.000213425	0.0104465
contig_10332	1003	A5AVR2	Putative uncharacterized protein OS=Vitis vinifera GN=VITISV_033920 PE=2 SV=1	121.966	45.2664	2.6944	3.93294e-09	4.6196e-07
contig_17294	833	A5AT49	Putative uncharacterized protein OS=Vitis vinifera GN=VITISV_021650 PE=4 SV=1	54.0804	21.8601	2.47394	0.00021683	0.0105903
contig_27748	635	A5APW6	Putative uncharacterized protein OS=Vitis vinifera GN=VITISV_023275 PE=4 SV=1	25.7836	6.93692	3.71687	0.00131878	0.0483211
contig_79643	1650	A5ANJ0	Putative uncharacterized protein OS=Vitis vinifera GN=VIT_07s0129g00340 PE=4 SV=1	43.1612	12.5075	3.45083	4.71093e-05	0.00269354
Second_Contig17	514	A5AKU0	Putative uncharacterized protein OS=Vitis vinifera GN=VITISV_041015 PE=4 SV=1	59.7249	16.3301	3.65735	8.91164e-07	7.40972e-05
contig_3289	1451	A4ZRE3	VTC2-like protein OS=Actinidia chinensis PE=2 SV=1	292.519	109.456	2.67248	2.69632e-20	8.62025e-18
contig_25485	436	A3RL33	Acetyl CoA carboxylase (Fragment) OS=Camellia sinensis GN=ACC PE=2 SV=1	47.2192	15.9104	2.96782	7.73394e-05	0.00416248
First_Contig216	519	A3CGY8	Histone H2A OS=Oryza sativa subsp. japonica GN=OsJ_35959 PE=3 SV=1	152.474	76.0522	2.00486	6.07029e-07	5.21436e-05
contig_59220	399	A1YGR4	Glycosyltransferase UGT75L4 OS=Maclura pomifera PE=2 SV=1	173.235	55.026	3.14823	2.88486e-15	6.45158e-13
contig_1744	1025	CHLP	Geranylgeranyl diphosphate reductase, chloroplastic OS=Nicotiana tabacum GN=CHLP PE=2 SV=1	247.039	90.4169	2.73222	6.00106e-18	1.63625e-15
contig_9232	560	SPE1	Arginine decarboxylase 1 OS=Arabidopsis thaliana GN=SPE1 PE=2 SV=1	96.0637	32.5168	2.95428	1.69949e-08	1.83917e-06
contig_6699	874	PERQ	Peroxiredoxin Q, chloroplastic (Fragment) OS=Sedum lineare GN=PRXQ PE=1 SV=1	92.9121	42.5422	2.184	2.16957e-05	0.0013576
contig_1242	1862	INO1	Inositol-3-phosphate synthase OS=Nicotiana tabacum PE=2 SV=1	663.742	240.781	2.75663	2.13737e-46	2.04279e-43
contig_9194	1536	FARS	(E)-beta-farnesene synthase OS=Artemisia annua GN=CASC125 PE=1 SV=1	60.561	7.79049	7.77371	3.24424e-11	5.01812e-09
contig_61330	1202	NIA	Nitrate reductase [NADH] OS=Cichorium intybus GN=NIA PE=2 SV=1	40.5593	9.06071	4.4764	1.47392e-05	0.000967653
First_Contig2187	911	NIA	Nitrate reductase [NADH] OS=Cichorium intybus GN=NIA PE=2 SV=1	47.4977	9.2137	5.15512	4.51732e-07	3.9514e-05
First_Contig1173	689	DCAM	S-adenosylmethionine decarboxylase proenzyme OS=Helianthus annuus GN=SAMDC PE=2 SV=1	106.685	1.96328	54.3403	1.84987e-29	1.01181e-26
contig_26392	473	DCAM	S-adenosylmethionine decarboxylase proenzyme OS=Helianthus annuus GN=SAMDC PE=2 SV=1	188.164	21.852	8.61082	2.68566e-34	1.72941e-31
contig_782	1378	TPS4	(E)-beta-ocimene synthase, chloroplastic OS=Matricaria recutita PE=1 SV=1	38.0135	8.6334	4.40307	1.52233e-05	0.000987297

## Sheet: Sheet2
						quinate hydroxycinnamoyltransferase OS=Cynara cardunculus var. altilis PE=2 SV=1
						hydrogen symporter/transporter OS=Zinnia elegans GN=ZePINe PE=2 SV=1
