# Supplementary material for: Whole-Transcriptome Analysis of Differentially Expressed Genes in the Vegetative Buds, Floral Buds and Buds of Chrysanthemum morifolium
Source: PLoS One. 2015 May 26;10(5):e0128009. doi: 10.1371/journal.pone.0128009 (PMC4444331; doi:10.1371/journal.pone.0128009)
Supplement: S4 Table — (XLSX) [file pone.0128009.s004.xlsx]

## Sheet: Sheet1
Unigene ID	Unigene length	Protein ID	Protein description	Buds (RPKM)	Floral buds (RPKM)	Fold change (Buds/floral buds)	P-value	FDR
contig_5141	333	B6UZ63	Dehydration-responsive element binding protein OS=Krascheninnikovia arborescens GN=DREB PE=2 SV=1	27.6417	57.7035	0.479029	0.00162369	0.0417621
contig_5109	785	B6UZ63	Dehydration-responsive element binding protein OS=Krascheninnikovia arborescens GN=DREB PE=2 SV=1	15.1429	56.6884	0.267125	1.5571e-06	8.45749e-05
contig_83081	356	Q8H6E9	Myb-like protein P OS=Saussurea medusa PE=2 SV=1	0.59099	51.9295	0.0113806	1.23691e-14	1.77398e-12
contig_48230	369	Q8H6E9	Myb-like protein P OS=Saussurea medusa PE=2 SV=1	0.926526	165.339	0.00560378	2.42573e-48	1.70471e-45
contig_88470	884	Q8H6E9	Myb-like protein P OS=Saussurea medusa PE=2 SV=1	0.505751	43.7481	0.0115605	2.67322e-12	3.04517e-10
contig_3332	1361	G9JKY1	BZIP protein OS=Medicago sativa PE=2 SV=1	17.4683	43.3494	0.402965	0.00130988	0.0349297
contig_18329	810	G9JKY1	BZIP protein OS=Medicago sativa PE=2 SV=1	23.7666	74.2508	0.320085	2.85533e-07	1.75782e-05
contig_55085	620	E7FKW1	Ethylene response factor 3 OS=Nicotiana benthamiana GN=NbERF3 PE=4 SV=1	1.1877	30.2092	0.0393159	1.32167e-07	8.66188e-06
contig_48259	882	E7FKW1	Ethylene response factor 3 OS=Nicotiana benthamiana GN=NbERF3 PE=4 SV=1	2.05741	74.2849	0.0276962	5.57155e-19	1.14385e-16
contig_68702	301	B9S6G9	Amine oxidase, putative OS=Ricinus communis GN=RCOM_0536450 PE=4 SV=1	1.66007	17.0542	0.0973409	0.000403656	0.0126814
contig_12348	755	B9S6G9	Amine oxidase, putative OS=Ricinus communis GN=RCOM_0536450 PE=4 SV=1	20.5864	83.1053	0.247715	4.36044e-10	3.94812e-08
contig_19679	3129	B9IHH4	Aquaporin, MIP family, SIP subfamily OS=Populus trichocarpa GN=POPTRDRAFT_734665 PE=3 SV=1	1.54651	24.287	0.0636765	5.68301e-06	0.000274415
contig_24277	553	B9IHH4	Aquaporin, MIP family, SIP subfamily OS=Populus trichocarpa GN=POPTRDRAFT_734665 PE=3 SV=1	9.32119	42.2738	0.220495	5.62404e-06	0.000271712
contig_88446	320	B6VGE0	WRKY transcription factor 1 OS=Artemisia annua PE=2 SV=1	1.39714	53.436	0.026146	4.57826e-14	6.16003e-12
contig_57012	576	B6VGE0	WRKY transcription factor 1 OS=Artemisia annua PE=2 SV=1	0.776188	14.6928	0.0528278	0.000519972	0.0157194
contig_86909	1392	B6VGE0	WRKY transcription factor 1 OS=Artemisia annua PE=2 SV=1	1.3414	38.771	0.0345981	7.96913e-10	7.05477e-08
contig_19299	1720	B1B1U1	ABA 8-oxidase OS=Lactuca sativa GN=LsABA8ox3 PE=2 SV=1	15.9935	91.7126	0.174387	4.04676e-14	5.49343e-12
contig_71648	465	B1B1U1	ABA 8-oxidase OS=Lactuca sativa GN=LsABA8ox3 PE=2 SV=1	4.24179	24.0182	0.176607	0.000326468	0.0104432
contig_11514	1320	Q9SP14	Sucrose transporter 1 OS=Alonsoa meridionalis GN=SUT1 PE=2 SV=2	24.5657	77.0156	0.318971	1.66574e-07	1.07472e-05
contig_20850	1134	Q9SLY2	Sucrose synthase OS=Citrus unshiu GN=CitSUSA PE=2 SV=1	12.1987	47.7755	0.255334	7.77989e-06	0.000366184
contig_40448	332	Q9FXV7	Gibberellin 2-oxidase No1 OS=Lactuca sativa GN=Ls2ox1 PE=2 SV=1	3.24778	237.464	0.0136769	6.99317e-65	8.40643e-62
First_Contig210	1282	Q8VXK9	Ethylene responsive element binding protein OS=Fagus sylvatica GN=erebp1 PE=2 SV=1	25.3554	71.5607	0.354321	3.78512e-06	0.000190421
contig_72204	652	Q8S428	P-type R2R3 Myb protein (Fragment) OS=Zea mays GN=Myb9 PE=4 SV=1	2.66218	37.7169	0.0705832	1.06338e-08	8.07561e-07
contig_55859	599	Q70CF1	Receptor-like protein kinase (Fragment) OS=Fagus sylvatica GN=pk9 PE=2 SV=1	7.90289	37.5219	0.210621	9.34852e-06	0.000433319
contig_3106	612	Q5I681	Calcium-dependent/calmodulin-independent protein kinase (Fragment) OS=Panax ginseng PE=2 SV=1	53.1138	148.713	0.357156	1.98524e-11	2.08952e-09
contig_2758	308	Q400L2	MYC2 OS=Catharanthus roseus GN=myc2 PE=2 SV=1	17.2481	185.923	0.0927701	3.17022e-36	1.41282e-33
contig_88094	897	Q2LME3	MYB21 OS=Malus domestica PE=2 SV=1	1.29003	50.0742	0.0257624	3.27234e-13	4.11221e-11
contig_48260	303	K7WJX1	Ethylene-responsive element binding protein OS=Solanum tuberosum PE=2 SV=1	0.520774	20.7192	0.0251348	1.10189e-05	0.000500831
contig_42585	887	K7PDM8	WRKY22 OS=Catharanthus roseus PE=2 SV=1	0.56334	16.3061	0.0345479	0.00014539	0.00515033
contig_31704	750	I2FGB7	GA Insensitive Dwarf1 A OS=Lactuca sativa GN=LsGID1A PE=2 SV=1	14.9028	42.1303	0.353732	0.000309903	0.0100044
contig_37825	542	H6V8U1	ABA responsive element-binding protein OS=Solanum torvum GN=AREB PE=2 SV=1	16.4005	69.4332	0.236206	8.63899e-09	6.66596e-07
contig_89686	970	H6BF99	SVP3 OS=Actinidia chinensis PE=2 SV=1	3.17216	354.677	0.00894379	3.39575e-99	9.69477e-96
contig_44630	315	G8GKQ8	AP2/ERF transcription factor OS=Artemisia annua GN=ERF2 PE=2 SV=1	12.3564	206.897	0.0597226	5.98564e-46	3.79751e-43
contig_5254	930	G3K511	Ethylene response factor ERF4 OS=Solanum tuberosum GN=ERF4 PE=2 SV=1	8.3139	83.8771	0.09912	2.3191e-16	3.80377e-14
contig_15569	704	G3EYQ1	Gibberellin 2-oxidase (Fragment) OS=Helianthus annuus GN=GA2OX PE=4 SV=1	2.01726	98.2895	0.0205236	7.77748e-26	2.27738e-23
contig_34371	766	G0Z734	WRKYP2 OS=Cucumis sativus GN=WRKY2 PE=2 SV=1	3.57063	19.878	0.179627	0.00154856	0.0401918
contig_19425	343	E8ZCH4	ABA responsive protein (Fragment) OS=Helianthus annuus GN=abac5 PE=4 SV=1	0.61339	12.7413	0.0481419	0.00183407	0.0462741
contig_27766	701	E7FKW3	Ethylene response factor 6b OS=Nicotiana tabacum GN=NtERF6b PE=4 SV=1	7.84095	112.96	0.0694135	8.27423e-25	2.27005e-22
contig_58188	426	E4W3Z4	NAC transcription factor NAP OS=Mikania micrantha PE=2 SV=1	4.56838	33.8704	0.134878	2.45451e-06	0.000129246
contig_86104	307	E3VVS1	Ethylene-responsive-element-binding factor 12 OS=Petunia hybrida PE=2 SV=1	1.4563	20.7882	0.0700543	6.6323e-05	0.00257948
contig_12876	368	E3VVR1	Ethylene-responsive-element-binding factor 2 OS=Petunia hybrida PE=2 SV=1	45.8805	126.297	0.363274	6.22933e-10	5.53605e-08
contig_64748	792	D8WUJ0	WRKY transcription factor OS=Artemisia annua PE=2 SV=1	2.02556	79.0039	0.0256388	2.116e-20	4.6582e-18
First_Contig2097	1555	D7P235	MYC2a transcription factor OS=Nicotiana tabacum PE=2 SV=1	22.7982	223.9	0.101823	2.18562e-42	1.26377e-39
contig_2759	374	D7P234	MYC1b transcription factor OS=Nicotiana tabacum PE=2 SV=1	22.0097	208.85	0.105385	1.50743e-38	7.3254e-36
contig_34744	308	D5L139	AP2 domain class transcription factor OS=Malus domestica GN=AP2D55 PE=2 SV=1	19.9805	66.3287	0.301234	4.42236e-07	2.62352e-05
contig_12891	612	D3UBS7	Gibberellin 2-oxidase1 OS=Helianthus annuus GN=ga2ox1 PE=2 SV=1	8.25069	286.828	0.0287653	1.44356e-72	2.23529e-69
contig_65470	1747	D2KU32	Double WRKY type transfactor OS=Nicotiana benthamiana GN=NbWRKY7 PE=2 SV=1	2.04732	43.6585	0.046894	2.51483e-10	2.31839e-08
contig_87743	348	D2JX40	Abscisic stress ripening OS=Musa ABB Group GN=ASR1 PE=4 SV=1	0.982437	12.4586	0.0788564	0.00183407	0.0462741
contig_68724	1247	D0NDL3	Myb-like DNA-binding protein, putative OS=Phytophthora infestans (strain T30-4) GN=PITG_08960 PE=4 SV=1	3.94381	24.5323	0.160759	0.000104261	0.00383462
contig_80218	477	C9WA60	AP2 domain-containing transcription factor 2 OS=Glycine max GN=AP2-2 PE=2 SV=1	1.70916	24.2865	0.0703751	5.68301e-06	0.000274415
contig_21018	444	C7SCY2	Jasmonate ZIM domain 2 OS=Catharanthus roseus PE=2 SV=1	33.94	97.2575	0.348971	2.33874e-08	1.6971e-06
contig_34144	558	C6ZRP1	Receptor-like kinase OS=Glycine max PE=2 SV=1	21.8216	49.6649	0.439377	0.00130621	0.0348422
First_Contig1592	2329	C5H9Z8	WRKY transcription factor 70 OS=Brassica napus GN=WRKY70 PE=2 SV=1	3.97479	100.882	0.0394004	2.73836e-25	7.81793e-23
contig_94760	395	C5H9Z4	WRKY transcription factor 40 OS=Brassica napus GN=WRKY40 PE=2 SV=1	0.53264	20.1961	0.0263734	1.10189e-05	0.000500831
contig_69707	2078	B9T4V9	BRASSINOSTEROID INSENSITIVE 1-associated receptor kinase 1, putative OS=Ricinus communis GN=RCOM_0411660 PE=4 SV=1	0.708734	17.8764	0.0396462	7.65512e-05	0.00290796
contig_92652	464	B9SRT4	WRKY transcription factor, putative OS=Ricinus communis GN=RCOM_1058010 PE=4 SV=1	0.56679	21.9769	0.0257903	5.75179e-06	0.000276422
contig_53277	647	B9SQM6	Transcription factor, putative OS=Ricinus communis GN=RCOM_0838120 PE=4 SV=1	15.4868	507.993	0.0304862	3.1178e-127	1.05496e-123
contig_21927	1083	B9SAZ8	Reticuline oxidase, putative OS=Ricinus communis GN=RCOM_1335770 PE=4 SV=1	21.9523	122.181	0.179671	3.61373e-18	6.83534e-16
contig_7203	1021	B9S8G4	Nitrate transporter, putative OS=Ricinus communis GN=RCOM_1252870 PE=4 SV=1	14.6564	42.2602	0.346813	0.000309903	0.0100044
contig_50652	716	B9S1E9	Transcription factor AtMYC2, putative OS=Ricinus communis GN=RCOM_0864470 PE=4 SV=1	12.0476	127.742	0.0943121	7.34477e-25	2.02722e-22
contig_19589	1583	B9RQ74	IAA-amino acid hydrolase ILR1, putative OS=Ricinus communis GN=RCOM_1486000 PE=4 SV=1	29.5553	63.1466	0.468043	0.000596403	0.017679
First_Contig3199	946	B9HU09	AP2 domain-containing transcription factor OS=Populus trichocarpa GN=RAP4 PE=4 SV=1	1.77922	15.5091	0.114721	0.00131525	0.0350524
contig_51707	384	B9GT94	Multidrug/pheromone exporter, MDR family, ABC transporter family OS=Populus trichocarpa GN=POPTRDRAFT_711431 PE=3 SV=1	1.98613	27.4587	0.0723316	8.74987e-07	4.94054e-05
contig_3053	2834	B9GNZ1	Nbs-lrr resistance protein OS=Populus trichocarpa GN=POPTRDRAFT_710696 PE=4 SV=1	7.55379	43.0437	0.175491	4.10286e-07	2.44989e-05
contig_31195	864	B9GGU2	Tir-nbs-lrr resistance protein (Fragment) OS=Populus trichocarpa GN=POPTRDRAFT_175122 PE=4 SV=1	39.1442	94.3791	0.414755	2.56535e-06	0.000134385
contig_29895	1763	B8QUH1	Calcium-dependent protein kinase OS=Gossypium hirsutum GN=CPK1 PE=2 SV=1	10.4421	46.6659	0.223762	2.06368e-06	0.000109296
contig_54774	420	B7UCQ7	Myb-related transcription factor OS=Panax ginseng GN=MYB PE=2 SV=1	13.1495	74.4068	0.176725	3.14851e-11	3.24289e-09
contig_73147	813	A9PL91	AP2/ERF domain-containing transcription factor OS=Populus trichocarpa GN=RAP2L1 PE=4 SV=1	1.55271	18.6009	0.0834754	0.000222003	0.00749795
contig_81716	329	RAVL4	AP2/ERF and B3 domain-containing transcription factor ARF14 OS=Arabidopsis thaliana GN=ARF14 PE=2 SV=1	0.399682	31.5219	0.0126795	8.00725e-09	6.21525e-07
contig_70097	753	PYL9	Abscisic acid receptor PYL9 OS=Arabidopsis thaliana GN=PYL9 PE=1 SV=1	4.01646	46.7528	0.0859083	1.3123e-09	1.13856e-07
contig_24331	539	ERF2	Ethylene-responsive transcription factor 2 OS=Nicotiana tabacum GN=ERF2 PE=2 SV=1	10.9295	40.9266	0.267051	3.62814e-05	0.00148772
contig_37143	387	Q9ZT13	101 kDa heat shock protein OS=Nicotiana tabacum GN=HSP101 PE=2 SV=2	31.056	135.781	0.228722	2.07038e-16	3.41423e-14
contig_4329	739	Q9ZSP9	Endo-beta-1,4-D-glucanase OS=Solanum lycopersicum GN=Cel8 PE=2 SV=1	16.6549	56.7438	0.29351	3.46387e-06	0.000175419
contig_59534	341	Q9ZSL0	Pyrroline-5-carboxylate synthetase (Fragment) OS=Cichorium intybus PE=2 SV=1	17.6613	70.6915	0.249836	1.34164e-08	1.00798e-06
contig_92723	392	Q9ZSA8	At4g10500 OS=Arabidopsis thaliana GN=F3H7.16 PE=2 SV=1	0.469626	34.9501	0.0134371	1.09178e-09	9.51754e-08
contig_15324	922	Q9ZRY7	RNA-directed RNA polymerase OS=Nicotiana tabacum GN=RdRP PE=2 SV=1	49.8313	113.082	0.440664	6.65531e-07	3.86291e-05
contig_1009	578	Q9ZR77	Disease resistance protein homolog (Fragment) OS=Helianthus annuus PE=4 SV=1	31.3496	158.181	0.198188	2.28129e-21	5.41341e-19
contig_19461	1730	Q9ZR47	Neutral invertase OS=Daucus carota PE=2 SV=1	15.6426	45.0299	0.347383	0.000178278	0.00616709
contig_64405	826	Q9XIV9	Peroxidase OS=Nicotiana tabacum PE=2 SV=1	4.13908	27.2102	0.152115	6.66074e-05	0.00257738
contig_42018	301	Q9XFK5	Lipoxygenase (Fragment) OS=Actinidia chinensis PE=2 SV=1	28.8329	113.042	0.255064	4.45885e-13	5.54981e-11
contig_71295	846	Q9SST6	Elicitor-induced DNA-binding protein homolog OS=Matricaria chamomilla GN=McWRKY1 PE=2 SV=2	4.69404	26.9769	0.174002	0.00011373	0.00413295
contig_18009	1133	Q9SP65	1-deoxy-D-xylulose-5-phosphate synthase OS=Artemisia annua GN=DXS1 PE=2 SV=2	43.9169	102.217	0.429644	1.30952e-06	7.23315e-05
contig_39363	1410	Q9SJV6	AT2G01100 protein OS=Arabidopsis thaliana GN=AT2G01100 PE=2 SV=1	22.3635	80.0206	0.279472	9.73232e-09	7.44046e-07
contig_58916	308	Q9SBU3	Ss-1,3-glucanase (Fragment) OS=Cichorium intybus x Cichorium endivia GN=cg2 PE=2 SV=1	4.86704	30.6306	0.158895	1.30183e-05	0.00058387
contig_4327	359	Q9SB84	Endo-beta-1,4-glucanase (Fragment) OS=Fragaria ananassa PE=2 SV=1	26.7386	56.6161	0.472279	0.00142033	0.0374271
contig_5989	378	Q9S986	Hsp70 protein (Fragment) OS=Zea mays GN=hsp 70-1 PE=4 SV=1	10.4361	127.911	0.0815891	2.29447e-26	6.89542e-24
contig_84879	430	Q9S984	Hsp70 protein (Fragment) OS=Zea mays GN=hsp 70-3 PE=4 SV=1	2.50759	21.8594	0.114714	0.000157191	0.0055149
contig_54394	346	Q9S984	Hsp70 protein (Fragment) OS=Zea mays GN=hsp 70-3 PE=4 SV=1	18.2421	103.553	0.176163	2.41864e-15	3.68889e-13
contig_12798	1922	Q9MB08	Multicystatin OS=Helianthus annuus GN=smc PE=2 SV=1	37.6424	113.871	0.330571	5.4838e-10	4.91653e-08
contig_36443	967	Q9MAH9	F12M16.12 OS=Arabidopsis thaliana PE=4 SV=1	4.10668	67.9345	0.0604506	3.59126e-15	5.40517e-13
contig_33731	344	Q9MAH9	F12M16.12 OS=Arabidopsis thaliana PE=4 SV=1	31.9564	79.9561	0.399675	6.75409e-06	0.000321211
contig_17786	364	Q9M7C8	Disease-resistance protein NRSA1 OS=Tagetes erecta PE=4 SV=1	11.849	39.8301	0.297489	0.00012876	0.00462032
contig_74597	367	Q9M685	Ascorbic acid oxidase (Fragment) OS=Capsicum annuum PE=2 SV=1	2.86638	20.6029	0.139126	0.000278223	0.009117
contig_65686	1161	Q9M432	Ubiquinol oxidase OS=Populus tremula x Populus tremuloides GN=aox1b PE=2 SV=1	0.883431	15.1764	0.0582109	0.000275374	0.00907245
contig_73525	612	Q9M3V1	Protein phpsphatase 2C (PP2C) OS=Fagus sylvatica GN=pp2C1 PE=2 SV=1	3.5667	44.9427	0.0793612	8.39284e-10	7.40118e-08
contig_48100	945	Q9LJ97	Putative LEA protein OS=Arabidopsis thaliana GN=At3g22490 PE=2 SV=1	4.14663	29.4728	0.140694	2.25293e-05	0.000957772
contig_39254	412	Q9FR01	Avr9/Cf-9 rapidly elicited protein 4 OS=Nicotiana tabacum GN=ACRE4 PE=2 SV=1	24.2564	53.879	0.450202	0.00148149	0.038737
contig_39282	2042	Q9AXP5	Sesquiterpene cyclase OS=Artemisia annua PE=2 SV=1	1.85459	67.5008	0.027475	4.43594e-18	8.33875e-16
contig_48755	430	Q9AXM3	Pto-like protein kinase B OS=Solanum habrochaites GN=LhirPtoB PE=2 SV=1	95.7164	266.749	0.358826	1.61516e-19	3.39999e-17
contig_10945	445	Q9AVH2	Putative senescence-associated protein (Fragment) OS=Pisum sativum GN=ssa-13 PE=2 SV=1	4.66882	43.4142	0.107541	7.73705e-09	6.01574e-07
contig_20244	376	Q9AVE5	Endo-1,3-beta-glucanase-like protein OS=Pyrus pyrifolia GN=bgn-1 PE=2 SV=1	13.849	78.0404	0.177459	3.80572e-12	4.27659e-10
contig_20242	758	Q9AVE5	Endo-1,3-beta-glucanase-like protein OS=Pyrus pyrifolia GN=bgn-1 PE=2 SV=1	32.5442	213.095	0.152721	1.66443e-33	6.61132e-31
contig_45947	440	Q9AVE5	Endo-1,3-beta-glucanase-like protein OS=Pyrus pyrifolia GN=bgn-1 PE=2 SV=1	17.5128	100.428	0.174382	3.65287e-15	5.48885e-13
contig_20243	306	Q9AVE5	Endo-1,3-beta-glucanase-like protein OS=Pyrus pyrifolia GN=bgn-1 PE=2 SV=1	5.75829	53.5005	0.107631	9.99557e-11	9.76668e-09
contig_14177	393	Q9AT14	Beta-amylase OS=Castanea crenata PE=2 SV=1	16.9304	41.2156	0.410778	0.00155913	0.0403172
contig_30856	894	Q9AT14	Beta-amylase OS=Castanea crenata PE=2 SV=1	19.7096	61.7262	0.319307	3.79528e-06	0.000190827
contig_24008	429	Q9AR56	Putative membrane protein OS=Solanum tuberosum GN=poni2 PE=2 SV=1	23.2952	110.603	0.210621	1.56694e-14	2.23329e-12
contig_68907	491	Q9AR54	Putative membrane protein OS=Solanum tuberosum GN=poni1b PE=4 SV=1	19.6574	103.559	0.189817	7.56951e-15	1.10118e-12
First_Contig1468	557	Q96469	Calcium dependent protein kinase OS=Ipomoea batatas GN=CDPK PE=2 SV=1	14.9673	42.0948	0.355563	0.000309903	0.0100044
contig_45461	567	Q94LX8	Phosphoenolpyruvate carboxykinase OS=Flaveria trinervia GN=pck3-19 PE=2 SV=1	20.3621	56.7066	0.359078	5.66024e-05	0.00222702
contig_41096	804	Q94IH6	CjMDR1 OS=Coptis japonica GN=Cjmdr1 PE=2 SV=1	3.30374	38.6104	0.0855661	3.15408e-08	2.24244e-06
contig_9729	1849	Q94G03	Malic enzyme OS=Flaveria pringlei GN=CytMeA PE=2 SV=1	62.2985	170.065	0.366321	1.72151e-12	2.00096e-10
contig_45886	459	Q947E4	Resistance gene analog NBS4 (Fragment) OS=Helianthus annuus GN=NBS4 PE=4 SV=1	48.1863	170.023	0.283411	5.94166e-17	1.03003e-14
contig_84014	457	Q947E1	Resistance gene analog NBS7 (Fragment) OS=Helianthus annuus GN=NBS7 PE=4 SV=1	21.8104	50.4711	0.432137	0.000923837	0.0258739
contig_23384	303	Q947E1	Resistance gene analog NBS7 (Fragment) OS=Helianthus annuus GN=NBS7 PE=4 SV=1	29.8577	76.9243	0.388144	6.4495e-06	0.000307366
contig_30734	670	Q93X60	Fructan 1-exohydrolase IIa (Precursor) OS=Cichorium intybus GN=1-feh IIa PE=1 SV=1	17.0748	49.4385	0.345374	0.000132489	0.0047467
contig_87692	525	Q93X02	Putative ammonium transporter AMT2 OS=Lotus japonicus PE=2 SV=1	1.90355	35.8077	0.0531604	5.47376e-09	4.31846e-07
First_Contig1	2037	Q8W2E4	Phenylalanine ammonia-lyase OS=Lactuca sativa PE=2 SV=1	44.7097	121.388	0.368322	2.28287e-09	1.91516e-07
contig_59368	501	Q8VWV7	Putative uncharacterized protein (Fragment) OS=Davidia involucrata PE=4 SV=1	19.2125	91.7308	0.209444	3.39216e-12	3.83071e-10
contig_582	314	Q8VWV7	Putative uncharacterized protein (Fragment) OS=Davidia involucrata PE=4 SV=1	60.1361	287.86	0.208907	4.87078e-36	2.13937e-33
contig_23765	442	Q8S3V4	Tuber agglutinin OS=Helianthus tuberosus GN=hta-c PE=2 SV=1	8.98453	115.511	0.0777809	8.8942e-25	2.43283e-22
contig_19473	1035	Q8RVG0	Protein phosphatase 2C OS=Nicotiana tabacum GN=pp2C PE=2 SV=2	19.5909	105.964	0.184883	2.67704e-15	4.06266e-13
contig_49221	405	Q8MXY8	Heat shock protein 70 (Fragment) OS=Cryptosporidium parvum GN=hsp70 PE=3 SV=1	6.94815	27.8333	0.249634	0.000510962	0.0155035
Second_Contig9	1012	Q8LSZ3	NADPH	106.158	221.063	0.480215	3.18874e-10	2.91321e-08
contig_9919	624	Q8LSM9	Pathogenesis-related protein 5-1 OS=Helianthus annuus GN=PR5-1 PE=2 SV=1	20.0193	98.2731	0.203711	2.86215e-13	3.62165e-11
contig_19958	1048	Q8LSM9	Pathogenesis-related protein 5-1 OS=Helianthus annuus GN=PR5-1 PE=2 SV=1	7.10175	33.791	0.210167	6.93337e-05	0.00267494
contig_77357	678	Q8LSM8	Defensin OS=Helianthus annuus PE=4 SV=1	2.01704	195.779	0.0103026	4.86911e-54	4.04397e-51
contig_49141	699	Q8LPN0	Knotted-1-like protein 2 OS=Helianthus annuus GN=kn2 PE=2 SV=1	4.8911	22.1803	0.220516	0.000915763	0.0257267
contig_30884	392	Q8LPE7	Ser/Thr protein kinase (Fragment) OS=Cicer arietinum PE=2 SV=1	51.4576	113.875	0.451877	1.76467e-06	9.46674e-05
contig_63020	1122	Q8H0I1	Putative uncharacterized protein B57 OS=Nicotiana tabacum GN=B57 PE=2 SV=1	5.27388	364.405	0.0144726	4.4167e-99	1.22274e-95
contig_43494	475	Q8GUW2	HSP70 (Fragment) OS=Populus alba PE=2 SV=1	2.43612	39.0658	0.0623595	3.07123e-09	2.53693e-07
contig_40047	306	Q84U88	TIR-NBS-LRR disease resistance-like protein (Fragment) OS=Helianthus annuus PE=2 SV=1	103.22	212.755	0.485157	1.31739e-09	1.14189e-07
contig_27643	1365	Q84U71	Lipoxygenase (Fragment) OS=Nicotiana attenuata PE=2 SV=1	6.43509	67.0823	0.0959282	1.22033e-13	1.59955e-11
contig_62170	748	Q84SA8	Laccase (Fragment) OS=Tripolium pannonicum PE=2 SV=1	0.351592	22.072	0.0159293	2.99727e-06	0.000154182
contig_31924	832	Q84SA8	Laccase (Fragment) OS=Tripolium pannonicum PE=2 SV=1	0.916675	17.1756	0.0533709	7.65512e-05	0.00290796
contig_35921	1112	Q84QH6	Putative ACC synthase 1 OS=Lactuca sativa GN=ACS1 PE=2 SV=1	0.99331	44.7906	0.0221768	1.36709e-12	1.60741e-10
contig_3872	518	Q84QE4	Putative chloroplast thiazole biosynthetic protein OS=Nicotiana tabacum GN=ThiI PE=2 SV=1	659.406	1512.93	0.435846	7.02292e-75	1.18816e-71
contig_5990	626	Q7Y1W0	Heat shock protein 70 (Fragment) OS=Saussurea medusa GN=HSP70 PE=2 SV=1	6.3017	86.6007	0.0727672	1.21016e-18	2.39823e-16
contig_21688	2128	Q7XS07	OSJNBa0095H06.12 protein OS=Oryza sativa subsp. japonica GN=OSJNBa0095H06.12 PE=2 SV=2	11.8519	38.9224	0.3045	0.000199803	0.00679589
contig_70778	1602	Q7XRK1	OSJNBa0042D13.9 protein OS=Oryza sativa subsp. japonica GN=OSJNBa0042D13.9 PE=4 SV=1	0.886486	35.5507	0.0249358	5.61108e-10	5.01588e-08
contig_8	1255	Q7XA13	Delta12-fatty acid acetylenase OS=Helianthus annuus PE=2 SV=1	51.9276	131.857	0.393818	3.53685e-09	2.86711e-07
contig_56179	382	Q7X9B7	Sucrose synthase (Fragment) OS=Actinidia deliciosa GN=SusA PE=2 SV=1	17.7622	85.7128	0.207229	8.68842e-12	9.39367e-10
contig_19474	316	Q76BK7	Protein phosphatase 2C (Fragment) OS=Nicotiana tabacum GN=NtPP2C2 PE=2 SV=1	8.90507	43.1363	0.20644	1.23902e-06	6.87702e-05
contig_53490	764	Q75QH3	Hin1 like protein OS=Capsicum chinense GN=HIN1-Cc PE=2 SV=1	4.02748	72.3202	0.0556895	1.58151e-16	2.64625e-14
First_Contig781	1870	Q75N97	Plasma membrane H+-ATPase OS=Daucus carota GN=DcPA 5 PE=2 SV=1	47.704	130.948	0.364296	4.68625e-10	4.23473e-08
contig_24760	1336	Q75N97	Plasma membrane H+-ATPase OS=Daucus carota GN=DcPA 5 PE=2 SV=1	65.5115	152.368	0.429955	5.95141e-09	4.6751e-07
contig_32199	346	Q70JE1	Putative xyloglucan endotransglucosylase / hydrolase (Fragment) OS=Lactuca sativa GN=xth PE=2 SV=1	2.81233	58.5428	0.0480388	1.79085e-14	2.54448e-12
contig_32200	301	Q70JE1	Putative xyloglucan endotransglucosylase / hydrolase (Fragment) OS=Lactuca sativa GN=xth PE=2 SV=1	0.873723	20.0502	0.0435767	1.10189e-05	0.000500831
contig_51933	423	Q70GI5	Putative uncharacterized protein (Fragment) OS=Pyrus communis PE=4 SV=1	10.445	57.7257	0.180942	7.75968e-09	6.0282e-07
contig_5366	2503	Q708J5	Catalase OS=Homogyne alpina GN=cat1 PE=3 SV=1	148.884	664.204	0.224155	1.47137e-77	2.63574e-74
contig_758	432	Q6YFG5	Resistance protein candidate (Fragment) OS=Lactuca sativa PE=4 SV=1	3.53089	36.8524	0.0958118	1.0393e-07	6.88535e-06
contig_11880	318	Q6Y130	Resistance protein candidate RGC2 OS=Lactuca sativa GN=RGC2 PE=4 SV=1	53.0117	112.452	0.471414	6.06744e-06	0.000289914
contig_14012	1081	Q6Y130	Resistance protein candidate RGC2 OS=Lactuca sativa GN=RGC2 PE=4 SV=1	40.0933	84.7062	0.473322	0.000112884	0.00412352
contig_18133	313	Q6Y130	Resistance protein candidate RGC2 OS=Lactuca sativa GN=RGC2 PE=4 SV=1	25.879	60.8366	0.425385	0.000227096	0.0076417
contig_40079	398	Q6XZH5	Nematode resistance-like protein OS=Solanum tuberosum GN=Gro1-1 PE=4 SV=1	24.515	54.6413	0.448652	0.00106456	0.0290494
contig_36319	437	Q6W0D4	Pto-like serine/threonine kinase OS=Capsicum annuum PE=2 SV=1	7.5828	49.7649	0.152372	1.60395e-08	1.19038e-06
contig_28288	785	Q6W0D1	Pto-like serine/threonine kinase OS=Capsicum chinense PE=2 SV=1	27.9407	90.2684	0.309529	6.08674e-09	4.77731e-07
contig_43991	308	Q6VAA7	UDP-glycosyltransferase 88B1 OS=Stevia rebaudiana PE=2 SV=1	15.6257	40.2026	0.388675	0.00127331	0.034024
contig_34642	875	Q6PWI0	Putative heat shock protein (Fragment) OS=Solanum phureja PE=2 SV=1	16.7713	48.4792	0.345948	0.000102755	0.0037838
contig_44231	381	Q6PLI3	Cytochrome P450 OS=Centaurium erythraea PE=2 SV=1	13.3221	65.9099	0.202126	3.24048e-09	2.66229e-07
contig_29745	660	Q6L7J8	Harpin inducing protein 1-like 9 OS=Nicotiana tabacum GN=hin9 PE=2 SV=1	13.5082	262.867	0.0513877	2.07251e-60	2.12744e-57
contig_4777	2027	Q6GUE8	NIM1-like protein 1 OS=Helianthus annuus GN=NML1 PE=2 SV=1	17.1521	57.1347	0.300205	4.80589e-06	0.00023733
contig_12916	511	Q69FA5	Serine-threonine kinase OS=Phaseolus vulgaris GN=BA3 PE=4 SV=1	9.77852	71.4055	0.136943	1.07065e-12	1.27196e-10
contig_23347	453	Q69FA5	Serine-threonine kinase OS=Phaseolus vulgaris GN=BA3 PE=4 SV=1	13.4688	95.4018	0.14118	3.57504e-16	5.82197e-14
contig_10735	432	Q69F87	Serine-threonine kinase OS=Phaseolus vulgaris GN=BA21 PE=4 SV=1	12.5408	40.0639	0.313019	0.000176806	0.00612083
contig_9585	433	Q69F87	Serine-threonine kinase OS=Phaseolus vulgaris GN=BA21 PE=4 SV=1	18.5248	68.2478	0.271434	8.07746e-08	5.43008e-06
contig_5075	594	Q67Z65	At3g05890 OS=Arabidopsis thaliana GN=At3g05890 PE=2 SV=1	20.322	109.134	0.186212	1.03596e-15	1.60415e-13
contig_54468	352	Q67IZ1	Os09g0462400 protein OS=Oryza sativa subsp. japonica GN=OSJNBa0054F02.48 PE=4 SV=1	21.0691	62.7673	0.335671	1.00154e-05	0.00046376
contig_48088	377	Q66RM0	Peroxidase a OS=Eucommia ulmoides GN=PODa PE=2 SV=1	2.30204	97.4297	0.0236277	1.50693e-25	4.38444e-23
First_Contig3026	716	Q65X77	Os05g0494600 protein OS=Oryza sativa subsp. japonica GN=OJ1579_G03.5 PE=2 SV=1	0.220383	15.9375	0.013828	0.000275374	0.00907245
contig_33922	1967	Q60D21	Putative kinase interacting protein, identical OS=Solanum demissum GN=SDM1_56t00005 PE=4 SV=1	8.75745	32.9389	0.265869	0.000273437	0.00902816
First_Contig1294	913	Q5UML0	S-adenosyl methionine synthetase 1 (Fragment) OS=Pinus taeda PE=1 SV=1	38.8869	130.571	0.297823	8.75886e-13	1.04738e-10
contig_24447	428	Q5FX61	Pto-like protein OS=Solanum virginianum GN=Pto2 PE=2 SV=1	12.8423	79.8232	0.160884	6.56831e-13	7.93749e-11
contig_17498	500	Q5BLY1	Plastid alpha-amylase OS=Actinidia chinensis GN=AMY3 PE=2 SV=1	4.83903	37.3207	0.129661	2.53235e-07	1.5749e-05
contig_9083	776	Q56ZM7	Metal ion binding protein OS=Arabidopsis thaliana GN=At5g05365 PE=4 SV=1	32.3316	71.4253	0.452663	0.000181744	0.00626329
contig_58312	710	Q56WX4	Plasma membrane-type calcium ATPase OS=Arabidopsis thaliana GN=At4g37640 PE=2 SV=1	16.9648	71.9584	0.235758	3.29064e-09	2.70107e-07
contig_66354	323	Q56E95	Putative ethylene responsive element binding protein 2 OS=Gossypium hirsutum PE=2 SV=1	4.88528	22.2282	0.219778	0.000915763	0.0257267
contig_27652	589	Q53J09	Jacalin-like lectin OS=Ananas comosus PE=2 SV=1	63.3589	534.343	0.118573	1.20817e-92	2.83017e-89
First_Contig3321	387	Q4VDN6	Ascorbate oxidase OS=Solanum lycopersicum GN=AO PE=2 SV=1	2.03869	18.2834	0.111505	0.000858025	0.024504
contig_80934	332	Q4TVR0	NRG1 OS=Nicotiana benthamiana GN=NRG1 PE=4 SV=1	0.39607	102.278	0.00387249	1.16932e-29	4.03124e-27
contig_29521	798	Q4L0F4	Heat shock protein 70 cytosolic isoform (Fragment) OS=Rhynchobodo ATCC50359 PE=3 SV=1	16.1815	176.726	0.0915625	1.24763e-34	5.20468e-32
contig_35271	632	Q4ACU2	Sterol C-24 reductase OS=Zinnia elegans GN=ZeDIM PE=2 SV=1	23.2198	58.3931	0.397646	0.000156907	0.00550917
contig_28284	886	Q43443	Phosphoinositide-specific phospholipase C P13 OS=Glycine max PE=2 SV=1	55.9226	270.939	0.206403	1.28471e-34	5.33499e-32
contig_27498	444	Q42016	CHLOROPHYLL A-B BINDING PROTEIN (Fragment) OS=Arabidopsis thaliana PE=2 SV=1	52.4797	120.849	0.434257	2.85875e-07	1.75756e-05
contig_9367	515	Q40156	L.esculentum protein with leucine zipper OS=Solanum lycopersicum PE=2 SV=1	4.08529	25.3231	0.161326	0.00019321	0.00660855
contig_9368	560	Q40156	L.esculentum protein with leucine zipper OS=Solanum lycopersicum PE=2 SV=1	8.9229	35.9853	0.24796	6.63281e-05	0.00256874
contig_34341	403	Q40156	L.esculentum protein with leucine zipper OS=Solanum lycopersicum PE=2 SV=1	8.22254	40.365	0.203705	5.6839e-06	0.000273591
contig_66601	1156	Q3Y6V1	Cellulose synthase-like protein CslG OS=Nicotiana tabacum PE=2 SV=1	4.98226	25.0533	0.198866	0.00019321	0.00660855
contig_18632	433	Q3SA37	Putative lipoxygenase (Fragment) OS=Fagus sylvatica PE=2 SV=1	18.0389	61.9197	0.291327	1.81337e-06	9.67685e-05
First_Contig90	1867	Q3LVN9	TO44-3 (Fragment) OS=Taraxacum officinale GN=To44-3 PE=2 SV=1	97.3502	320.02	0.304201	1.89459e-28	6.1597e-26
contig_33008	571	Q3LVG1	TO109-12 (Fragment) OS=Taraxacum officinale GN=To109-12 PE=2 SV=1	15.1531	46.5296	0.325665	0.000118437	0.00427681
contig_54232	372	Q3I6X2	Pto disease resistance protein (Fragment) OS=Solanum chilense GN=Pto PE=3 SV=1	13.0788	56.6888	0.230713	2.72623e-07	1.68744e-05
contig_23564	609	Q3I6X2	Pto disease resistance protein (Fragment) OS=Solanum chilense GN=Pto PE=3 SV=1	33.7699	94.7705	0.356334	7.67967e-08	5.17409e-06
contig_62959	980	Q39944	Homeobox-leucine zipper protein HAHB-4 OS=Helianthus annuus GN=Hahb-4 PE=2 SV=2	1.95901	187.899	0.0104259	3.35783e-53	2.64455e-50
contig_31100	721	Q39941	HAHB-1 OS=Helianthus annuus GN=HAHB-1 PE=2 SV=1	51.6133	118.245	0.436494	3.38684e-07	2.07246e-05
contig_810	401	Q39938	Dehydrin (Fragment) OS=Helianthus annuus PE=2 SV=1	8.13238	135.884	0.0598479	3.49827e-30	1.2152e-27
contig_19086	610	Q39938	Dehydrin (Fragment) OS=Helianthus annuus PE=2 SV=1	84.4157	584.237	0.144489	8.06001e-92	1.84089e-88
contig_15301	646	Q39927	Homeodomain protein OS=Helianthus annuus PE=2 SV=1	13.8416	59.3826	0.233092	6.38292e-08	4.35502e-06
contig_7837	2022	Q2XPG5	TIR-NBS disease resistance-like protein OS=Populus trichocarpa PE=2 SV=1	7.82989	62.9023	0.124477	1.0651e-11	1.1421e-09
contig_16252	1537	Q2TE73	Ring zinc finger protein OS=Artemisia desertorum GN=ZFP1 PE=2 SV=1	18.6335	75.7104	0.246115	3.11895e-09	2.5717e-07
contig_77161	909	Q2L989	Putative DnaJ protein OS=Camellia sinensis PE=2 SV=2	23.1744	62.4628	0.371012	3.54543e-05	0.00145904
contig_69394	385	Q2HYU9	Putative flavonoid 3'-hydroxylase cytochrome P450 OS=Artemisia annua PE=2 SV=1	0.614784	32.1621	0.0191152	4.1245e-09	3.33166e-07
contig_69393	701	Q2HYU9	Putative flavonoid 3'-hydroxylase cytochrome P450 OS=Artemisia annua PE=2 SV=1	7.0531	30.7263	0.229546	0.000295959	0.00961198
contig_43154	411	Q2HPK9	Putative peroxidase (Fragment) OS=Solanum tuberosum GN=cevi16 PE=2 SV=1	8.31844	49.1154	0.169365	5.37254e-08	3.72123e-06
contig_87609	348	Q2EPZ0	Putative heme-binding cytochrome P450 OS=Artemisia annua PE=2 SV=1	0.982437	21.4287	0.0458467	5.75179e-06	0.000276422
contig_26975	543	Q1KT01	TIR-NBS-LRR disease resistance-like protein OS=Populus trichocarpa PE=2 SV=1	34.8717	89.9373	0.387734	9.5869e-07	5.37661e-05
contig_26264	1487	Q1KLD3	Putative uncharacterized protein OS=Dracaena mottle virus PE=4 SV=1	5.85406	61.0421	0.095902	8.49522e-13	1.01719e-10
contig_14236	1236	Q1KLC0	Glutamine synthetase OS=Stevia rebaudiana PE=2 SV=1	24.7458	61.5119	0.402293	9.21456e-05	0.00343045
contig_7368	497	Q1HBJ0	Polyphenol oxidase OS=Camellia sinensis var. assamica GN=ppo PE=3 SV=1	0.476241	25.2632	0.0188511	4.20328e-07	2.50494e-05
contig_80455	512	Q1G377	Putative uncharacterized protein OS=Arabidopsis thaliana PE=4 SV=1	0.154096	58.3948	0.00263887	1.10156e-16	1.87756e-14
contig_20553	1004	Q1EN10	Putative cell surface adhesion protein (Precursor) OS=Zinnia elegans GN=fla11 PE=2 SV=1	33.4763	117.078	0.285932	5.02955e-12	5.58996e-10
contig_27623	720	Q1A531	Phospholipase C OS=Petunia integrifolia subsp. inflata PE=2 SV=1	58.0041	305.947	0.189588	6.06117e-41	3.23826e-38
contig_48305	1239	Q19LA8	Chalcone synthase OS=Chrysanthemum morifolium GN=CHS PE=2 SV=1	12.0352	47.3379	0.254239	7.77989e-06	0.000366184
contig_9486	405	Q0ZDG6	Lipoxygenase 1 (Fragment) OS=Actinidia deliciosa PE=2 SV=1	27.5329	121.953	0.225766	3.80797e-15	5.70316e-13
contig_68470	339	Q0WVU1	Predicted GPI-anchored protein OS=Arabidopsis thaliana GN=At1g70170 PE=2 SV=1	2.63767	129.939	0.0202992	8.66716e-35	3.66585e-32
contig_30235	436	Q0H282	Putative S-adenosine-L-methionine synthetase (Fragment) OS=Zinnia elegans PE=2 SV=1	18.7592	135.477	0.138468	6.40084e-23	1.61095e-20
contig_33082	446	Q07445	Peroxidase (Precursor) OS=Solanum lycopersicum GN=TPX2 PE=2 SV=1	28.8936	165.724	0.174348	1.93964e-24	5.25828e-22
contig_31091	452	Q069K3	S-adenosyl-L-methionine synthase OS=Nicotiana suaveolens PE=2 SV=1	18.5024	74.4338	0.248576	5.004e-09	3.98571e-07
contig_35977	531	Q069K3	S-adenosyl-L-methionine synthase OS=Nicotiana suaveolens PE=2 SV=1	15.4526	62.4454	0.247457	9.6949e-08	6.46509e-06
contig_78702	1594	Q01LI0	OSIGBa0134J07.9 protein OS=Oryza sativa GN=OSIGBa0134J07.9 PE=4 SV=1	1.3364	16.5154	0.0809183	0.00073052	0.0212547
contig_78685	1998	Q00LP5	GRAS4 OS=Solanum lycopersicum GN=GRAS4 PE=2 SV=1	0.710786	28.331	0.0250886	5.82817e-08	4.00343e-06
contig_7341	544	P93353	Hin1 protein OS=Nicotiana tabacum GN=hin1 PE=2 SV=1	15.1316	341.363	0.0443271	3.92114e-80	7.46316e-77
contig_19466	861	O82673	Beta-1,3-glucanase OS=Cichorium intybus x Cichorium endivia PE=2 SV=1	8.21655	52.1276	0.157624	1.0755e-08	8.14734e-07
contig_19465	914	O82673	Beta-1,3-glucanase OS=Cichorium intybus x Cichorium endivia PE=2 SV=1	3.22264	30.2826	0.106419	3.49575e-06	0.000176739
contig_77413	326	O82673	Beta-1,3-glucanase OS=Cichorium intybus x Cichorium endivia PE=2 SV=1	6.69578	25.3219	0.264426	0.00132446	0.0351647
First_Contig913	849	O82673	Beta-1,3-glucanase OS=Cichorium intybus x Cichorium endivia PE=2 SV=1	5.63773	26.4322	0.21329	0.00032578	0.0104322
contig_24948	537	O49952	Phosphoinositide-specific phospholipase C OS=Solanum tuberosum GN=plc3 PE=2 SV=1	4.11382	23.0585	0.178408	0.000548468	0.016375
contig_27806	863	O24431	Calmodulin-like domain protein kinase isoenzyme gamma OS=Glycine max PE=2 SV=1	19.4424	52.1676	0.372692	0.000143542	0.00509275
contig_28859	770	O24329	Putative uncharacterized protein OS=Ricinus communis GN=RCOM_0925040 PE=2 SV=1	37.7409	127.342	0.296374	1.48141e-12	1.73291e-10
contig_69362	447	O22329	Heat shock cognate protein OS=Solanum commersonii GN=SCHSP70 PE=2 SV=1	11.7669	51.6002	0.22804	4.6558e-07	2.75485e-05
contig_23719	320	O04189	Aminoalcoholphosphotransferase OS=Pimpinella brachycarpa PE=2 SV=3	48.4067	185.129	0.261475	1.08119e-19	2.29713e-17
contig_19312	1961	O04189	Aminoalcoholphosphotransferase OS=Pimpinella brachycarpa PE=2 SV=3	44.3906	121.476	0.365428	2.28287e-09	1.91516e-07
contig_26269	1328	M1E012	Uncharacterized protein OS=Solanum tuberosum GN=PGSC0003DMG400046726 PE=4 SV=1	1.6833	110.818	0.0151897	1.42461e-30	5.10396e-28
contig_62583	419	M1DMR8	Uncharacterized protein OS=Solanum tuberosum GN=PGSC0003DMG400041071 PE=4 SV=1	12.1139	37.9958	0.318822	0.0006258	0.0185264
contig_697	961	M1DMR8	Uncharacterized protein OS=Solanum tuberosum GN=PGSC0003DMG400041071 PE=4 SV=1	28.981	67.9256	0.426658	9.51734e-05	0.00353166
contig_48631	563	M1DIY8	Uncharacterized protein OS=Solanum tuberosum GN=PGSC0003DMG400039376 PE=4 SV=1	1.21452	15.0937	0.0804657	0.00131525	0.0350524
contig_18343	1506	M1D6D0	Uncharacterized protein OS=Solanum tuberosum GN=PGSC0003DMG400033029 PE=4 SV=1	10.6873	89.0607	0.12	1.53323e-16	2.57017e-14
contig_51182	480	M1D6D0	Uncharacterized protein OS=Solanum tuberosum GN=PGSC0003DMG400033029 PE=4 SV=1	1.53411	29.2651	0.0524212	2.48642e-07	1.54845e-05
contig_6981	1394	M1D6D0	Uncharacterized protein OS=Solanum tuberosum GN=PGSC0003DMG400033029 PE=4 SV=1	6.5842	41.3279	0.159316	3.67837e-07	2.22846e-05
contig_69925	529	M1D338	Uncharacterized protein OS=Solanum tuberosum GN=PGSC0003DMG400031207 PE=4 SV=1	1.44173	82.4825	0.0174792	2.04287e-22	5.01706e-20
contig_6025	781	M1D151	Uncharacterized protein OS=Solanum tuberosum GN=PGSC0003DMG400030761 PE=4 SV=1	15.0858	86.9558	0.173488	5.72922e-13	6.96959e-11
contig_15500	820	M1D0W3	Uncharacterized protein OS=Solanum tuberosum GN=PGSC0003DMG400030698 PE=4 SV=1	5.86918	158.238	0.0370909	1.47539e-39	7.48834e-37
contig_33822	907	M1D0D8	Uncharacterized protein OS=Solanum tuberosum GN=PGSC0003DMG400030581 PE=4 SV=1	2.78358	24.0536	0.115724	2.75985e-05	0.00115447
contig_51581	372	M1D060	Uncharacterized protein OS=Solanum tuberosum GN=PGSC0003DMG400030542 PE=4 SV=1	1.55532	34.7779	0.0447216	1.03785e-08	7.91461e-07
contig_25860	339	M1CXA4	Uncharacterized protein OS=Solanum tuberosum GN=PGSC0003DMG400029838 PE=4 SV=1	13.0332	126.461	0.103061	6.74522e-24	1.79661e-21
contig_39466	368	M1CXA4	Uncharacterized protein OS=Solanum tuberosum GN=PGSC0003DMG400029838 PE=4 SV=1	4.78815	63.2429	0.0757105	4.29442e-14	5.81235e-12
contig_41447	389	M1CX94	Uncharacterized protein OS=Solanum tuberosum GN=PGSC0003DMG400029832 PE=4 SV=1	19.1327	45.9192	0.416661	0.00187386	0.0469024
contig_19802	744	M1CWI6	Uncharacterized protein OS=Solanum tuberosum GN=PGSC0003DMG400029664 PE=4 SV=1	22.4815	62.7493	0.358274	1.91335e-05	0.000834378
contig_61462	871	M1CVI7	Uncharacterized protein OS=Solanum tuberosum GN=PGSC0003DMG400029417 PE=4 SV=1	4.74048	45.9541	0.103157	2.37544e-09	1.98734e-07
contig_9137	300	M1CUX7	Uncharacterized protein OS=Solanum tuberosum GN=PGSC0003DMG400029287 PE=4 SV=1	11.7469	42.084	0.27913	3.34414e-05	0.00137993
contig_76435	631	M1CRG0	Uncharacterized protein OS=Solanum tuberosum GN=PGSC0003DMG400028414 PE=4 SV=1	2.41735	18.3592	0.131669	0.000858025	0.024504
contig_16111	2628	M1CNB7	Uncharacterized protein OS=Solanum tuberosum GN=PGSC0003DMG400027683 PE=4 SV=1	46.2836	117.648	0.393408	3.32408e-08	2.34686e-06
contig_6163	2358	M1CM21	Uncharacterized protein OS=Solanum tuberosum GN=PGSC0003DMG400027356 PE=4 SV=1	4.72893	26.6092	0.177718	0.00011373	0.00413295
contig_2853	760	M1CLB1	Uncharacterized protein OS=Solanum tuberosum GN=PGSC0003DMG400027176 PE=4 SV=1	24.0844	274.419	0.087765	6.80626e-54	5.60192e-51
contig_13502	642	M1CLB1	Uncharacterized protein OS=Solanum tuberosum GN=PGSC0003DMG400027176 PE=4 SV=1	4.95668	117.83	0.0420662	4.91766e-29	1.65174e-26
contig_35586	1408	M1CL36	Uncharacterized protein OS=Solanum tuberosum GN=PGSC0003DMG400027130 PE=4 SV=1	15.2975	80.8487	0.189212	1.30293e-11	1.38573e-09
contig_74217	329	M1CKT4	Uncharacterized protein OS=Solanum tuberosum GN=PGSC0003DMG400027071 PE=4 SV=1	0.719428	12.9672	0.0554806	0.00183407	0.0462741
contig_2219	1393	M1CK87	Uncharacterized protein OS=Solanum tuberosum GN=PGSC0003DMG400026955 PE=4 SV=1	13.0268	45.4909	0.286361	4.27665e-05	0.00171439
contig_11604	803	M1CK87	Uncharacterized protein OS=Solanum tuberosum GN=PGSC0003DMG400026955 PE=4 SV=1	8.67902	77.1873	0.112441	7.9039e-15	1.148e-12
contig_24306	932	M1CHV3	Uncharacterized protein OS=Solanum tuberosum GN=PGSC0003DMG400026359 PE=4 SV=1	0.93119	28.8046	0.0323278	5.82817e-08	4.00343e-06
contig_74327	462	M1CH03	Uncharacterized protein OS=Solanum tuberosum GN=PGSC0003DMG400026159 PE=4 SV=1	14.8003	188.063	0.078699	2.33945e-39	1.16792e-36
contig_73324	669	M1CFR6	Uncharacterized protein OS=Solanum tuberosum GN=PGSC0003DMG402025869 PE=4 SV=1	1.02209	69.4729	0.014712	1.17648e-18	2.33658e-16
contig_39349	1643	M1CEN9	Uncharacterized protein OS=Solanum tuberosum GN=PGSC0003DMG400025627 PE=4 SV=1	14.3741	46.2743	0.310627	5.85092e-05	0.00229907
contig_65231	1316	M1CDA4	Uncharacterized protein OS=Solanum tuberosum GN=PGSC0003DMG400025263 PE=4 SV=1	1.21903	20.505	0.0594503	6.6323e-05	0.00257948
contig_74623	1240	M1CDA4	Uncharacterized protein OS=Solanum tuberosum GN=PGSC0003DMG400025263 PE=4 SV=1	1.20891	23.3002	0.051884	1.05506e-05	0.00048267
First_Contig3194	779	M1CD53	Uncharacterized protein OS=Solanum tuberosum GN=PGSC0003DMG400025222 PE=4 SV=1	3.94993	19.9025	0.198464	0.00154856	0.0401918
contig_60915	485	M1CCM6	Uncharacterized protein OS=Solanum tuberosum GN=PGSC0003DMG400025102 PE=4 SV=1	4.44644	24.601	0.180742	0.000326468	0.0104432
contig_21419	675	M1CBN8	Uncharacterized protein OS=Solanum tuberosum GN=PGSC0003DMG400024895 PE=4 SV=1	95.339	375.724	0.253747	1.30423e-39	6.694e-37
contig_84676	515	M1CB55	Uncharacterized protein OS=Solanum tuberosum GN=PGSC0003DMG400024771 PE=4 SV=1	1.58305	51.3871	0.0308064	1.69988e-13	2.18117e-11
contig_37979	2292	M1C9T1	Uncharacterized protein OS=Solanum tuberosum GN=PGSC0003DMG400024491 PE=4 SV=1	0.734355	43.3709	0.016932	2.67322e-12	3.04517e-10
contig_19721	1695	M1C897	Uncharacterized protein OS=Solanum tuberosum GN=PGSC0003DMG400024100 PE=4 SV=1	16.4932	311.63	0.0529256	9.08415e-71	1.29675e-67
contig_77168	398	M1C837	Uncharacterized protein OS=Solanum tuberosum GN=PGSC0003DMG400024055 PE=4 SV=1	25.8365	75.0338	0.344332	7.66877e-07	4.38156e-05
contig_40676	799	M1C7Y0	Uncharacterized protein OS=Solanum tuberosum GN=PGSC0003DMG400024030 PE=4 SV=1	25.3116	62.7275	0.403517	0.000111794	0.00408535
contig_57058	323	M1C7B0	Uncharacterized protein OS=Solanum tuberosum GN=PGSC0003DMG400023849 PE=4 SV=1	10.0962	56.2685	0.17943	1.30795e-08	9.84288e-07
contig_33781	677	M1C748	Uncharacterized protein OS=Solanum tuberosum GN=PGSC0003DMG400023793 PE=4 SV=1	5.20543	29.5101	0.176395	7.0084e-05	0.00269478
contig_77258	1032	M1C6Q7	Uncharacterized protein OS=Solanum tuberosum GN=PGSC0003DMG400023703 PE=4 SV=1	1.73288	15.7291	0.110171	0.00131525	0.0350524
contig_59090	398	M1C6K9	Uncharacterized protein OS=Solanum tuberosum GN=PGSC0003DMG400023680 PE=4 SV=1	6.73996	26.1442	0.2578	0.000825355	0.0236895
contig_24738	472	M1C6K9	Uncharacterized protein OS=Solanum tuberosum GN=PGSC0003DMG400023680 PE=4 SV=1	10.6422	94.9418	0.112092	8.4015e-18	1.54749e-15
contig_42962	534	M1C535	Uncharacterized protein OS=Solanum tuberosum GN=PGSC0003DMG400023354 PE=4 SV=1	10.5393	40.7902	0.258379	3.62814e-05	0.00148772
contig_72474	762	M1C4J4	Uncharacterized protein OS=Solanum tuberosum GN=PGSC0003DMG402023186 PE=4 SV=1	3.62389	19.163	0.189108	0.00154856	0.0401918
contig_29065	362	M1C3W7	Uncharacterized protein OS=Solanum tuberosum GN=PGSC0003DMG402022984 PE=4 SV=1	2.25213	29.5107	0.0763158	1.4134e-06	7.74603e-05
contig_20425	307	M1C3U5	Uncharacterized protein OS=Solanum tuberosum GN=PGSC0003DMG400022966 PE=4 SV=1	4.88289	21.1271	0.23112	0.00151894	0.039524
contig_20428	546	M1C3U5	Uncharacterized protein OS=Solanum tuberosum GN=PGSC0003DMG400022966 PE=4 SV=1	3.70884	25.0924	0.147808	5.98197e-05	0.00234754
contig_20426	403	M1C3U5	Uncharacterized protein OS=Solanum tuberosum GN=PGSC0003DMG400022966 PE=4 SV=1	7.76573	33.7379	0.230178	6.93337e-05	0.00267494
contig_63328	461	M1C2D1	Uncharacterized protein OS=Solanum tuberosum GN=PGSC0003DMG400022620 PE=4 SV=1	4.96317	87.5015	0.0567209	1.20568e-20	2.71976e-18
contig_65002	401	M1C2D1	Uncharacterized protein OS=Solanum tuberosum GN=PGSC0003DMG400022620 PE=4 SV=1	3.34477	26.9	0.124341	3.41678e-05	0.001408
contig_65010	410	M1C2D1	Uncharacterized protein OS=Solanum tuberosum GN=PGSC0003DMG400022620 PE=4 SV=1	2.62991	47.5433	0.055316	2.01578e-11	2.11922e-09
contig_51868	740	M1BZH9	Uncharacterized protein OS=Solanum tuberosum GN=PGSC0003DMG400021946 PE=4 SV=1	2.45221	32.9035	0.0745273	2.29667e-07	1.44009e-05
contig_22397	2945	M1BZ76	Uncharacterized protein OS=Solanum tuberosum GN=PGSC0003DMG400021861 PE=4 SV=1	0.642966	23.4489	0.0274198	1.55942e-06	8.46005e-05
contig_7088	1581	M1BXW1	Uncharacterized protein OS=Solanum tuberosum GN=PGSC0003DMG400021515 PE=4 SV=1	19.429	57.698	0.336737	1.98663e-05	0.000856924
contig_25651	380	M1BXA9	Uncharacterized protein OS=Solanum tuberosum GN=PGSC0003DMG400021369 PE=4 SV=1	11.3501	40.7088	0.278813	8.25522e-05	0.00310749
contig_57146	344	M1BWT4	Uncharacterized protein OS=Solanum tuberosum GN=PGSC0003DMG400021253 PE=4 SV=1	35.2438	78.0404	0.45161	7.68992e-05	0.00291029
contig_45039	369	M1BWC4	Uncharacterized protein OS=Solanum tuberosum GN=PGSC0003DMG400021131 PE=4 SV=1	32.9986	128.211	0.257377	1.44928e-14	2.06882e-12
contig_28407	1487	M1BUY4	Uncharacterized protein OS=Solanum tuberosum GN=PGSC0003DMG402020721 PE=4 SV=1	5.83638	25.4712	0.229137	0.000537622	0.0161197
contig_9968	342	M1BUA6	Uncharacterized protein OS=Solanum tuberosum GN=PGSC0003DMG401020581 PE=4 SV=1	35.1423	87.2186	0.402922	3.50591e-06	0.000176959
contig_12449	562	M1BT44	Uncharacterized protein OS=Solanum tuberosum GN=PGSC0003DMG400020286 PE=4 SV=1	38.6531	142.503	0.271244	4.25826e-15	6.35671e-13
contig_45418	465	M1BT44	Uncharacterized protein OS=Solanum tuberosum GN=PGSC0003DMG400020286 PE=4 SV=1	25.8466	95.8489	0.26966	1.3376e-10	1.28363e-08
contig_64375	696	M1BRS8	Uncharacterized protein OS=Solanum tuberosum GN=PGSC0003DMG400019989 PE=4 SV=1	2.79617	22.5251	0.124136	8.83938e-05	0.00331374
contig_79655	329	M1BRQ8	Uncharacterized protein OS=Solanum tuberosum GN=PGSC0003DMG400019976 PE=4 SV=1	0.399682	15.8137	0.0252745	0.000275374	0.00907245
contig_77536	655	M1BPC2	Uncharacterized protein OS=Solanum tuberosum GN=PGSC0003DMG401019343 PE=4 SV=1	1.84696	19.8047	0.0932588	0.000121578	0.00438329
contig_71466	893	M1BP89	Uncharacterized protein OS=Solanum tuberosum GN=PGSC0003DMG400019324 PE=4 SV=1	2.73887	38.2191	0.0716624	5.71957e-09	4.5046e-07
First_Contig1150	1320	M1BP50	Uncharacterized protein OS=Solanum tuberosum GN=PGSC0003DMG400019294 PE=4 SV=1	7.61079	80.5892	0.0944394	2.69037e-16	4.40483e-14
contig_51914	359	M1BP49	Uncharacterized protein OS=Solanum tuberosum GN=PGSC0003DMG400019294 PE=4 SV=1	11.8675	140.478	0.08448	5.10482e-29	1.6959e-26
contig_15967	870	M1BNK1	Uncharacterized protein OS=Solanum tuberosum GN=PGSC0003DMG400019170 PE=4 SV=1	76.8719	170.593	0.450617	3.41189e-09	2.79057e-07
contig_8969	1360	M1BJV4	Uncharacterized protein OS=Solanum tuberosum GN=PGSC0003DMG401018223 PE=4 SV=1	12.7821	47.1558	0.271062	7.77989e-06	0.000366184
contig_61952	2184	M1BI04	Uncharacterized protein OS=Solanum tuberosum GN=PGSC0003DMG400017713 PE=4 SV=1	0.301043	20.1374	0.0149494	1.10189e-05	0.000500831
contig_93985	438	M1BG71	Uncharacterized protein OS=Solanum tuberosum GN=PGSC0003DMG400017246 PE=4 SV=1	4.98361	24.786	0.201065	0.000326468	0.0104432
contig_39742	818	M1BFW4	Uncharacterized protein OS=Solanum tuberosum GN=PGSC0003DMG400017189 PE=4 SV=1	12.6994	46.2179	0.274773	1.23183e-05	0.000554104
contig_23303	313	M1BFM7	Uncharacterized protein OS=Solanum tuberosum GN=PGSC0003DMG400017124 PE=4 SV=1	28.6517	86.9886	0.329373	6.7408e-08	4.5855e-06
contig_85850	521	M1BFD8	Uncharacterized protein OS=Solanum tuberosum GN=PGSC0003DMG400017053 PE=4 SV=1	0.454303	16.1773	0.0280828	0.00014539	0.00515033
contig_52020	848	M1BC12	Uncharacterized protein OS=Solanum tuberosum GN=PGSC0003DMG400016217 PE=4 SV=1	9.39696	111.989	0.0839098	6.41814e-23	1.61086e-20
contig_11513	1309	M1BAK9	Uncharacterized protein OS=Solanum tuberosum GN=PGSC0003DMG400015808 PE=4 SV=1	51.5132	125.304	0.411105	3.04074e-08	2.16354e-06
contig_77164	576	M1B979	Uncharacterized protein OS=Solanum tuberosum GN=PGSC0003DMG400015492 PE=4 SV=1	11.0036	95.1418	0.115655	2.12859e-17	3.82054e-15
contig_11837	1197	M1B8K4	Uncharacterized protein OS=Solanum tuberosum GN=PGSC0003DMG400015331 PE=4 SV=1	20.7185	48.0717	0.430992	0.0011039	0.0299973
contig_11836	1006	M1B8K4	Uncharacterized protein OS=Solanum tuberosum GN=PGSC0003DMG400015331 PE=4 SV=1	35.6057	79.1264	0.449985	5.53086e-05	0.00217799
contig_17803	326	M1B892	Uncharacterized protein OS=Solanum tuberosum GN=PGSC0003DMG400015241 PE=4 SV=1	30.6554	61.7088	0.496774	0.00173348	0.0444606
contig_93555	376	M1B826	Uncharacterized protein OS=Solanum tuberosum GN=PGSC0003DMG400015196 PE=4 SV=1	1e-05	13.5602	7.37452e-07	0.000978458	0.02699
contig_78086	847	M1B826	Uncharacterized protein OS=Solanum tuberosum GN=PGSC0003DMG400015196 PE=4 SV=1	0.465745	15.9295	0.0292378	0.000275374	0.00907245
contig_12709	1995	M1B7W9	Uncharacterized protein OS=Solanum tuberosum GN=PGSC0003DMG400015156 PE=4 SV=1	11.772	187.158	0.0628986	1.13757e-41	6.41527e-39
contig_46610	854	M1B6A1	Uncharacterized protein OS=Solanum tuberosum GN=PGSC0003DMG400014678 PE=4 SV=1	4.34212	29.9734	0.144866	2.25293e-05	0.000957772
contig_24328	305	M1B4D3	Uncharacterized protein OS=Solanum tuberosum GN=PGSC0003DMG400014214 PE=4 SV=1	15.0034	39.5746	0.379117	0.00185467	0.0464602
contig_90774	302	M1B229	Uncharacterized protein OS=Solanum tuberosum GN=PGSC0003DMG400013556 PE=4 SV=1	1.82874	53.8645	0.0339508	4.57826e-14	6.16003e-12
First_Contig1864	827	M1B114	Uncharacterized protein OS=Solanum tuberosum GN=PGSC0003DMG400013307 PE=4 SV=1	8.04555	46.9731	0.17128	2.61673e-07	1.62185e-05
contig_5011	609	M1B0Z6	Uncharacterized protein OS=Solanum tuberosum GN=PGSC0003DMG400013297 PE=4 SV=1	29.5811	60.7123	0.487233	0.00153482	0.0398465
contig_27733	515	M1AZF4	Uncharacterized protein OS=Solanum tuberosum GN=PGSC0003DMG400012918 PE=4 SV=1	7.20033	29.2967	0.245773	0.00047475	0.0146678
contig_9172	2124	M1AZD4	Uncharacterized protein OS=Solanum tuberosum GN=PGSC0003DMG400012900 PE=4 SV=1	6.85955	27.2709	0.251534	0.000510962	0.0155035
contig_2421	985	M1AZ17	Uncharacterized protein OS=Solanum tuberosum GN=PGSC0003DMG400012820 PE=4 SV=1	12.3619	75.0737	0.164663	5.71234e-12	6.31044e-10
First_Contig2481	681	M1AY49	Uncharacterized protein OS=Solanum tuberosum GN=PGSC0003DMG400012606 PE=4 SV=1	11.5083	45.0747	0.255315	8.33559e-06	0.000390729
contig_39004	776	M1AWK0	Uncharacterized protein OS=Solanum tuberosum GN=PGSC0003DMG402012256 PE=4 SV=1	6.57477	26.5498	0.247639	0.000825355	0.0236895
contig_999	476	M1AVM5	Uncharacterized protein OS=Solanum tuberosum GN=PGSC0003DMG400012043 PE=4 SV=1	45.1394	153.093	0.294849	9.36698e-15	1.35191e-12
contig_66795	502	M1AUS8	Uncharacterized protein OS=Solanum tuberosum GN=PGSC0003DMG400011792 PE=4 SV=1	3.40526	19.8297	0.171726	0.00154856	0.0401918
contig_33710	1063	M1AUA5	Uncharacterized protein OS=Solanum tuberosum GN=PGSC0003DMG400011665 PE=4 SV=1	10.292	32.7921	0.313856	0.00126748	0.033908
contig_36240	1222	M1AUA3	Uncharacterized protein OS=Solanum tuberosum GN=PGSC0003DMG400011665 PE=4 SV=1	10.072	34.9117	0.288499	0.000539348	0.0161502
contig_39908	1800	M1AU34	Uncharacterized protein OS=Solanum tuberosum GN=PGSC0003DMG400011611 PE=4 SV=1	1.11041	38.0375	0.0291924	7.96913e-10	7.05477e-08
contig_67573	487	M1ATZ6	Uncharacterized protein OS=Solanum tuberosum GN=PGSC0003DMG400011579 PE=4 SV=1	4.8602	21.0102	0.231326	0.00151894	0.039524
contig_36217	630	M1ATF2	Uncharacterized protein OS=Solanum tuberosum GN=PGSC0003DMG400011455 PE=4 SV=1	13.233	51.4764	0.25707	2.87187e-06	0.000148065
contig_36218	586	M1ATF2	Uncharacterized protein OS=Solanum tuberosum GN=PGSC0003DMG400011455 PE=4 SV=1	12.7456	47.7653	0.266838	7.77989e-06	0.000366184
contig_61098	423	M1ASU9	Uncharacterized protein OS=Solanum tuberosum GN=PGSC0003DMG400011326 PE=4 SV=1	8.26898	158.746	0.0520895	1.72164e-36	7.74816e-34
contig_62833	1108	M1ASH5	Uncharacterized protein OS=Solanum tuberosum GN=PGSC0003DMG400011249 PE=4 SV=1	1.94632	93.2853	0.0208642	1.29877e-25	3.79086e-23
contig_62832	372	M1ASH5	Uncharacterized protein OS=Solanum tuberosum GN=PGSC0003DMG400011249 PE=4 SV=1	0.212089	12.4939	0.0169754	0.00183407	0.0462741
contig_17961	435	M1ASF0	Uncharacterized protein OS=Solanum tuberosum GN=PGSC0003DMG400011236 PE=4 SV=1	31.3171	91.4558	0.342428	6.81921e-08	4.63539e-06
contig_3591	437	M1ARY7	Uncharacterized protein OS=Solanum tuberosum GN=PGSC0003DMG400011144 PE=4 SV=1	39.1176	111.594	0.350535	4.65441e-09	3.72675e-07
contig_3551	606	M1ARY7	Uncharacterized protein OS=Solanum tuberosum GN=PGSC0003DMG400011144 PE=4 SV=1	82.1087	166.04	0.494512	1.67152e-07	1.07769e-05
First_Contig932	819	M1ARQ5	Uncharacterized protein OS=Solanum tuberosum GN=PGSC0003DMG400011087 PE=4 SV=1	3.24323	22.4031	0.144767	0.000312083	0.0100641
contig_75153	1133	M1AQS6	Uncharacterized protein OS=Solanum tuberosum GN=PGSC0003DMG400010866 PE=4 SV=1	1.32308	37.2867	0.0354839	1.51669e-09	1.30967e-07
contig_72051	380	M1AQS6	Uncharacterized protein OS=Solanum tuberosum GN=PGSC0003DMG400010866 PE=4 SV=1	4.91377	87.1679	0.0563714	1.20568e-20	2.71976e-18
contig_15573	3087	M1AQS2	Uncharacterized protein OS=Solanum tuberosum GN=PGSC0003DMG400010859 PE=4 SV=1	3.56107	19.1906	0.185563	0.00154856	0.0401918
contig_31757	390	M1AQ37	Uncharacterized protein OS=Solanum tuberosum GN=PGSC0003DMG400010681 PE=4 SV=1	11.7334	40.3765	0.290601	8.25522e-05	0.00310749
contig_36672	1432	M1APN7	Uncharacterized protein OS=Solanum tuberosum GN=PGSC0003DMG400010577 PE=4 SV=1	2.47931	17.5119	0.141579	0.00149358	0.0389974
contig_4740	1105	M1APN7	Uncharacterized protein OS=Solanum tuberosum GN=PGSC0003DMG400010577 PE=4 SV=1	15.7556	51.9798	0.303111	1.42979e-05	0.000636259
contig_47443	893	M1APC0	Uncharacterized protein OS=Solanum tuberosum GN=PGSC0003DMG400010485 PE=4 SV=1	2.67997	27.1496	0.0987115	4.68385e-06	0.000231931
First_Contig513	1392	M1AP39	Uncharacterized protein OS=Solanum tuberosum GN=PGSC0003DMG400010440 PE=4 SV=1	17.2115	50.1581	0.343145	8.88623e-05	0.00332311
contig_31926	329	M1ANX0	Uncharacterized protein OS=Solanum tuberosum GN=PGSC0003DMG400010390 PE=4 SV=1	31.6548	101.418	0.312121	1.10466e-09	9.61146e-08
contig_40441	831	M1ANA3	Uncharacterized protein OS=Solanum tuberosum GN=PGSC0003DMG400010237 PE=4 SV=1	21.995	52.7156	0.417239	0.000455009	0.0141536
contig_43857	421	M1AN83	Uncharacterized protein OS=Solanum tuberosum GN=PGSC0003DMG400010226 PE=4 SV=1	2.06145	18.2898	0.112711	0.000858025	0.024504
contig_38780	1225	M1ALP6	Uncharacterized protein OS=Solanum tuberosum GN=PGSC0003DMG400009888 PE=4 SV=1	2.10393	21.2072	0.0992083	0.000157191	0.0055149
contig_30865	649	M1ALP6	Uncharacterized protein OS=Solanum tuberosum GN=PGSC0003DMG400009888 PE=4 SV=1	3.76859	26.5078	0.142169	3.41678e-05	0.001408
contig_26433	863	M1ALP6	Uncharacterized protein OS=Solanum tuberosum GN=PGSC0003DMG400009888 PE=4 SV=1	1.91986	15.0715	0.127383	0.00131525	0.0350524
contig_58056	1010	M1ALM3	Uncharacterized protein OS=Solanum tuberosum GN=PGSC0003DMG402009879 PE=4 SV=1	3.07257	37.2946	0.0823864	5.73193e-08	3.95516e-06
contig_20194	452	M1AG66	Uncharacterized protein OS=Solanum tuberosum GN=PGSC0003DMG400008571 PE=4 SV=1	21.0625	306.33	0.0687577	7.41375e-65	8.79627e-62
contig_62305	694	M1AFD5	Uncharacterized protein OS=Solanum tuberosum GN=PGSC0003DMG400008372 PE=4 SV=1	1.13685	16.6926	0.0681049	0.00073052	0.0212547
contig_59342	369	M1AET6	Uncharacterized protein OS=Solanum tuberosum GN=PGSC0003DMG400008223 PE=4 SV=1	6.77076	258.678	0.0261745	5.61491e-67	7.22497e-64
contig_8579	414	M1AEN2	Uncharacterized protein OS=Solanum tuberosum GN=PGSC0003DMG400008180 PE=4 SV=1	34.6843	102.127	0.339619	6.12798e-09	4.80555e-07
contig_24739	497	M1AEN2	Uncharacterized protein OS=Solanum tuberosum GN=PGSC0003DMG400008180 PE=4 SV=1	10.4773	91.2827	0.114779	4.81423e-17	8.44191e-15
contig_38245	356	M1AEN2	Uncharacterized protein OS=Solanum tuberosum GN=PGSC0003DMG400008180 PE=4 SV=1	10.1207	100.839	0.100365	2.48964e-19	5.16934e-17
contig_8044	448	M1ADQ4	Uncharacterized protein OS=Solanum tuberosum GN=PGSC0003DMG400007966 PE=4 SV=1	82.1259	210.276	0.390563	8.30145e-14	1.10395e-11
contig_20475	629	M1AD46	Uncharacterized protein OS=Solanum tuberosum GN=PGSC0003DMG400007816 PE=4 SV=1	16.5571	44.4448	0.372532	0.000501898	0.0153047
contig_1971	1434	M1AAW3	Uncharacterized protein OS=Solanum tuberosum GN=PGSC0003DMG402007209 PE=4 SV=1	30.4989	75.2951	0.405058	1.64315e-05	0.000722411
contig_18554	1356	M1AAU7	Uncharacterized protein OS=Solanum tuberosum GN=PGSC0003DMG400007200 PE=4 SV=1	22.1098	176.416	0.125328	1.62113e-30	5.74048e-28
contig_9891	1262	M1AA37	Uncharacterized protein OS=Solanum tuberosum GN=PGSC0003DMG400007037 PE=4 SV=1	22.944	66.8682	0.343122	3.88568e-06	0.000194943
contig_24737	2037	M1A9Y4	Uncharacterized protein OS=Solanum tuberosum GN=PGSC0003DMG400007010 PE=4 SV=1	11.3227	47.6424	0.23766	3.23397e-06	0.000164597
contig_71012	802	M1A9N6	Uncharacterized protein OS=Solanum tuberosum GN=PGSC0003DMG400006945 PE=4 SV=1	2.29543	28.111	0.081656	2.57667e-06	0.000134823
contig_40760	635	M1A8F8	Uncharacterized protein OS=Solanum tuberosum GN=PGSC0003DMG400006639 PE=4 SV=1	4.10017	33.4829	0.122455	2.45451e-06	0.000129246
contig_41701	793	M1A6Z1	Uncharacterized protein OS=Solanum tuberosum GN=PGSC0003DMG400006267 PE=4 SV=1	4.74246	55.1542	0.0859854	5.82435e-12	6.42641e-10
contig_24009	504	M1A6F3	Uncharacterized protein OS=Solanum tuberosum GN=PGSC0003DMG400006137 PE=4 SV=1	37.4657	188.357	0.198908	3.62349e-25	1.02807e-22
contig_60908	318	M1A5T4	Uncharacterized protein OS=Solanum tuberosum GN=PGSC0003DMG400005969 PE=4 SV=1	11.9917	33.4848	0.358124	0.00165122	0.0424463
contig_49234	581	M1A3T4	Uncharacterized protein OS=Solanum tuberosum GN=PGSC0003DMG400005558 PE=4 SV=1	20.3693	56.5938	0.359921	5.66024e-05	0.00222702
contig_35959	489	M1A3J6	Uncharacterized protein OS=Solanum tuberosum GN=PGSC0003DMG400005468 PE=4 SV=1	1.4521	24.0452	0.0603904	5.68301e-06	0.000274415
contig_6148	389	M1A2F2	Uncharacterized protein OS=Solanum tuberosum GN=PGSC0003DMG400005147 PE=4 SV=1	45.567	108.155	0.421311	4.69283e-07	2.76423e-05
First_Contig903	776	M1A293	Uncharacterized protein OS=Solanum tuberosum GN=PGSC0003DMG400005103 PE=4 SV=1	1.32173	16.3143	0.0810168	0.00073052	0.0212547
contig_52892	366	M1A1D2	Uncharacterized protein OS=Solanum tuberosum GN=PGSC0003DMG400004891 PE=4 SV=1	42.5384	93.3452	0.45571	1.61887e-05	0.000712418
contig_37403	1080	M1A0Z1	Uncharacterized protein OS=Solanum tuberosum GN=PGSC0003DMG402004803 PE=4 SV=1	5.43027	27.3623	0.198458	0.00019626	0.00669536
First_Contig63	3277	M0ZYC4	Uncharacterized protein OS=Solanum tuberosum GN=PGSC0003DMG400004151 PE=4 SV=1	35.8332	132.335	0.270776	3.13709e-14	4.33587e-12
contig_93146	497	M0ZVI8	Uncharacterized protein OS=Solanum tuberosum GN=PGSC0003DMG400003518 PE=4 SV=1	7.83152	33.4284	0.234277	6.93337e-05	0.00267494
contig_28418	1272	M0ZSQ5	Uncharacterized protein OS=Solanum tuberosum GN=PGSC0003DMG400002799 PE=4 SV=1	10.379	33.5394	0.309458	0.000829403	0.0237609
contig_68402	430	M0ZRE8	Uncharacterized protein OS=Solanum tuberosum GN=PGSC0003DMG400002524 PE=4 SV=1	7.27812	31.7001	0.229593	0.000183435	0.00630729
First_Contig2847	615	M0ZQJ3	Uncharacterized protein OS=Solanum tuberosum GN=PGSC0003DMG400002291 PE=4 SV=1	3.12168	47.2613	0.0660515	1.3372e-10	1.2846e-08
contig_13795	976	M0ZQJ2	Uncharacterized protein OS=Solanum tuberosum GN=PGSC0003DMG400002290 PE=4 SV=1	25.5715	133.799	0.191119	1.13652e-18	2.26705e-16
contig_47383	356	M0ZNQ6	Uncharacterized protein OS=Solanum tuberosum GN=PGSC0003DMG400001834 PE=4 SV=1	18.7639	59.5289	0.315207	4.28073e-06	0.000213707
contig_30447	1158	M0ZNQ4	Uncharacterized protein OS=Solanum tuberosum GN=PGSC0003DMG400001834 PE=4 SV=1	15.3071	46.3061	0.330563	0.000118437	0.00427681
contig_14419	692	M0ZNC7	Uncharacterized protein OS=Solanum tuberosum GN=PGSC0003DMG400001747 PE=4 SV=1	5.62466	23.2066	0.242373	0.00143647	0.0378306
contig_21209	1154	M0ZN38	Uncharacterized protein OS=Solanum tuberosum GN=PGSC0003DMG400001684 PE=4 SV=1	4.58069	29.0341	0.157769	2.25293e-05	0.000957772
contig_39012	2399	M0ZLV6	Uncharacterized protein OS=Solanum tuberosum GN=PGSC0003DMG400001396 PE=4 SV=1	8.37536	99.3695	0.0842851	1.58853e-20	3.51395e-18
contig_20002	449	M0ZLQ7	Uncharacterized protein OS=Solanum tuberosum GN=PGSC0003DMG400001369 PE=4 SV=1	19.9147	45.5767	0.436949	0.00187386	0.0469024
contig_58773	309	M0ZLQ7	Uncharacterized protein OS=Solanum tuberosum GN=PGSC0003DMG400001369 PE=4 SV=1	32.3419	94.5128	0.342196	3.99249e-08	2.79716e-06
contig_53602	359	M0ZLQ7	Uncharacterized protein OS=Solanum tuberosum GN=PGSC0003DMG400001369 PE=4 SV=1	8.64426	60.8672	0.142019	1.32681e-10	1.27595e-08
contig_26597	434	M0ZLQ7	Uncharacterized protein OS=Solanum tuberosum GN=PGSC0003DMG400001369 PE=4 SV=1	36.1764	75.2832	0.480537	0.000315506	0.0101351
contig_35211	324	M0ZLQ7	Uncharacterized protein OS=Solanum tuberosum GN=PGSC0003DMG400001369 PE=4 SV=1	31.0881	91.9571	0.338072	6.81921e-08	4.63539e-06
contig_25692	550	M0ZLQ7	Uncharacterized protein OS=Solanum tuberosum GN=PGSC0003DMG400001369 PE=4 SV=1	21.9478	52.4684	0.418305	0.000455009	0.0141536
contig_21719	706	M0ZLQ7	Uncharacterized protein OS=Solanum tuberosum GN=PGSC0003DMG400001369 PE=4 SV=1	83.1811	306.364	0.27151	1.25526e-30	4.51492e-28
contig_13676	664	M0ZLQ7	Uncharacterized protein OS=Solanum tuberosum GN=PGSC0003DMG400001369 PE=4 SV=1	18.4173	53.0194	0.347369	5.13865e-05	0.00203759
contig_52294	371	M0ZLQ7	Uncharacterized protein OS=Solanum tuberosum GN=PGSC0003DMG400001369 PE=4 SV=1	9.92418	33.1888	0.299022	0.000390851	0.0123003
contig_28667	584	M0ZLQ3	Uncharacterized protein OS=Solanum tuberosum GN=PGSC0003DMG400001368 PE=4 SV=1	35.0804	136.185	0.257595	5.02549e-15	7.3933e-13
contig_28394	647	M0ZLQ3	Uncharacterized protein OS=Solanum tuberosum GN=PGSC0003DMG400001368 PE=4 SV=1	17.5598	93.1177	0.188576	1.4391e-13	1.85699e-11
contig_92773	319	M0ZJ55	Uncharacterized protein OS=Solanum tuberosum GN=PGSC0003DMG400000684 PE=4 SV=1	1.48396	20.5498	0.0722128	6.6323e-05	0.00257948
contig_13915	1955	M0ZJ30	Uncharacterized protein OS=Solanum tuberosum GN=PGSC0003DMG402000668 PE=4 SV=1	20.8375	103.646	0.201045	2.27471e-14	3.19716e-12
contig_18605	865	M0ZIK5	Uncharacterized protein OS=Solanum tuberosum GN=PGSC0003DMG400000555 PE=4 SV=1	58.7701	264.686	0.222037	5.59547e-32	2.10369e-29
contig_29520	841	M0ZI19	Uncharacterized protein OS=Solanum tuberosum GN=PGSC0003DMG400000444 PE=4 SV=1	8.09924	32.5813	0.248586	0.000273437	0.00902816
contig_5991	1054	M0ZI18	Uncharacterized protein OS=Solanum tuberosum GN=PGSC0003DMG400000444 PE=4 SV=1	16.6178	210.74	0.0788545	1.3969e-43	8.12863e-41
contig_43401	561	M0ZHG5	Uncharacterized protein OS=Solanum tuberosum GN=PGSC0003DMG400000328 PE=4 SV=1	31.7839	65.1032	0.488208	0.000781044	0.022538
contig_63527	833	M0ZGU4	Uncharacterized protein OS=Solanum tuberosum GN=PGSC0003DMG400000172 PE=4 SV=1	5.80916	23.9836	0.242214	0.00143647	0.0378306
contig_71582	383	M0YBP8	Uncharacterized protein OS=Hordeum vulgare var. distichum PE=4 SV=1	2.88397	32.8734	0.0877296	2.29667e-07	1.44009e-05
contig_1329	301	M0XYD1	Uncharacterized protein OS=Hordeum vulgare var. distichum PE=4 SV=1	9.96045	34.5694	0.288129	0.000248966	0.00832551
contig_5350	1355	M0X721	Uncharacterized protein OS=Hordeum vulgare var. distichum PE=4 SV=1	20.554	60.9989	0.336958	1.15188e-05	0.000520189
contig_39738	802	M0WI04	Uncharacterized protein OS=Hordeum vulgare var. distichum PE=4 SV=1	11.3788	41.042	0.277247	5.26666e-05	0.00208293
contig_4710	506	M0WA86	Uncharacterized protein OS=Hordeum vulgare var. distichum PE=4 SV=1	18.9187	44.9666	0.420728	0.0015759	0.0406244
contig_80453	619	M0V7N4	Uncharacterized protein OS=Hordeum vulgare var. distichum PE=4 SV=1	0.849728	91.0541	0.00933212	2.09278e-26	6.31005e-24
contig_92755	392	M0V7N4	Uncharacterized protein OS=Hordeum vulgare var. distichum PE=4 SV=1	0.134179	29.2873	0.00458148	3.01015e-08	2.15183e-06
contig_80452	563	M0V7N4	Uncharacterized protein OS=Hordeum vulgare var. distichum PE=4 SV=1	1.07438	146.932	0.00731211	3.96979e-41	2.15879e-38
contig_44618	733	M0U5E8	Uncharacterized protein OS=Musa acuminata subsp. malaccensis PE=4 SV=1	11.2659	44.9055	0.250881	1.33019e-05	0.000595416
contig_52047	405	M0TZN0	Uncharacterized protein OS=Musa acuminata subsp. malaccensis PE=4 SV=1	23.1172	103.54	0.223268	4.94135e-13	6.12533e-11
First_Contig3465	1276	M0T7H6	Uncharacterized protein OS=Musa acuminata subsp. malaccensis PE=4 SV=1	0.37099	21.1206	0.0175653	5.75179e-06	0.000276422
contig_89362	889	M0T1C4	Uncharacterized protein OS=Musa acuminata subsp. malaccensis PE=4 SV=1	10.3835	174.789	0.0594063	5.00058e-39	2.46945e-36
contig_49494	305	M0SLI4	Uncharacterized protein OS=Musa acuminata subsp. malaccensis PE=4 SV=1	2.84547	21.2657	0.133806	0.000157191	0.0055149
contig_53722	341	M0SKF6	Uncharacterized protein OS=Musa acuminata subsp. malaccensis PE=4 SV=1	1.92808	20.1395	0.0957367	6.6323e-05	0.00257948
contig_21661	1413	M0SK91	Uncharacterized protein OS=Musa acuminata subsp. malaccensis PE=4 SV=1	1.65649	28.327	0.0584774	4.66895e-07	2.76084e-05
contig_63564	536	M0SG86	Uncharacterized protein OS=Musa acuminata subsp. malaccensis PE=4 SV=1	4.02337	24.7193	0.162762	0.000326468	0.0104432
contig_6792	854	M0S1K3	Uncharacterized protein OS=Musa acuminata subsp. malaccensis PE=4 SV=1	62.7298	174.763	0.358941	3.71088e-13	4.63145e-11
contig_35312	528	M0RXD3	Uncharacterized protein OS=Musa acuminata subsp. malaccensis PE=4 SV=1	95.3341	223.348	0.426841	9.64324e-13	1.15013e-10
contig_22821	699	M0RUG8	Uncharacterized protein OS=Musa acuminata subsp. malaccensis PE=4 SV=1	26.2991	64.2087	0.409587	9.43014e-05	0.00350357
contig_14672	555	M0RU06	Uncharacterized protein OS=Musa acuminata subsp. malaccensis PE=4 SV=1	11.183	39.6217	0.282245	0.00012876	0.00462032
contig_52555	439	M0RRL6	Uncharacterized protein OS=Musa acuminata subsp. malaccensis PE=4 SV=1	19.7692	52.6195	0.375702	0.000143542	0.00509275
contig_8831	405	M0RQQ9	Uncharacterized protein OS=Musa acuminata subsp. malaccensis PE=4 SV=1	28.5718	146.446	0.195101	3.94528e-20	8.56145e-18
contig_8830	378	M0RQQ9	Uncharacterized protein OS=Musa acuminata subsp. malaccensis PE=4 SV=1	37.918	158.925	0.23859	1.0014e-18	2.00628e-16
contig_8829	431	M0RQQ9	Uncharacterized protein OS=Musa acuminata subsp. malaccensis PE=4 SV=1	21.4176	118.539	0.180679	2.96553e-17	5.24039e-15
First_Contig2952	363	M0RL40	Uncharacterized protein OS=Musa acuminata subsp. malaccensis PE=4 SV=1	2.60817	52.2658	0.0499021	8.38432e-13	1.00523e-10
contig_832	478	M0RJ68	Uncharacterized protein OS=Musa acuminata subsp. malaccensis PE=4 SV=1	2.20076	30.8388	0.0713632	7.73205e-07	4.40944e-05
contig_852	800	M0RI91	Uncharacterized protein OS=Musa acuminata subsp. malaccensis PE=4 SV=1	35.4709	100.759	0.352037	2.64193e-08	1.89901e-06
contig_3926	2179	L7YE99	Trehalose-6-phosphate synthase OS=Camellia sinensis PE=2 SV=1	6.9278	35.3054	0.196225	9.05414e-06	0.000420955
contig_47924	518	L7YE99	Trehalose-6-phosphate synthase OS=Camellia sinensis PE=2 SV=1	6.60015	26.0469	0.253395	0.000825355	0.0236895
contig_38307	435	L7NSM0	Lipoxygenase OS=Diospyros kaki GN=Lox1 PE=2 SV=1	16.6863	88.4258	0.188704	6.29013e-13	7.64176e-11
contig_88401	310	L0API5	BRANCHED1A isoform 2 OS=Chrysanthemum morifolium GN=BRC1 PE=4 SV=1	0.933193	15.4402	0.060439	0.000275374	0.00907245
contig_68241	481	K7ZRX9	Zinc finger protein OS=Chrysanthemum morifolium PE=2 SV=1	3.00717	113.068	0.0265962	5.50615e-29	1.82259e-26
contig_48980	428	K7ZJV2	Ferulate-5-hydroxylase OS=Chrysanthemum morifolium GN=F5H PE=2 SV=1	6.20609	37.7641	0.164338	3.15759e-06	0.000161159
contig_20934	1213	K7WCI9	Cis-prenyltransferase 3 OS=Solanum lycopersicum GN=CPT3 PE=3 SV=1	23.0252	64.3653	0.357728	1.64486e-05	0.000722812
contig_36291	364	K7PQY5	Cytochrome P450 mono-oxygenase OS=Artemisia annua GN=CYP06 PE=2 SV=1	13.7998	64.2237	0.214871	5.36049e-09	4.23275e-07
contig_35671	1019	K7PQY5	Cytochrome P450 mono-oxygenase OS=Artemisia annua GN=CYP06 PE=2 SV=1	11.8204	35.7738	0.33042	0.000722323	0.0210564
contig_7063	1357	K7PQY5	Cytochrome P450 mono-oxygenase OS=Artemisia annua GN=CYP06 PE=2 SV=1	35.9892	85.523	0.420813	7.12437e-06	0.000337766
contig_10174	563	K7PQY5	Cytochrome P450 mono-oxygenase OS=Artemisia annua GN=CYP06 PE=2 SV=1	13.2663	40.6605	0.326271	0.000358458	0.0113789
contig_16373	1283	K7PPX3	Cytochrome P450 mono-oxygenase OS=Artemisia annua GN=CYP05 PE=2 SV=1	11.5199	34.7657	0.331359	0.00109559	0.0298158
contig_50767	306	K7PPX3	Cytochrome P450 mono-oxygenase OS=Artemisia annua GN=CYP05 PE=2 SV=1	5.50046	28.5638	0.192567	0.000117585	0.00425444
contig_64734	528	K7PPX3	Cytochrome P450 mono-oxygenase OS=Artemisia annua GN=CYP05 PE=2 SV=1	10.3602	46.8374	0.221196	2.06368e-06	0.000109296
contig_46106	897	K7PPX3	Cytochrome P450 mono-oxygenase OS=Artemisia annua GN=CYP05 PE=2 SV=1	9.73388	48.2182	0.201872	2.7564e-07	1.70496e-05
First_Contig476	485	K7NB28	Aquaporin PIP1 (Fragment) OS=Hedychium coronarium PE=2 SV=1	5.63939	28.9634	0.194707	0.000117585	0.00425444
contig_50174	433	K7N8R9	Cytochrome P450 mono-oxygenase (Fragment) OS=Artemisia annua GN=cyp15a PE=2 SV=1	7.95653	30.3591	0.262081	0.000295959	0.00961198
contig_49231	1836	K7MYB0	Uncharacterized protein OS=Glycine max PE=4 SV=1	9.21041	54.0861	0.170292	1.20439e-08	9.09354e-07
contig_52341	653	K7MWG8	Uncharacterized protein OS=Glycine max PE=4 SV=1	9.02143	34.4722	0.261702	0.000248966	0.00832551
contig_29402	998	K7MV27	Uncharacterized protein OS=Glycine max PE=4 SV=1	21.5558	67.3187	0.320204	1.28183e-06	7.09307e-05
contig_18759	676	K7MV13	Uncharacterized protein OS=Glycine max PE=4 SV=1	19.9966	46.383	0.43112	0.00131901	0.0350401
contig_68410	442	K7MTG6	Uncharacterized protein OS=Glycine max PE=4 SV=1	35.3431	130.185	0.271484	7.76708e-14	1.0359e-11
contig_38137	603	K7MPQ7	Uncharacterized protein OS=Glycine max PE=4 SV=1	13.2586	36.2377	0.365878	0.00178072	0.0451651
contig_9284	404	K7MNQ8	Uncharacterized protein OS=Glycine max PE=4 SV=1	18.162	47.4767	0.382545	0.000527038	0.01587
contig_15651	351	K7MLJ7	Uncharacterized protein OS=Glycine max PE=4 SV=1	4.27079	23.9136	0.178592	0.000548468	0.016375
contig_53916	485	K7MER7	Uncharacterized protein OS=Glycine max PE=4 SV=1	2.81969	20.3102	0.138832	0.000278223	0.009117
contig_30389	655	K7MBP9	Uncharacterized protein OS=Glycine max PE=3 SV=1	7.62874	32.4076	0.2354	0.00011307	0.00411717
contig_30388	432	K7MBP9	Uncharacterized protein OS=Glycine max PE=3 SV=1	1.94808	33.0789	0.058892	1.96507e-08	1.44314e-06
contig_27387	1159	K7MBP9	Uncharacterized protein OS=Glycine max PE=3 SV=1	6.46699	34.7445	0.18613	1.52402e-05	0.000674578
contig_53842	589	K7M2E1	Uncharacterized protein OS=Glycine max PE=3 SV=1	6.60826	29.8559	0.221339	0.000192295	0.00658468
contig_13371	1452	K7M2E1	Uncharacterized protein OS=Glycine max PE=3 SV=1	57.2892	152.33	0.376085	5.09607e-11	5.12745e-09
contig_60820	527	K7M290	Uncharacterized protein OS=Glycine max PE=4 SV=1	11.2283	75.8849	0.147964	1.64618e-12	1.91584e-10
contig_38856	663	K7M289	Uncharacterized protein OS=Glycine max PE=4 SV=1	3.92701	21.1351	0.185805	0.000535575	0.0161006
contig_38855	562	K7M289	Uncharacterized protein OS=Glycine max PE=4 SV=1	0.233978	29.5004	0.00793132	3.01015e-08	2.15183e-06
contig_73184	1130	K7M288	Uncharacterized protein OS=Glycine max PE=4 SV=1	5.8882	23.7267	0.248167	0.00143647	0.0378306
contig_12087	302	K7M0V2	Uncharacterized protein OS=Glycine max PE=4 SV=1	29.9566	94.6362	0.316545	4.9037e-09	3.91264e-07
contig_60875	872	K7LZG4	Uncharacterized protein OS=Glycine max PE=4 SV=1	1.32702	109.543	0.0121141	2.79247e-30	9.8122e-28
contig_25562	332	K7LXN5	Uncharacterized protein OS=Glycine max PE=3 SV=1	49.3504	110.531	0.446484	1.80034e-06	9.61292e-05
contig_23345	358	K7LM19	Uncharacterized protein OS=Glycine max PE=4 SV=1	54.2143	152.302	0.355965	7.96252e-12	8.67041e-10
contig_27386	595	K7LBZ3	Uncharacterized protein OS=Glycine max PE=3 SV=1	8.97263	59.4011	0.151052	2.31573e-10	2.16322e-08
contig_89584	1523	K7L645	Uncharacterized protein OS=Glycine max PE=4 SV=1	0.431699	15.5773	0.0277132	0.000275374	0.00907245
contig_74258	319	K7L5U6	Uncharacterized protein OS=Glycine max PE=4 SV=1	3.62746	56.1043	0.0646557	5.02103e-13	6.19887e-11
contig_25012	653	K7L424	Uncharacterized protein OS=Glycine max PE=3 SV=1	11.4379	40.9523	0.279298	8.25522e-05	0.00310749
contig_68046	921	K7KZB7	Uncharacterized protein OS=Glycine max PE=4 SV=1	1.97029	30.5044	0.0645903	1.32167e-07	8.66188e-06
contig_40683	863	K7KPB4	Uncharacterized protein OS=Glycine max PE=3 SV=1	10.3002	33.5995	0.306559	0.000829403	0.0237609
contig_35016	426	K7KPB4	Uncharacterized protein OS=Glycine max PE=3 SV=1	10.6184	38.3485	0.276892	9.10766e-05	0.00339481
contig_39003	572	K7KLW8	Uncharacterized protein OS=Glycine max PE=4 SV=1	4.96556	27.3475	0.181573	6.66074e-05	0.00257738
contig_759	306	K7K1I5	Uncharacterized protein OS=Glycine max PE=4 SV=1	5.67235	63.8152	0.0888872	2.54313e-13	3.24495e-11
First_Contig2607	431	K4NYW5	1-aminocyclopropane-1-carboxylate synthase (Fragment) OS=Rosa chinensis GN=ACS PE=2 SV=1	2.44075	89.166	0.0273731	2.9622e-23	7.53827e-21
contig_82190	347	K4JI96	CjMDR1 protein (Fragment) OS=Artemisia tridentata PE=3 SV=1	3.41054	21.3905	0.159442	0.000535575	0.0161006
contig_28718	378	K4JGY9	Disease resistance protein RGA2 (Fragment) OS=Artemisia tridentata PE=4 SV=1	23.4465	75.8841	0.308978	1.87037e-07	1.19828e-05
contig_19242	831	K4JGY9	Disease resistance protein RGA2 (Fragment) OS=Artemisia tridentata PE=4 SV=1	11.6146	46.1209	0.25183	5.20224e-06	0.000254974
contig_52401	450	K4JEP3	Heat shock protein (Fragment) OS=Artemisia tridentata PE=4 SV=1	5.3767	52.104	0.103192	1.80105e-10	1.71041e-08
contig_9608	830	K4DH40	Uncharacterized protein OS=Solanum lycopersicum GN=Solyc12g094680.1 PE=3 SV=1	20.4372	91.0994	0.22434	9.23453e-12	9.94879e-10
contig_16570	592	K4DGZ0	Uncharacterized protein OS=Solanum lycopersicum GN=Solyc12g089190.1 PE=4 SV=1	3.77605	36.6766	0.102955	1.0393e-07	6.88535e-06
contig_52862	470	K4DG29	Uncharacterized protein OS=Solanum lycopersicum GN=Solyc12g056980.1 PE=4 SV=1	1.5108	31.3638	0.0481702	7.01312e-08	4.75306e-06
contig_5151	853	K4DCQ6	Uncharacterized protein OS=Solanum lycopersicum GN=Solyc12g013710.1 PE=4 SV=1	31.3554	63.7579	0.491789	0.00144285	0.0378567
contig_36721	380	K4DC51	Uncharacterized protein OS=Solanum lycopersicum GN=Solyc12g009630.1 PE=4 SV=1	4.77536	31.0336	0.153877	7.49262e-06	0.000354305
contig_4250	2304	K4DAX8	Uncharacterized protein OS=Solanum lycopersicum GN=Solyc11g072710.1 PE=4 SV=1	31.0475	62.1884	0.499249	0.00194765	0.0485632
contig_30183	1592	K4D569	Uncharacterized protein OS=Solanum lycopersicum GN=Solyc11g008080.1 PE=4 SV=1	2.72572	18.7802	0.145138	0.000858025	0.024504
contig_49433	307	K4D4T3	Uncharacterized protein OS=Solanum lycopersicum GN=Solyc11g006720.1 PE=4 SV=1	9.16613	31.9731	0.286682	0.000946217	0.026148
contig_62085	680	K4D3H5	Uncharacterized protein OS=Solanum lycopersicum GN=Solyc10g083890.1 PE=4 SV=1	2.78461	68.7062	0.0405292	2.77783e-17	4.93735e-15
contig_74503	601	K4D3C0	Uncharacterized protein OS=Solanum lycopersicum GN=Solyc10g083330.1 PE=4 SV=1	1.88163	21.2955	0.088358	3.60515e-05	0.00148095
contig_19981	680	K4D2K4	Uncharacterized protein OS=Solanum lycopersicum GN=Solyc10g079630.1 PE=3 SV=1	2.82328	26.9826	0.104633	8.48824e-06	0.000396056
contig_17481	861	K4D2I0	Uncharacterized protein OS=Solanum lycopersicum GN=Solyc10g079390.1 PE=4 SV=1	7.69729	28.1586	0.273355	0.000756914	0.021897
contig_5567	2175	K4D1D1	Uncharacterized protein OS=Solanum lycopersicum GN=Solyc10g055390.1 PE=4 SV=1	43.4932	101.598	0.428091	1.8447e-06	9.8268e-05
contig_23664	731	K4CY87	Uncharacterized protein OS=Solanum lycopersicum GN=ERF3 PE=4 SV=1	25.8674	86.7827	0.29807	7.4443e-09	5.80293e-07
contig_54794	575	K4CWR7	Uncharacterized protein OS=Solanum lycopersicum GN=Solyc09g092410.2 PE=4 SV=1	24.5153	65.569	0.373886	2.0705e-05	0.000887655
contig_13359	1220	K4CVT1	3-ketoacyl-CoA synthase OS=Solanum lycopersicum GN=Solyc09g083050.2 PE=3 SV=1	33.887	74.8847	0.452523	0.000109551	0.00400981
contig_63007	985	K4CVC7	Uncharacterized protein OS=Solanum lycopersicum GN=Solyc09g075500.2 PE=4 SV=1	11.3473	47.4317	0.239235	3.23397e-06	0.000164597
contig_9640	514	K4CRX8	Uncharacterized protein OS=Solanum lycopersicum GN=Solyc09g015040.1 PE=4 SV=1	17.2939	44.9415	0.38481	0.000906146	0.0255114
contig_16813	1398	K4CRX8	Uncharacterized protein OS=Solanum lycopersicum GN=Solyc09g015040.1 PE=4 SV=1	13.3941	41.8548	0.320014	0.000236699	0.00794146
contig_21297	2162	K4CRW1	Uncharacterized protein OS=Solanum lycopersicum GN=Solyc09g014860.2 PE=4 SV=1	8.07705	42.8344	0.188565	2.06638e-06	0.000109313
contig_66931	373	K4CRW1	Uncharacterized protein OS=Solanum lycopersicum GN=Solyc09g014860.2 PE=4 SV=1	3.38433	41.5658	0.0814212	5.18919e-09	4.11527e-07
contig_18469	930	K4CRK0	Uncharacterized protein OS=Solanum lycopersicum GN=Solyc09g011740.2 PE=4 SV=1	62.7784	188.341	0.333323	1.4416e-15	2.22096e-13
contig_63606	869	K4CQS9	Uncharacterized protein OS=Solanum lycopersicum GN=Solyc09g008980.1 PE=4 SV=1	7.68696	48.0556	0.15996	2.77238e-08	1.98964e-06
contig_41630	943	K4CQJ0	Uncharacterized protein OS=Solanum lycopersicum GN=Solyc09g008010.2 PE=4 SV=1	20.8887	96.1091	0.217343	7.79109e-13	9.3533e-11
contig_87569	350	K4CQ47	Uncharacterized protein OS=Solanum lycopersicum GN=Solyc09g005570.2 PE=4 SV=1	7.88972	66.1981	0.119184	1.05288e-12	1.25411e-10
contig_13782	3052	K4CPH0	Uncharacterized protein OS=Solanum lycopersicum GN=Solyc08g081740.2 PE=3 SV=1	1.65446	22.7064	0.0728634	1.95325e-05	0.00084452
contig_55733	320	K4CPD4	Uncharacterized protein OS=Solanum lycopersicum GN=Solyc08g081370.1 PE=4 SV=1	38.0515	121.179	0.314009	4.07141e-11	4.14209e-09
contig_70603	369	K4CPC0	Uncharacterized protein OS=Solanum lycopersicum GN=Solyc08g081230.1 PE=4 SV=1	2.56576	35.4366	0.0724044	3.65614e-08	2.57336e-06
First_Contig1279	906	K4CNU2	Uncharacterized protein OS=Solanum lycopersicum GN=Solyc08g079420.2 PE=3 SV=1	0.551526	33.115	0.0166549	2.12283e-09	1.79076e-07
contig_59212	322	K4CNN5	Uncharacterized protein OS=Solanum lycopersicum GN=Solyc08g078760.1 PE=4 SV=1	6.69728	32.9612	0.203187	4.2622e-05	0.0017101
contig_18894	725	K4CN15	Uncharacterized protein OS=Solanum lycopersicum GN=Solyc08g076530.2 PE=4 SV=1	16.3961	64.2981	0.255001	9.20707e-08	6.14875e-06
contig_48925	404	K4CME8	Uncharacterized protein OS=Solanum lycopersicum GN=Solyc08g074280.2 PE=4 SV=1	13.6052	41.2094	0.330148	0.000236699	0.00794146
contig_5239	1079	K4CLN6	Uncharacterized protein OS=Solanum lycopersicum GN=Solyc08g066600.2 PE=4 SV=1	7.36082	26.9698	0.272928	0.00188643	0.0471654
contig_43689	527	K4CL55	Uncharacterized protein OS=Solanum lycopersicum GN=Solyc08g062680.1 PE=4 SV=1	2.9942	258.72	0.0115732	1.54341e-72	2.35007e-69
contig_63226	666	K4CL55	Uncharacterized protein OS=Solanum lycopersicum GN=Solyc08g062680.1 PE=4 SV=1	4.26471	117.022	0.0364438	4.91766e-29	1.65174e-26
contig_9747	1839	K4CIX5	Uncharacterized protein OS=Solanum lycopersicum GN=Solyc08g008410.2 PE=4 SV=1	6.99307	41.9648	0.166641	3.67837e-07	2.22846e-05
First_Contig2514	463	K4CHK6	Uncharacterized protein OS=Solanum lycopersicum GN=GRAS7 PE=4 SV=1	3.35129	209.306	0.0160114	1.02798e-56	9.58317e-54
contig_595	2137	K4CHI7	Uncharacterized protein OS=Solanum lycopersicum GN=Solyc07g065080.2 PE=4 SV=1	16.0354	50.9801	0.314543	4.51671e-05	0.00180587
contig_40213	317	K4CGV3	Uncharacterized protein OS=Solanum lycopersicum GN=Solyc07g062700.2 PE=4 SV=1	35.5079	73.8553	0.480777	0.000377973	0.0119568
contig_34932	1923	K4CGV3	Uncharacterized protein OS=Solanum lycopersicum GN=Solyc07g062700.2 PE=4 SV=1	6.87906	99.3102	0.0692684	3.82064e-22	9.23412e-20
contig_26114	861	K4CFQ0	Uncharacterized protein OS=Solanum lycopersicum GN=Solyc07g053550.1 PE=4 SV=1	3.8181	102.322	0.0373147	7.41788e-26	2.17907e-23
contig_26113	458	K4CFQ0	Uncharacterized protein OS=Solanum lycopersicum GN=Solyc07g053550.1 PE=4 SV=1	5.91442	54.7532	0.10802	5.53789e-11	5.55974e-09
contig_93763	388	K4CF11	Uncharacterized protein OS=Solanum lycopersicum GN=Solyc07g048070.2 PE=4 SV=1	7.72705	43.5346	0.177492	4.10286e-07	2.44989e-05
contig_60379	752	K4CF11	Uncharacterized protein OS=Solanum lycopersicum GN=Solyc07g048070.2 PE=4 SV=1	6.39991	32.2862	0.198224	4.2622e-05	0.0017101
contig_38945	553	K4CES6	Uncharacterized protein OS=Solanum lycopersicum GN=Solyc07g045190.1 PE=4 SV=1	18.2144	47.1661	0.386175	0.000527038	0.01587
contig_19100	1492	K4CAT8	Uncharacterized protein OS=Solanum lycopersicum GN=Solyc06g084330.2 PE=4 SV=1	14.1014	82.9688	0.16996	1.47845e-12	1.73166e-10
contig_14525	662	K4C9Y8	Uncharacterized protein OS=Solanum lycopersicum GN=Solyc06g076280.1 PE=4 SV=1	13.2687	36.0469	0.368096	0.00178072	0.0451651
contig_13042	1710	K4C9P0	Uncharacterized protein OS=Solanum lycopersicum GN=Solyc06g075250.2 PE=4 SV=1	11.9961	39.3701	0.3047	0.00012876	0.00462032
contig_25640	953	K4C8E4	Uncharacterized protein OS=Solanum lycopersicum GN=Solyc06g069710.2 PE=4 SV=1	19.6484	51.8995	0.378586	0.000210344	0.00712263
contig_7347	866	K4C6J4	Uncharacterized protein OS=Solanum lycopersicum GN=Solyc06g060130.2 PE=4 SV=1	73.0361	200.458	0.364346	1.65136e-14	2.34994e-12
contig_117	754	K4C3Y4	Uncharacterized protein OS=Solanum lycopersicum GN=Solyc06g009540.1 PE=3 SV=1	21.8694	55.017	0.397503	0.00015162	0.0053379
contig_88699	327	K4C3S9	Uncharacterized protein OS=Solanum lycopersicum GN=Solyc06g008990.1 PE=4 SV=1	1.2868	15.4861	0.0830942	0.00131525	0.0350524
contig_93179	327	K4C2I0	Uncharacterized protein OS=Solanum lycopersicum GN=Solyc05g055030.1 PE=4 SV=1	4.90594	23.5474	0.208344	0.000548468	0.016375
contig_41148	493	K4C1X8	Uncharacterized protein OS=Solanum lycopersicum GN=Solyc05g052980.2 PE=3 SV=1	7.52164	42.3532	0.177593	6.96918e-07	4.02209e-05
contig_19472	382	K4C1X8	Uncharacterized protein OS=Solanum lycopersicum GN=Solyc05g052980.2 PE=3 SV=1	7.77957	30.4171	0.255763	0.000295959	0.00961198
contig_41343	1352	K4C0D9	Uncharacterized protein OS=Solanum lycopersicum GN=Solyc05g041580.1 PE=4 SV=1	3.17067	19.6769	0.161137	0.00154856	0.0401918
contig_17246	1095	K4C0C8	Uncharacterized protein OS=Solanum lycopersicum GN=Solyc05g041470.2 PE=4 SV=1	3.48253	24.2951	0.143343	0.000104261	0.00383462
contig_48044	1277	K4BXR5	Uncharacterized protein OS=Solanum lycopersicum GN=Solyc05g011920.2 PE=4 SV=1	9.10273	35.7711	0.254472	0.000157703	0.00551381
contig_49232	915	K4BX86	Uncharacterized protein OS=Solanum lycopersicum GN=Solyc05g009120.2 PE=4 SV=1	0.66107	14.7078	0.0449469	0.000519972	0.0157194
contig_14426	306	K4BWW8	Uncharacterized protein OS=Solanum lycopersicum GN=Solyc05g007930.2 PE=4 SV=1	15.8138	43.2991	0.365223	0.000397846	0.0125075
contig_36971	343	K4BWI8	Uncharacterized protein OS=Solanum lycopersicum GN=Solyc05g006620.2 PE=4 SV=1	58.272	126.705	0.459903	7.22457e-07	4.15898e-05
contig_5645	1212	K4BU19	Uncharacterized protein OS=Solanum lycopersicum GN=Solyc04g074810.2 PE=4 SV=1	7.83331	26.4427	0.296237	0.00188643	0.0471654
contig_29105	469	K4BSN9	Uncharacterized protein OS=Solanum lycopersicum GN=Solyc04g054910.2 PE=4 SV=1	1.17757	27.1413	0.0433867	8.74987e-07	4.94054e-05
contig_48847	399	K4BQ77	Uncharacterized protein OS=Solanum lycopersicum GN=Solyc04g015750.2 PE=4 SV=1	33.879	82.4086	0.41111	6.97776e-06	0.000331504
contig_6180	1768	K4BPL4	Uncharacterized protein OS=Solanum lycopersicum GN=Solyc04g011610.1 PE=4 SV=1	19.7689	58.3047	0.339062	1.321e-05	0.000591592
contig_33722	1240	K4BLU9	Uncharacterized protein OS=Solanum lycopersicum GN=WFI1 PE=4 SV=1	11.9406	119.55	0.0998797	1.62869e-23	4.21517e-21
contig_4333	774	K4BLR9	Uncharacterized protein OS=Solanum lycopersicum GN=Solyc03g117680.2 PE=4 SV=1	19.9791	51.3996	0.388703	0.000210344	0.00712263
contig_57471	641	K4BLR5	Uncharacterized protein OS=Solanum lycopersicum GN=Solyc03g117630.1 PE=3 SV=1	4.75927	38.6888	0.123014	1.42477e-07	9.27769e-06
contig_11068	479	K4BLP4	Uncharacterized protein OS=Solanum lycopersicum GN=Solyc03g117420.2 PE=4 SV=1	31.8993	70.8899	0.449984	0.000156141	0.00548649
contig_66706	335	K4BLN0	Uncharacterized protein OS=Solanum lycopersicum GN=Solyc03g117280.2 PE=4 SV=1	2.98318	26.0911	0.114337	8.48824e-06	0.000396056
contig_68223	1000	K4BKJ5	Uncharacterized protein OS=Solanum lycopersicum GN=Solyc03g113430.2 PE=4 SV=1	4.78643	55.2526	0.0866282	5.82435e-12	6.42641e-10
contig_68224	660	K4BKJ5	Uncharacterized protein OS=Solanum lycopersicum GN=Solyc03g113430.2 PE=4 SV=1	4.02456	39.4143	0.102109	7.99497e-08	5.37859e-06
First_Contig2102	784	K4BJI4	Uncharacterized protein OS=Solanum lycopersicum GN=Solyc03g097670.2 PE=4 SV=1	12.5793	36.8966	0.340933	0.000942836	0.0260783
contig_12705	420	K4BJF9	Uncharacterized protein OS=Solanum lycopersicum GN=Solyc03g097420.2 PE=4 SV=1	51.9094	122.717	0.422999	8.66052e-08	5.80496e-06
contig_12975	1299	K4BF02	Uncharacterized protein OS=Solanum lycopersicum GN=Solyc03g025290.2 PE=4 SV=1	6.7418	25.1791	0.267754	0.00132446	0.0351647
contig_46056	2246	K4BE49	Uncharacterized protein OS=Solanum lycopersicum GN=Solyc03g006260.2 PE=4 SV=1	2.76339	28.2758	0.0977298	2.57667e-06	0.000134823
contig_52541	631	K4BE48	Uncharacterized protein OS=Solanum lycopersicum GN=Solyc03g006250.2 PE=4 SV=1	11.4199	60.1896	0.189732	4.9432e-09	3.94071e-07
contig_12481	1086	K4BCP6	Uncharacterized protein OS=Solanum lycopersicum GN=Solyc02g090970.1 PE=3 SV=1	1.33191	24.3367	0.0547282	5.68301e-06	0.000274415
contig_36771	1607	K4BCN9	Uncharacterized protein OS=Solanum lycopersicum GN=Solyc02g090900.2 PE=4 SV=1	8.00264	29.9147	0.267516	0.00107072	0.0292087
contig_14534	557	K4BC24	Uncharacterized protein OS=Solanum lycopersicum GN=Solyc02g088690.2 PE=4 SV=1	57.6502	118.812	0.485222	5.54187e-06	0.000268451
contig_7800	1230	K4BBJ7	Uncharacterized protein OS=Solanum lycopersicum GN=Solyc02g086900.2 PE=4 SV=1	25.8928	64.4344	0.401848	5.4119e-05	0.0021376
contig_95098	430	K4BAM3	Uncharacterized protein OS=Solanum lycopersicum GN=Solyc02g083550.1 PE=4 SV=1	9.41874	33.636	0.280019	0.000390851	0.0123003
contig_24625	2491	K4BAK2	Phospholipase D OS=Solanum lycopersicum GN=Solyc02g083340.2 PE=3 SV=1	7.14752	32.6239	0.219089	0.00011307	0.00411717
contig_39388	974	K4BAB3	MLO-like protein OS=Solanum lycopersicum GN=Solyc02g082430.2 PE=3 SV=1	25.624	58.8998	0.435045	0.000453265	0.0141042
contig_90288	651	K4BA26	Uncharacterized protein OS=Solanum lycopersicum GN=Solyc02g081560.1 PE=4 SV=1	0.565572	54.3446	0.0104071	1.63817e-15	2.51532e-13
contig_7985	1921	K4B9R8	Uncharacterized protein OS=Solanum lycopersicum GN=Solyc02g080470.2 PE=3 SV=1	2.58747	20.7638	0.124614	0.000278223	0.009117
contig_7383	548	K4B9M8	Uncharacterized protein OS=Solanum lycopersicum GN=Solyc02g080070.2 PE=4 SV=1	25.5792	61.0778	0.418797	0.000159678	0.0055786
contig_6007	2452	K4B9C8	Uncharacterized protein OS=Solanum lycopersicum GN=Solyc02g079040.2 PE=4 SV=1	28.3155	82.666	0.342529	3.40956e-07	2.07663e-05
contig_20424	2413	K4B8V4	Uncharacterized protein OS=Solanum lycopersicum GN=Solyc02g077270.2 PE=4 SV=1	4.43586	50.3811	0.0880461	1.20038e-10	1.15925e-08
contig_20427	1360	K4B8V4	Uncharacterized protein OS=Solanum lycopersicum GN=Solyc02g077270.2 PE=4 SV=1	1.99177	17.1638	0.116045	0.000403656	0.0126814
contig_10831	1275	K4B8F6	Uncharacterized protein OS=Solanum lycopersicum GN=Solyc02g071810.2 PE=4 SV=1	1.56763	29.2983	0.0535059	2.48642e-07	1.54845e-05
contig_94371	869	K4B7D5	Uncharacterized protein OS=Solanum lycopersicum GN=Solyc02g068030.1 PE=4 SV=1	4.47901	35.0438	0.127812	7.93239e-07	4.50681e-05
contig_11764	1234	K4B798	Uncharacterized protein OS=Solanum lycopersicum GN=Solyc02g067660.2 PE=4 SV=1	3.26074	34.263	0.0951681	3.39193e-07	2.07418e-05
contig_48630	919	K4B798	Uncharacterized protein OS=Solanum lycopersicum GN=Solyc02g067660.2 PE=4 SV=1	3.77745	35.0243	0.107852	1.87992e-07	1.20356e-05
contig_13743	1014	K4B798	Uncharacterized protein OS=Solanum lycopersicum GN=Solyc02g067660.2 PE=4 SV=1	11.6971	82.7779	0.141307	3.41067e-14	4.67861e-12
contig_80381	1008	K4B6I8	Uncharacterized protein OS=Solanum lycopersicum GN=Solyc02g063000.2 PE=3 SV=1	0.860982	12.4562	0.0691208	0.00183407	0.0462741
contig_18786	902	K4B486	Uncharacterized protein OS=Solanum lycopersicum GN=Solyc01g112250.2 PE=4 SV=1	34.2005	93.5946	0.36541	2.12306e-07	1.34229e-05
contig_47005	365	K4B469	Uncharacterized protein OS=Solanum lycopersicum GN=Solyc01g112080.2 PE=4 SV=1	12.8253	39.0558	0.328384	0.000270936	0.0089553
contig_9251	751	K4B422	Uncharacterized protein OS=Solanum lycopersicum GN=Solyc01g111600.2 PE=4 SV=1	70.1075	154.672	0.453265	3.47656e-08	2.45074e-06
contig_36339	411	K4B3A5	Uncharacterized protein OS=Solanum lycopersicum GN=Solyc01g108910.2 PE=4 SV=1	16.9568	41.0983	0.412592	0.00155913	0.0403172
contig_26175	875	K4B365	Uncharacterized protein OS=Solanum lycopersicum GN=Solyc01g108500.2 PE=4 SV=1	51.6364	136.439	0.378456	5.56855e-10	4.98274e-08
contig_31774	1172	K4B2G9	Uncharacterized protein OS=Solanum lycopersicum GN=Solyc01g106000.2 PE=4 SV=1	5.85671	25.54	0.229315	0.000537622	0.0161197
contig_62146	762	K4B1S3	Uncharacterized protein OS=Solanum lycopersicum GN=Solyc01g103470.2 PE=4 SV=1	7.28229	47.2476	0.154131	4.77935e-08	3.3382e-06
contig_10362	300	K4B158	Uncharacterized protein OS=Solanum lycopersicum GN=Solyc01g100240.2 PE=4 SV=1	1.75327	31.1005	0.0563743	7.01312e-08	4.75306e-06
contig_66933	301	K4B011	Uncharacterized protein OS=Solanum lycopersicum GN=Solyc01g096230.2 PE=4 SV=1	5.0676	28.8078	0.17591	0.000117585	0.00425444
contig_56434	1016	K4B011	Uncharacterized protein OS=Solanum lycopersicum GN=Solyc01g096230.2 PE=4 SV=1	9.52565	40.2833	0.236466	1.49099e-05	0.000661241
contig_19493	438	K4AZT5	Uncharacterized protein OS=Solanum lycopersicum GN=Solyc01g095460.2 PE=4 SV=1	26.6593	89.9583	0.296352	4.37124e-09	3.51542e-07
contig_41174	932	K4AXM6	Uncharacterized protein OS=Solanum lycopersicum GN=Solyc01g079810.2 PE=4 SV=1	18.4827	61.9634	0.298284	1.81337e-06	9.67685e-05
contig_60900	1370	K4AWV1	Uncharacterized protein OS=Solanum lycopersicum GN=LOC100316872 PE=4 SV=1	1.72768	16.8613	0.102464	0.00073052	0.0212547
contig_7958	692	K4AVQ0	Uncharacterized protein OS=Solanum lycopersicum GN=Solyc01g056850.2 PE=4 SV=1	17.8241	53.4304	0.333595	2.60966e-05	0.00109365
contig_752	548	K4ATT1	Uncharacterized protein OS=Solanum lycopersicum GN=Solyc01g010880.2 PE=4 SV=1	50.0546	111.522	0.44883	2.09852e-06	0.000110756
contig_13820	1607	K4ATH7	Uncharacterized protein OS=Solanum lycopersicum GN=Solyc01g009820.2 PE=4 SV=1	17.0036	60.9733	0.278869	1.29853e-06	7.1768e-05
contig_10365	2366	K4ASS3	Uncharacterized protein OS=Solanum lycopersicum GN=Solyc01g007070.2 PE=3 SV=1	40.2823	102.324	0.393674	2.5651e-07	1.5931e-05
contig_8271	1498	K4ASR1	Uncharacterized protein OS=Solanum lycopersicum GN=Solyc01g006950.2 PE=3 SV=1	2.82654	21.4406	0.131831	0.000157191	0.0055149
contig_27636	1219	K4ASR1	Uncharacterized protein OS=Solanum lycopersicum GN=Solyc01g006950.2 PE=3 SV=1	14.239	108.635	0.131072	9.62202e-19	1.932e-16
contig_16820	965	K4ASK2	Uncharacterized protein OS=Solanum lycopersicum GN=Solyc01g006360.2 PE=4 SV=1	23.9553	93.5946	0.255948	5.89719e-11	5.90747e-09
contig_21319	2114	K4ASK1	Uncharacterized protein OS=Solanum lycopersicum GN=Solyc01g006350.2 PE=4 SV=1	33.6887	99.8536	0.337381	1.04559e-08	7.94712e-07
contig_57300	784	K4ASA6	Uncharacterized protein OS=Solanum lycopersicum GN=Solyc01g005390.2 PE=3 SV=1	1.97914	33.8883	0.0584019	1.96507e-08	1.44314e-06
contig_6324	1180	K4AQD6	Uncharacterized protein OS=Solanum lycopersicum GN=Solyc00g015750.1 PE=4 SV=1	36.8856	76.4237	0.482645	0.000231356	0.00777076
contig_38835	502	K4AK63	Uncharacterized protein OS=Setaria italica GN=Si039286m.g PE=4 SV=1	13.3067	37.3101	0.356651	0.00120359	0.0324552
contig_28137	750	K4AK15	Uncharacterized protein OS=Setaria italica GN=Si039238m.g PE=3 SV=1	8.6261	61.7386	0.13972	7.58707e-11	7.49348e-09
contig_11283	1341	K4A6Y2	Uncharacterized protein OS=Setaria italica GN=Si034637m.g PE=3 SV=1	29.0251	150.507	0.192849	1.52648e-20	3.39313e-18
contig_15931	1176	K4A6Y2	Uncharacterized protein OS=Setaria italica GN=Si034637m.g PE=3 SV=1	12.5457	38.7253	0.323968	0.000412932	0.012924
contig_17351	336	K4A5R1	Uncharacterized protein OS=Setaria italica GN=Si034215m.g PE=3 SV=1	51.111	154.842	0.330085	4.9293e-13	6.1187e-11
contig_79741	329	K2GUK5	Heat shock protein70, hsp70A2, putative OS=Entamoeba nuttalli (strain P19) GN=ENU1_154040 PE=3 SV=1	7.51402	51.7634	0.145161	5.32835e-09	4.21466e-07
contig_23064	2215	J9XU22	Heat stress transcription factor A2 OS=Capsicum annuum GN=HSFA2 PE=2 SV=1	4.27434	37.2057	0.114884	2.53235e-07	1.5749e-05
contig_59697	391	J9XU22	Heat stress transcription factor A2 OS=Capsicum annuum GN=HSFA2 PE=2 SV=1	7.33146	148.141	0.0494896	1.10574e-34	4.63392e-32
contig_10466	379	J9XNH1	Putative polyphenol oxidase (Fragment) OS=Olea europaea GN=PPO PE=2 SV=1	17.3477	50.3339	0.344652	8.88623e-05	0.00332311
contig_68236	805	J9QGS7	HSPRO OS=Nicotiana attenuata PE=2 SV=1	1.11077	78.1158	0.0142195	2.94824e-21	6.94197e-19
contig_86510	305	J9QGS7	HSPRO OS=Nicotiana attenuata PE=2 SV=1	0.948491	37.6413	0.0251981	1.47916e-10	1.41354e-08
contig_51529	928	J7K128	CRT/DRE binding factor 1 OS=Morus alba var. multicaulis PE=2 SV=1	1.78539	170.545	0.0104687	3.44158e-48	2.40015e-45
contig_49825	542	J7I5C9	Beta-amylase 8 OS=Poncirus trifoliata GN=BAM8 PE=2 SV=1	13.8774	125.684	0.110415	1.21322e-23	3.15779e-21
contig_53764	413	J7GDB2	Acyl-CoA synthetase (Fragment) OS=Capsicum annuum GN=SIG4 PE=4 SV=1	12.4172	63.1546	0.196617	3.11992e-09	2.56787e-07
contig_18101	926	J7G2W3	TIR-NBS-LRR OS=Rosa rugosa GN=ruRdr1A PE=4 SV=1	34.5069	74.5008	0.463175	0.000175832	0.0060894
contig_40669	530	J7FQE3	Non-specific lipid-transfer protein type 2 (Fragment) OS=Olea europaea PE=2 SV=1	7.44313	34.4883	0.215816	4.23042e-05	0.00169959
contig_11407	718	J7F1X8	Copper amine oxidase OS=Camellia sinensis PE=2 SV=1	19.5229	73.6686	0.265009	1.91236e-08	1.40783e-06
contig_17395	544	J3MZM4	Uncharacterized protein OS=Oryza brachyantha GN=OB09G24530 PE=4 SV=1	2.94898	38.5101	0.0765767	5.71957e-09	4.5046e-07
contig_68339	638	J3M601	Uncharacterized protein OS=Oryza brachyantha GN=OB05G20250 PE=4 SV=1	3.87479	64.0959	0.060453	3.25639e-15	4.93368e-13
contig_1328	598	J3L4G9	Uncharacterized protein OS=Oryza brachyantha GN=OB01G41250 PE=3 SV=1	9.49933	70.4133	0.134908	1.88141e-12	2.173e-10
contig_26368	578	J3L134	Uncharacterized protein OS=Oryza brachyantha GN=OB01G29400 PE=4 SV=1	9.64603	48.8465	0.197476	2.7564e-07	1.70496e-05
contig_8715	992	I7HUF2	Polyphenol oxidase (Precursor) OS=Taraxacum officinale GN=ppo-6 PE=4 SV=1	35.1273	84.0193	0.418086	1.01082e-05	0.000463357
contig_94407	380	I7HUF2	Polyphenol oxidase (Precursor) OS=Taraxacum officinale GN=ppo-6 PE=4 SV=1	0.484457	15.7906	0.03068	0.000275374	0.00907245
contig_50612	650	I7GUC2	ATP-binding cassette protein OS=Lotus japonicus GN=ABCB PE=2 SV=1	5.66442	39.327	0.144034	3.14618e-07	1.92648e-05
contig_38960	461	I7CDT9	AMT11 OS=Poncirus trifoliata PE=2 SV=1	17.6278	51.6884	0.34104	5.93276e-05	0.00232923
contig_35857	424	I7CDT9	AMT11 OS=Poncirus trifoliata PE=2 SV=1	14.8242	59.7164	0.248244	1.62719e-07	1.05207e-05
contig_64891	431	I6XGC6	Pleiotropic drug resistance transporter 5 OS=Nicotiana plumbaginifolia GN=PDR5 PE=2 SV=1	18.1226	63.6555	0.284697	7.57551e-07	4.33641e-05
contig_76462	815	I6LE48	Uncharacterized protein (Fragment) OS=Doryanthes excelsa PE=2 SV=1	16.2957	59.1554	0.275474	9.112e-07	5.126e-05
contig_86415	401	I3TA12	Uncharacterized protein OS=Lotus japonicus PE=2 SV=1	0.262335	30.5328	0.00859189	1.55321e-08	1.15553e-06
contig_34138	324	I3T4J4	Uncharacterized protein OS=Lotus japonicus PE=2 SV=1	22.8088	50.7423	0.449502	0.00153105	0.0397826
contig_66112	649	I3SVX6	Uncharacterized protein OS=Lotus japonicus PE=2 SV=1	1.70194	27.6301	0.0615974	8.74987e-07	4.94054e-05
contig_72437	317	I3SSS0	Uncharacterized protein OS=Lotus japonicus PE=2 SV=1	11.117	57.6618	0.192796	2.30707e-08	1.67945e-06
contig_30995	514	I3SSE2	Uncharacterized protein OS=Lotus japonicus PE=2 SV=1	42.1092	86.7115	0.485624	0.000145453	0.00513662
contig_15151	431	I3SS03	Uncharacterized protein OS=Lotus japonicus PE=2 SV=1	34.4756	86.0275	0.400751	2.88151e-06	0.000148478
contig_54694	512	I3SGF8	Uncharacterized protein OS=Lotus japonicus PE=2 SV=1	6.78023	33.1265	0.204677	2.55437e-05	0.00107393
contig_882	1150	I3S774	Uncharacterized protein OS=Lotus japonicus PE=2 SV=1	7.54669	88.8831	0.0849058	2.16146e-18	4.16601e-16
contig_1857	1010	I3S1K5	Uncharacterized protein OS=Medicago truncatula PE=2 SV=1	16.7168	66.9654	0.249634	3.60318e-08	2.53803e-06
First_Contig1186	365	I3RZW5	Uncharacterized protein OS=Lotus japonicus PE=2 SV=1	27.2358	72.6001	0.375147	8.85235e-06	0.000411783
contig_10998	364	I2E4W7	ERD protein OS=Vitis amurensis GN=ERD PE=2 SV=1	98.766	349.514	0.282581	1.4215e-33	5.67105e-31
contig_7448	2008	I1T4T8	Sucrose synthase OS=Gossypium harknessii PE=3 SV=1	23.1427	84.466	0.273988	3.66577e-09	2.96635e-07
contig_22218	816	I1PUC7	Uncharacterized protein (Fragment) OS=Oryza glaberrima PE=3 SV=1	19.9821	50.3692	0.396713	0.000306766	0.00991364
contig_63257	660	I1PRK6	Uncharacterized protein OS=Oryza glaberrima PE=4 SV=1	2.82914	21.2837	0.132925	0.000157191	0.0055149
contig_25691	419	I1NLY0	Uncharacterized protein OS=Oryza glaberrima PE=3 SV=1	18.8927	50.7438	0.372314	0.00016814	0.00585853
contig_49543	1354	I1NHL5	Uncharacterized protein OS=Glycine max PE=4 SV=2	8.44911	52.4624	0.161051	1.0755e-08	8.14734e-07
contig_10896	305	I1NGX4	Uncharacterized protein OS=Glycine max PE=3 SV=2	17.3315	48.6722	0.356087	0.000196599	0.00669442
contig_67003	2137	I1NDU7	Uncharacterized protein OS=Glycine max PE=4 SV=1	0.99683	13.1305	0.0759172	0.000978458	0.02699
contig_23642	2708	I1NDU3	Uncharacterized protein OS=Glycine max PE=4 SV=1	15.0627	45.9046	0.328131	0.000178278	0.00616709
contig_37247	858	I1NC80	Uncharacterized protein OS=Glycine max PE=4 SV=1	18.912	47.5802	0.397477	0.000527038	0.01587
contig_57022	1118	I1N920	Uncharacterized protein OS=Glycine max PE=4 SV=1	4.54	32.9163	0.137926	4.2961e-06	0.000214357
contig_6581	2402	I1N4N1	Uncharacterized protein OS=Glycine max PE=3 SV=1	21.2517	55.377	0.383764	0.00015162	0.0053379
contig_75107	360	I1N422	Uncharacterized protein OS=Glycine max PE=4 SV=1	1.38801	15.9935	0.0867859	0.00131525	0.0350524
contig_83311	576	I1N351	Uncharacterized protein OS=Glycine max PE=4 SV=1	1.68935	19.0284	0.0887806	0.000121578	0.00438329
contig_10674	368	I1MW06	Uncharacterized protein OS=Glycine max PE=4 SV=1	31.6589	67.6727	0.467824	0.000415405	0.0129969
First_Contig428	1252	I1MVM9	Uncharacterized protein OS=Glycine max PE=4 SV=1	55.791	112.891	0.494201	1.43931e-05	0.000640183
contig_66715	477	I1MT57	Uncharacterized protein OS=Glycine max PE=4 SV=1	4.02481	34.1029	0.118019	1.3976e-06	7.6964e-05
contig_49879	1091	I1MMS0	Uncharacterized protein OS=Glycine max PE=4 SV=1	6.94238	50.1989	0.138297	2.45871e-09	2.0495e-07
contig_50323	300	I1MK54	Uncharacterized protein OS=Glycine max PE=3 SV=1	2.01626	55.2642	0.0364841	1.22999e-13	1.60759e-11
contig_69639	432	I1MI06	Uncharacterized protein OS=Glycine max PE=4 SV=2	16.3152	69.6101	0.234379	8.63899e-09	6.66596e-07
contig_13165	454	I1MHG1	Uncharacterized protein OS=Glycine max PE=3 SV=1	81.6198	274.65	0.297177	3.35163e-25	9.539e-23
contig_73016	1266	I1ME93	Uncharacterized protein OS=Glycine max PE=4 SV=2	2.92904	49.8626	0.0587423	5.66753e-12	6.27612e-10
contig_41584	409	I1MBU0	Uncharacterized protein OS=Glycine max PE=3 SV=1	13.6318	89.1284	0.152945	9.90112e-15	1.4245e-12
contig_39796	829	I1M9B5	Uncharacterized protein OS=Glycine max PE=4 SV=1	22.0798	62.5076	0.353234	1.91335e-05	0.000834378
contig_27741	495	I1M8Z5	Uncharacterized protein OS=Glycine max PE=4 SV=1	59.6112	251.551	0.236975	8.08911e-29	2.65832e-26
contig_6055	559	I1M8R2	Uncharacterized protein OS=Glycine max PE=4 SV=1	25.5463	57.4561	0.444623	0.000635966	0.018803
contig_16777	447	I1M6J5	Uncharacterized protein OS=Glycine max PE=4 SV=1	26.3579	314.955	0.0836879	6.94578e-63	7.6453e-60
contig_8469	927	I1M2K6	Uncharacterized protein OS=Glycine max PE=4 SV=1	24.7955	60.3146	0.411102	0.000132475	0.00474807
contig_20114	1190	I1LZW9	Uncharacterized protein OS=Glycine max PE=4 SV=1	58.2779	128.916	0.452061	3.81143e-07	2.28483e-05
contig_24857	1480	I1LZ99	Uncharacterized protein OS=Glycine max PE=4 SV=1	4.06925	25.8729	0.157279	0.00019321	0.00660855
contig_72755	1651	I1LWS6	Uncharacterized protein OS=Glycine max PE=4 SV=1	0.844247	43.8862	0.0192372	2.67322e-12	3.04517e-10
contig_17480	682	I1LUD2	Uncharacterized protein OS=Glycine max PE=4 SV=1	48.9734	187.968	0.260541	4.30724e-20	9.32476e-18
contig_83618	511	I1LTS8	Uncharacterized protein OS=Glycine max PE=4 SV=1	3.44822	23.6887	0.145564	0.000180849	0.00624184
contig_25378	383	I1LL17	Uncharacterized protein OS=Glycine max PE=4 SV=1	11.7419	270.594	0.0433929	1.13104e-64	1.32475e-61
contig_29380	458	I1LIN6	Uncharacterized protein OS=Glycine max PE=3 SV=1	15.7335	82.6978	0.190253	4.63221e-12	5.15462e-10
contig_26296	845	I1LBU8	Uncharacterized protein OS=Glycine max PE=4 SV=1	13.8809	49.8309	0.278561	7.18157e-06	0.000340125
contig_8796	386	I1LBU6	Uncharacterized protein OS=Glycine max PE=4 SV=1	31.5453	66.4938	0.474409	0.000570834	0.0169817
contig_38290	961	I1LB64	Uncharacterized protein OS=Glycine max PE=4 SV=1	2.27141	17.4325	0.130297	0.00149358	0.0389974
contig_19840	827	I1L5B2	Uncharacterized protein OS=Glycine max PE=4 SV=2	24.1366	92.1848	0.261829	2.24893e-10	2.10297e-08
contig_29863	519	I1L4U1	Uncharacterized protein OS=Glycine max PE=4 SV=1	18.5968	107.195	0.173486	2.91568e-16	4.76518e-14
contig_8043	1209	I1L416	Annexin OS=Glycine max PE=3 SV=1	23.3625	74.734	0.312608	2.85533e-07	1.75782e-05
First_Contig1161	502	I1L416	Annexin OS=Glycine max PE=3 SV=1	22.8938	51.1287	0.447768	0.00109083	0.029704
contig_38894	529	I1L3Z2	Uncharacterized protein OS=Glycine max PE=3 SV=1	3.0326	46.7488	0.06487	2.47045e-10	2.28439e-08
contig_14750	623	I1L3Z2	Uncharacterized protein OS=Glycine max PE=3 SV=1	5.36113	28.2265	0.189933	0.000117585	0.00425444
contig_37262	518	I1L1L9	Uncharacterized protein OS=Glycine max PE=4 SV=1	4.4678	51.4913	0.0867681	6.57374e-11	6.52794e-09
contig_33806	1553	I1L1L9	Uncharacterized protein OS=Glycine max PE=4 SV=1	2.08293	27.8951	0.07467	4.68385e-06	0.000231931
contig_16017	520	I1L0H7	Uncharacterized protein OS=Glycine max PE=4 SV=1	18.2576	106.055	0.172153	4.95827e-16	7.91927e-14
contig_9357	540	I1KRQ3	Uncharacterized protein OS=Glycine max PE=3 SV=1	88.4428	228.726	0.386676	3.70906e-15	5.56414e-13
contig_33889	520	I1KRQ3	Uncharacterized protein OS=Glycine max PE=3 SV=1	62.1569	136.271	0.456128	1.91311e-07	1.22224e-05
contig_6153	2126	I1KRQ3	Uncharacterized protein OS=Glycine max PE=3 SV=1	16.4276	41.0146	0.400531	0.00155913	0.0403172
contig_8389	374	I1KNL0	Uncharacterized protein OS=Glycine max PE=4 SV=1	25.8068	64.3613	0.400968	5.4119e-05	0.0021376
contig_48608	492	I1KMU7	Uncharacterized protein OS=Glycine max PE=4 SV=2	10.6372	31.5122	0.337559	0.00192428	0.0480328
contig_89582	367	I1KKX7	Uncharacterized protein OS=Glycine max PE=3 SV=1	1.36153	28.3526	0.0480215	4.66895e-07	2.76084e-05
contig_19205	1395	I1KEY3	Uncharacterized protein OS=Glycine max PE=4 SV=1	5.22211	24.8635	0.210031	0.000881714	0.0249157
First_Contig2829	1567	I1KCL7	Uncharacterized protein OS=Glycine max PE=4 SV=2	3.59158	41.2143	0.087144	5.18919e-09	4.11527e-07
contig_40429	1329	I1KA20	Uncharacterized protein OS=Glycine max PE=4 SV=1	5.71891	28.1861	0.202898	0.000117585	0.00425444
First_Contig2867	1406	I1K618	Uncharacterized protein OS=Glycine max PE=4 SV=1	12.869	97.1465	0.13247	2.89596e-17	5.12736e-15
contig_11138	344	I1K5J7	Uncharacterized protein OS=Glycine max PE=4 SV=1	39.2193	86.7115	0.452296	3.79448e-05	0.00154071
contig_22078	895	I1JZK8	Uncharacterized protein OS=Glycine max PE=4 SV=1	41.579	106.922	0.388873	1.05392e-07	6.96202e-06
contig_13850	940	I1JYH5	Uncharacterized protein OS=Glycine max PE=3 SV=1	15.1919	165.859	0.0915954	1.63063e-32	6.28578e-30
contig_40356	626	I1JY80	Uncharacterized protein OS=Glycine max PE=4 SV=1	33.441	122.671	0.272608	5.39293e-13	6.64006e-11
contig_22447	596	I1JSC7	MLO-like protein OS=Glycine max PE=3 SV=1	43.1993	155.15	0.278436	7.91611e-16	1.24263e-13
First_Contig3016	500	I1JPY1	Uncharacterized protein OS=Glycine max PE=4 SV=2	1.10456	17.3423	0.0636917	0.000403656	0.0126814
contig_8319	1370	I1JN81	Uncharacterized protein OS=Glycine max PE=4 SV=1	51.6383	130.865	0.394593	5.08865e-09	4.03904e-07
contig_10586	1584	I1JMT4	Uncharacterized protein OS=Glycine max PE=4 SV=2	2.42403	22.2253	0.109066	8.83938e-05	0.00331374
contig_58957	484	I1JMC1	MLO-like protein OS=Glycine max PE=3 SV=1	13.4756	36.0462	0.373841	0.00178072	0.0451651
contig_58956	348	I1JMC1	MLO-like protein OS=Glycine max PE=3 SV=1	12.6961	66.5785	0.190694	6.64434e-10	5.8934e-08
First_Contig2270	1856	I1JFW3	Uncharacterized protein OS=Glycine max PE=4 SV=2	3.86834	28.9661	0.133547	1.10104e-05	0.000501194
contig_79725	1100	I1JCP7	Uncharacterized protein OS=Glycine max PE=4 SV=1	0.502073	15.2297	0.0329667	0.000275374	0.00907245
contig_4031	1294	I1J9E2	Uncharacterized protein OS=Glycine max PE=3 SV=1	10.3448	66.4744	0.155622	6.35325e-11	6.32273e-09
contig_43672	748	I1GPK0	Uncharacterized protein OS=Brachypodium distachyon GN=BRADI1G12420 PE=4 SV=1	5.76611	32.1806	0.179179	1.44249e-05	0.000641285
contig_75031	940	I0BZV3	Thioredoxin-like protein 1.2 (Fragment) OS=Populus trichocarpa x Populus deltoides PE=2 SV=1	2.2662	21.0691	0.10756	0.000157191	0.0055149
contig_34961	450	H9ECX4	Putative resistance protein (Fragment) OS=Solanum bulbocastanum PE=4 SV=1	14.9028	46.5545	0.320116	5.85092e-05	0.00229907
contig_13606	733	H9D0Z6	Mitogen-activated protein kinase 1 (Fragment) OS=Lilium lancifolium GN=MAPK1 PE=2 SV=1	28.8106	85.363	0.337507	1.01511e-07	6.73978e-06
contig_29938	907	H6U708	ERF6 OS=Solanum lycopersicum GN=Solyc01g065980.2 PE=2 SV=1	15.6867	48.1455	0.325818	5.15274e-05	0.00204052
contig_41434	386	H6TB47	HSP18.1B OS=Citrullus lanatus PE=2 SV=1	21.3254	427.448	0.0498901	4.36536e-98	1.13947e-94
contig_23882	407	H6TB47	HSP18.1B OS=Citrullus lanatus PE=2 SV=1	15.5081	217.567	0.0712794	2.74948e-46	1.76894e-43
contig_92629	446	H2ERN9	Cys2/His2-type zinc finger protein OS=Chrysanthemum morifolium GN=ZFP2 PE=2 SV=1	0.471732	13.8427	0.034078	0.000978458	0.02699
contig_69196	1050	H2DPY3	Ammonium transporter OS=Malus hupehensis GN=AMT2B PE=2 SV=1	1.62804	34.6186	0.0470279	1.03785e-08	7.91461e-07
contig_58159	429	H2DPY2	Ammonium transporter OS=Malus hupehensis GN=AMT2A PE=2 SV=1	1.16476	30.4804	0.0382134	1.32167e-07	8.66188e-06
contig_69100	561	H1ZYP2	Putative galactinol synthase OS=Solanum tuberosum GN=GolS PE=4 SV=1	2.76586	26.2144	0.105509	8.48824e-06	0.000396056
contig_65748	735	H0ESC3	Putative uncharacterized protein OS=Glarea lozoyensis (strain ATCC 74030 / MF5533) GN=M7I_5602 PE=4 SV=1	0.536716	14.9592	0.0358786	0.000519972	0.0157194
First_Contig351	1953	G9JJS5	Galactose oxidase OS=Ziziphus jujuba PE=2 SV=1	4.17446	124.14	0.033627	5.16955e-31	1.88914e-28
contig_9369	513	G8Z258	Hop-interacting protein THI029 OS=Solanum lycopersicum GN=LOC544143 PE=2 SV=1	11.4322	52.8721	0.216223	2.84342e-07	1.75403e-05
contig_48636	364	G8Z258	Hop-interacting protein THI029 OS=Solanum lycopersicum GN=LOC544143 PE=2 SV=1	17.9181	118.538	0.151159	2.13398e-19	4.45109e-17
contig_30962	378	G8XWY6	Peroxidase protein OS=Mikania micrantha PE=2 SV=1	5.35722	24.5912	0.217851	0.000881714	0.0249157
contig_70557	689	G8XWY6	Peroxidase protein OS=Mikania micrantha PE=2 SV=1	2.93908	19.7335	0.148939	0.000489946	0.0151118
contig_80916	335	G8GZ68	PIP2;1 OS=Karelinia caspia PE=2 SV=1	1.80561	26.2982	0.068659	1.63631e-06	8.85091e-05
contig_88450	374	G8GZ68	PIP2;1 OS=Karelinia caspia PE=2 SV=1	1.19541	15.7657	0.0758235	0.00131525	0.0350524
contig_13998	484	G8GZ68	PIP2;1 OS=Karelinia caspia PE=2 SV=1	3.80359	31.7465	0.119811	1.95984e-06	0.000103978
contig_5192	349	G7LI81	Tir-nbs-lrr resistance protein OS=Medicago truncatula GN=MTR_8g018270 PE=4 SV=1	21.8531	58.5365	0.373324	4.8505e-05	0.00192836
contig_32172	579	G7LEI2	Kinase-like protein OS=Medicago truncatula GN=MTR_8g037700 PE=3 SV=1	16.8514	112.62	0.14963	1.56536e-18	3.06231e-16
contig_10234	654	G7L953	Putative uncharacterized protein OS=Medicago truncatula GN=MTR_8g022950 PE=4 SV=1	11.9432	66.4523	0.179725	2.12475e-10	1.99707e-08
contig_60876	454	G7L2Q5	Putative uncharacterized protein OS=Medicago truncatula GN=MTR_7g087540 PE=4 SV=1	0.69513	55.0064	0.0126372	8.34537e-16	1.30552e-13
contig_17074	546	G7KP09	Tir-nbs-lrr resistance protein OS=Medicago truncatula GN=MTR_6g087260 PE=4 SV=1	24.9022	56.5372	0.440458	0.000541539	0.0161946
contig_89172	466	G7KJC3	SAG101 OS=Medicago truncatula GN=MTR_6g008090 PE=4 SV=1	0.902973	14.5884	0.0618967	0.000519972	0.0157194
contig_17739	2051	G7KCM4	Putative uncharacterized protein OS=Medicago truncatula GN=MTR_5g086340 PE=4 SV=1	6.4241	30.5583	0.210224	0.000116974	0.00423569
contig_34079	684	G7KB73	Annexin OS=Medicago truncatula GN=MTR_5g063670 PE=1 SV=1	43.9471	103.445	0.424834	9.27099e-07	5.21224e-05
contig_28237	429	G7KB73	Annexin OS=Medicago truncatula GN=MTR_5g063670 PE=1 SV=1	56.4603	114.645	0.492478	1.20623e-05	0.000542856
contig_61640	618	G7K839	Cc-nbs-lrr resistance protein OS=Medicago truncatula GN=MTR_5g018070 PE=4 SV=1	5.57472	27.8375	0.20026	0.00019626	0.00669536
contig_45880	493	G7JFQ2	Putative uncharacterized protein OS=Medicago truncatula GN=MTR_4g009340 PE=4 SV=1	13.0162	54.2431	0.23996	7.06427e-07	4.07183e-05
contig_48130	464	G7JF23	Tir-nbs-lrr resistance protein OS=Medicago truncatula GN=MTR_4g081270 PE=4 SV=1	35.8212	77.2929	0.463447	0.000106533	0.00390561
contig_18411	362	G7JED0	Putative uncharacterized protein OS=Medicago truncatula GN=MTR_4g129580 PE=4 SV=1	17.2906	43.8828	0.394017	0.00130988	0.0349297
contig_15005	327	G7J7A7	TIR-NBS-LRR-TIR type disease resistance protein OS=Medicago truncatula GN=MTR_3g080470 PE=4 SV=1	64.3402	137.147	0.469132	3.49574e-07	2.1277e-05
contig_2261	1083	G7J7A7	TIR-NBS-LRR-TIR type disease resistance protein OS=Medicago truncatula GN=MTR_3g080470 PE=4 SV=1	21.4909	51.1462	0.420186	0.000649993	0.0191557
contig_5931	2738	G7IMF4	Pleiotropic drug resistance protein OS=Medicago truncatula GN=MTR_2g102660 PE=4 SV=1	8.52943	59.4883	0.14338	2.31573e-10	2.16322e-08
contig_38065	1628	G7ILU6	U-box domain-containing protein OS=Medicago truncatula GN=MTR_2g018010 PE=4 SV=1	14.4257	57.0762	0.252745	4.18589e-07	2.49621e-05
contig_18607	1190	G7IDF5	Kinase-like protein OS=Medicago truncatula GN=MTR_1g040090 PE=3 SV=1	32.6639	82.1647	0.397542	3.98536e-06	0.000199835
contig_37178	1512	G7IAL8	Putative uncharacterized protein OS=Medicago truncatula GN=MTR_1g100970 PE=4 SV=1	6.40083	27.6422	0.23156	0.000510962	0.0155035
contig_20684	491	G5EN34	Suppressor of overexpression of CO1 like protein OS=Chrysanthemum seticuspe f. boreale GN=CsSOC1 PE=2 SV=1	26.0313	57.3603	0.45382	0.00102843	0.0281814
First_Contig3246	787	G4Y9N4	Cytochrome b OS=Anomodon rugelii GN=cob PE=3 SV=1	6.98413	61.3481	0.113844	4.25436e-12	4.75151e-10
contig_51292	923	G4U403	Polyphenol oxidase (Precursor) OS=Taraxacum officinale GN=ppo-4 PE=4 SV=1	2.22246	91.6907	0.0242386	7.92545e-24	2.10483e-21
contig_45783	1090	G4U403	Polyphenol oxidase (Precursor) OS=Taraxacum officinale GN=ppo-4 PE=4 SV=1	2.84706	64.5643	0.0440964	3.72204e-16	6.05056e-14
contig_10753	599	G3LUV1	S-adenosylmethionine synthetase OS=Helianthus annuus GN=SAMS1 PE=2 SV=1	74.1994	275.103	0.269715	7.55392e-28	2.37154e-25
contig_78655	646	G3ECQ9	Rsmv23 protein OS=Glycine max PE=2 SV=1	1.79127	40.0001	0.0447816	2.19274e-10	2.05674e-08
contig_78657	331	G3ECQ9	Rsmv23 protein OS=Glycine max PE=2 SV=1	0.873987	17.1851	0.0508572	7.65512e-05	0.00290796
contig_78683	386	G1JSL2	Xyloglucan endotransglucosylase/hydrolase (Fragment) OS=Dahlia pinnata GN=XTH PE=2 SV=1	0.681323	14.9162	0.0456768	0.000519972	0.0157194
contig_30331	408	G1FC38	Xyloglucan endotransglucosylase/hydrolase OS=Tagetes patula GN=XTH PE=2 SV=1	14.4387	49.0515	0.294358	1.59529e-05	0.000703398
contig_6573	1746	G1DVA5	Non-specific lipid-transfer protein OS=Helianthus annuus GN=LTP3 PE=3 SV=1	67.3895	163.133	0.413096	3.87043e-10	3.5149e-08
contig_18240	1093	G0YWG1	Putative R2R3-MYB transcription factor OS=Citrus sinensis PE=2 SV=1	2.35801	19.643	0.120044	0.000489946	0.0151118
contig_9779	621	G0XZC7	Putative serine/threonine kinase OS=Malus domestica PE=4 SV=1	44.4247	197.831	0.224559	9.21985e-24	2.43444e-21
contig_29944	997	F8WKW1	UDP-glucose glucosyltransferase OS=Gardenia jasminoides GN=GjUGT2 PE=2 SV=1	18.4911	51.766	0.357206	0.000113776	0.00412643
contig_3604	1268	F8SPG6	Glutamyl-tRNA reductase OS=Camellia sinensis PE=2 SV=1	20.0147	100.06	0.200026	1.04443e-13	1.38087e-11
contig_1008	840	F8R6K3	TIR_2 OS=Helianthus annuus PE=4 SV=1	43.2682	124.452	0.347671	3.75851e-10	3.41666e-08
contig_38035	544	F8R6K3	TIR_2 OS=Helianthus annuus PE=4 SV=1	20.3044	47.8189	0.424611	0.00156438	0.0403959
First_Contig314	1703	F8J347	Mitogen-activated protein kinase kinase kinase OS=Gossypium hirsutum GN=MAPKKK PE=2 SV=1	28.9398	64.0128	0.452094	0.000265911	0.00879556
First_Contig3430	479	F6I747	Putative uncharacterized protein OS=Vitis vinifera GN=VIT_00s0203g00210 PE=4 SV=1	0.768658	13.9752	0.0550015	0.000978458	0.02699
contig_854	393	F6I688	Putative uncharacterized protein OS=Vitis vinifera GN=VIT_15s0046g01560 PE=4 SV=1	6.82571	50.7472	0.134504	2.45871e-09	2.0495e-07
contig_39237	358	F6I523	Putative uncharacterized protein OS=Vitis vinifera GN=VIT_19s0015g02880 PE=3 SV=1	8.00726	30.5186	0.262373	0.00068354	0.0200667
contig_42617	869	F6I4F8	Putative uncharacterized protein OS=Vitis vinifera GN=VIT_05s0062g00710 PE=3 SV=1	5.5685	43.5454	0.127878	3.30049e-08	2.33744e-06
First_Contig595	449	F6I4D1	Putative uncharacterized protein OS=Vitis vinifera GN=VIT_05s0062g00270 PE=3 SV=1	12.0074	103.513	0.115999	9.36206e-19	1.88394e-16
contig_44054	426	F6I3Q3	Putative uncharacterized protein OS=Vitis vinifera GN=VIT_08s0032g01040 PE=2 SV=1	8.39595	29.9623	0.280217	0.00107072	0.0292087
contig_15248	844	F6I332	Putative uncharacterized protein OS=Vitis vinifera GN=VIT_15s0048g01600 PE=3 SV=1	23.744	199.108	0.119252	1.35013e-35	5.81822e-33
contig_45316	726	F6I2N7	Putative uncharacterized protein OS=Vitis vinifera GN=VIT_16s0013g00890 PE=4 SV=1	25.9368	59.0021	0.439592	0.000321559	0.0103078
contig_26416	655	F6I204	Putative uncharacterized protein OS=Vitis vinifera GN=VIT_00s0214g00040 PE=4 SV=1	9.87721	34.208	0.288739	0.000248966	0.00832551
contig_23383	342	F6I1R4	Putative uncharacterized protein OS=Vitis vinifera GN=VIT_15s0107g00280 PE=4 SV=1	14.4568	39.2484	0.368341	0.00102367	0.0280591
contig_47088	342	F6I1D8	Putative uncharacterized protein OS=Vitis vinifera GN=VIT_15s0045g00440 PE=4 SV=1	21.9159	54.4609	0.402415	0.000219728	0.0074321
contig_59116	421	F6I0V8	Putative uncharacterized protein OS=Vitis vinifera GN=VIT_03s0038g03220 PE=4 SV=1	9.62009	39.875	0.241256	2.41224e-05	0.00101839
First_Contig3219	668	F6I0T8	Putative uncharacterized protein OS=Vitis vinifera GN=VIT_03s0038g03530 PE=2 SV=1	2.99211	80.6885	0.0370823	1.09866e-20	2.49684e-18
contig_30731	1382	F6I0T1	Putative uncharacterized protein OS=Vitis vinifera GN=VIT_03s0038g03660 PE=4 SV=1	3.82497	33.0533	0.115721	6.10387e-07	3.55867e-05
contig_65791	452	F6I0T1	Putative uncharacterized protein OS=Vitis vinifera GN=VIT_03s0038g03660 PE=4 SV=1	7.79663	49.9551	0.156073	1.60395e-08	1.19038e-06
contig_54697	2072	F6HZZ6	Putative uncharacterized protein OS=Vitis vinifera GN=VIT_07s0005g06090 PE=4 SV=1	2.77968	51.0728	0.0544259	1.58684e-12	1.84914e-10
contig_58763	479	F6HZE2	Putative uncharacterized protein OS=Vitis vinifera GN=VIT_07s0005g02230 PE=2 SV=1	23.6637	144.821	0.1634	3.23265e-22	7.87551e-20
contig_71056	413	F6HYB0	Putative uncharacterized protein OS=Vitis vinifera GN=VIT_09s0002g03690 PE=2 SV=1	3.88437	30.9054	0.125686	3.49575e-06	0.000176739
contig_18241	623	F6HYA5	Putative uncharacterized protein OS=Vitis vinifera GN=VIT_09s0002g03560 PE=4 SV=1	28.8319	72.2086	0.399286	1.58748e-05	0.000700294
contig_165	860	F6HY18	Putative uncharacterized protein OS=Vitis vinifera GN=VIT_09s0002g02200 PE=4 SV=1	32.3234	73.8056	0.437953	9.37443e-05	0.00348571
contig_163	968	F6HY18	Putative uncharacterized protein OS=Vitis vinifera GN=VIT_09s0002g02200 PE=4 SV=1	34.8843	80.9427	0.430975	2.39367e-05	0.00101149
contig_43359	567	F6HXQ0	Putative uncharacterized protein OS=Vitis vinifera GN=VIT_09s0002g00690 PE=4 SV=1	16.0021	121.61	0.131585	1.03542e-20	2.36487e-18
contig_50322	429	F6HXP8	Putative uncharacterized protein OS=Vitis vinifera GN=VIT_09s0002g00640 PE=2 SV=1	2.88125	68.1565	0.042274	2.77783e-17	4.93735e-15
contig_12833	339	F6HX15	Putative uncharacterized protein OS=Vitis vinifera GN=VIT_09s0002g04700 PE=4 SV=1	16.369	41.2327	0.396991	0.00155913	0.0403172
contig_7454	661	F6HWQ0	Putative uncharacterized protein OS=Vitis vinifera GN=VIT_01s0244g00090 PE=3 SV=1	49.4152	138.948	0.355637	7.53179e-11	7.44694e-09
contig_8999	381	F6HWQ0	Putative uncharacterized protein OS=Vitis vinifera GN=VIT_01s0244g00090 PE=3 SV=1	84.6264	205.559	0.41169	1.48334e-12	1.73294e-10
contig_20726	803	F6HW29	Putative uncharacterized protein OS=Vitis vinifera GN=VIT_10s0071g00150 PE=4 SV=1	9.75981	73.8182	0.132214	3.45083e-13	4.31278e-11
contig_18503	2309	F6HW24	Putative uncharacterized protein OS=Vitis vinifera GN=VIT_10s0071g00200 PE=4 SV=1	2.48298	22.9078	0.10839	8.83938e-05	0.00331374
contig_13381	766	F6HV74	Putative uncharacterized protein OS=Vitis vinifera GN=VIT_14s0066g02480 PE=4 SV=1	8.51458	29.7491	0.286213	0.00107072	0.0292087
contig_2134	697	F6HV43	Putative uncharacterized protein OS=Vitis vinifera GN=VIT_14s0066g02060 PE=3 SV=1	9.69708	41.5519	0.233373	9.17614e-06	0.000426194
contig_33499	1940	F6HUS6	Putative uncharacterized protein OS=Vitis vinifera GN=VIT_14s0066g00120 PE=4 SV=1	4.01264	26.1744	0.153304	0.00011373	0.00413295
contig_30738	454	F6HUI4	Amine oxidase OS=Vitis vinifera GN=VIT_02s0025g04560 PE=3 SV=1	27.0521	98.6296	0.27428	1.82462e-10	1.72741e-08
contig_21931	3498	F6HUD2	Putative uncharacterized protein OS=Vitis vinifera GN=VIT_02s0025g03610 PE=4 SV=1	14.5028	90.3506	0.160517	2.04011e-14	2.87184e-12
contig_50654	383	F6HT90	Putative uncharacterized protein OS=Vitis vinifera GN=VIT_02s0012g01320 PE=4 SV=1	18.1278	171.431	0.105744	6.61849e-32	2.47811e-29
contig_78461	685	F6HQL4	Putative uncharacterized protein OS=Vitis vinifera GN=VIT_03s0063g02380 PE=2 SV=1	0.537499	56.6093	0.00949489	4.25024e-16	6.8847e-14
contig_34059	461	F6HQD9	Putative uncharacterized protein OS=Vitis vinifera GN=VIT_03s0063g00850 PE=4 SV=1	70.3971	164.395	0.42822	1.30354e-09	1.13203e-07
contig_14391	476	F6HQA3	Putative uncharacterized protein OS=Vitis vinifera GN=VIT_03s0063g00310 PE=2 SV=1	29.0616	81.2465	0.357696	9.6347e-07	5.4001e-05
contig_79657	460	F6HQ66	Putative uncharacterized protein OS=Vitis vinifera GN=VIT_07s0104g00350 PE=4 SV=1	0.114344	12.1396	0.00941906	0.00183407	0.0462741
contig_94260	615	F6HQ66	Putative uncharacterized protein OS=Vitis vinifera GN=VIT_07s0104g00350 PE=4 SV=1	0.256576	14.4378	0.0177711	0.000519972	0.0157194
contig_14554	958	F6HQ65	Putative uncharacterized protein OS=Vitis vinifera GN=VIT_07s0104g00360 PE=4 SV=1	16.6909	68.79	0.242635	1.39435e-08	1.04074e-06
contig_19304	1494	F6HPJ7	Putative uncharacterized protein OS=Vitis vinifera GN=VIT_01s0026g00880 PE=2 SV=1	8.18546	28.2074	0.290189	0.00166611	0.0428169
contig_51388	1632	F6HPA7	Putative uncharacterized protein OS=Vitis vinifera GN=VIT_02s0154g00410 PE=4 SV=1	0.370636	12.4754	0.0297094	0.00183407	0.0462741
contig_41998	1058	F6HPA0	Putative uncharacterized protein OS=Vitis vinifera GN=VIT_02s0154g00260 PE=2 SV=1	1.01915	19.801	0.0514696	0.000121578	0.00438329
contig_67747	799	F6HP68	Putative uncharacterized protein OS=Vitis vinifera GN=VIT_16s0100g00400 PE=4 SV=1	4.37769	110.044	0.0397811	4.60572e-27	1.41675e-24
contig_79999	1294	F6HP65	Putative uncharacterized protein OS=Vitis vinifera GN=VIT_16s0100g00460 PE=4 SV=1	0.447125	18.7361	0.0238643	4.02062e-05	0.00162603
contig_72246	341	F6HNY2	Putative uncharacterized protein OS=Vitis vinifera GN=VIT_13s0019g01180 PE=2 SV=1	6.78686	28.6835	0.236612	0.000314375	0.0101095
contig_61548	1557	F6HNL5	Putative uncharacterized protein OS=Vitis vinifera GN=VIT_13s0019g03430 PE=4 SV=1	3.8849	28.3804	0.136887	1.10104e-05	0.000501194
contig_13742	475	F6HN43	Putative uncharacterized protein OS=Vitis vinifera GN=VIT_18s0001g06380 PE=4 SV=1	41.5249	96.3867	0.430815	3.64485e-06	0.000183769
contig_64215	1041	F6HMD7	Putative uncharacterized protein OS=Vitis vinifera GN=VIT_10s0003g01980 PE=4 SV=1	0.783162	18.8916	0.0414555	4.02062e-05	0.00162603
contig_46694	310	F6HMD4	Putative uncharacterized protein OS=Vitis vinifera GN=VIT_10s0003g01920 PE=4 SV=1	2.20573	37.8174	0.0583257	1.06338e-08	8.07561e-07
contig_69351	468	F6HMD4	Putative uncharacterized protein OS=Vitis vinifera GN=VIT_10s0003g01920 PE=4 SV=1	1.62964	28.2368	0.0577134	4.66895e-07	2.76084e-05
contig_40621	449	F6HM79	Putative uncharacterized protein OS=Vitis vinifera GN=VIT_10s0003g01010 PE=4 SV=1	6.26726	58.0137	0.108031	2.46211e-11	2.56483e-09
contig_13827	694	F6HLW7	Putative uncharacterized protein OS=Vitis vinifera GN=VIT_10s0003g04510 PE=4 SV=1	2.38738	28.5873	0.0835118	2.57667e-06	0.000134823
contig_79209	435	F6HLV1	Putative uncharacterized protein OS=Vitis vinifera GN=VIT_10s0003g04230 PE=4 SV=1	1.45098	20.4121	0.0710845	6.6323e-05	0.00257948
contig_14235	761	F6HLU1	Putative uncharacterized protein OS=Vitis vinifera GN=VIT_10s0003g04040 PE=4 SV=1	32.3814	68.4121	0.473328	0.000476211	0.014698
contig_18062	1027	F6HLC2	Putative uncharacterized protein OS=Vitis vinifera GN=VIT_08s0007g00470 PE=2 SV=1	17.4644	49.646	0.35178	0.000132489	0.0047467
contig_33487	878	F6HLC0	Putative uncharacterized protein OS=Vitis vinifera GN=VIT_08s0007g07320 PE=4 SV=1	9.04592	53.9231	0.167756	2.04363e-08	1.49483e-06
contig_78788	336	F6HKZ0	Putative uncharacterized protein OS=Vitis vinifera GN=VIT_08s0007g08520 PE=4 SV=1	5.08762	62.8659	0.0809282	4.65106e-13	5.78117e-11
contig_76712	1760	F6HKT4	Putative uncharacterized protein OS=Vitis vinifera GN=VIT_08s0007g02020 PE=4 SV=1	1.49427	17.2832	0.0864578	0.000403656	0.0126814
contig_3386	1297	F6HJU1	Putative uncharacterized protein OS=Vitis vinifera GN=VIT_00s1542g00010 PE=3 SV=1	11.355	35.7276	0.317823	0.000722323	0.0210564
contig_3873	1182	F6HJU1	Putative uncharacterized protein OS=Vitis vinifera GN=VIT_00s1542g00010 PE=3 SV=1	19.4907	60.4193	0.32259	5.77325e-06	0.00027629
contig_2309	2213	F6HJS2	Putative uncharacterized protein (Fragment) OS=Vitis vinifera GN=VIT_00s0652g00030 PE=4 SV=1	13.3694	37.8192	0.353508	0.00120359	0.0324552
contig_14422	1116	F6HIM0	Putative uncharacterized protein OS=Vitis vinifera GN=VIT_12s0059g02650 PE=4 SV=1	20.1485	49.0433	0.41083	0.00077477	0.0223711
contig_6624	1420	F6HHL9	Putative uncharacterized protein OS=Vitis vinifera GN=VIT_12s0057g00560 PE=4 SV=1	63.5067	300.046	0.211656	1.68038e-37	7.87273e-35
contig_36720	513	F6HHA8	Putative uncharacterized protein OS=Vitis vinifera GN=VIT_11s0016g05740 PE=4 SV=1	31.3231	187.351	0.167189	6.02816e-28	1.89906e-25
contig_10358	731	F6HHA8	Putative uncharacterized protein OS=Vitis vinifera GN=VIT_11s0016g05740 PE=4 SV=1	53.7494	352.255	0.152587	1.86788e-54	1.59484e-51
First_Contig3338	1356	F6HGQ1	Putative uncharacterized protein OS=Vitis vinifera GN=VIT_11s0016g01810 PE=4 SV=1	1.35762	179.255	0.00757369	7.66992e-51	5.74358e-48
contig_39036	1738	F6HGL8	Putative uncharacterized protein OS=Vitis vinifera GN=VIT_11s0016g03330 PE=4 SV=1	8.18631	30.5336	0.268108	0.00068354	0.0200667
contig_57283	584	F6HGB0	Putative uncharacterized protein OS=Vitis vinifera GN=VIT_01s0010g03680 PE=4 SV=1	12.2489	42.4649	0.288447	7.41391e-05	0.00281985
contig_333	305	F6HGA7	Putative uncharacterized protein OS=Vitis vinifera GN=VIT_01s0010g03640 PE=4 SV=1	14.486	50.9466	0.284338	1.02564e-05	0.000469682
contig_9199	1001	F6HFZ5	Putative uncharacterized protein OS=Vitis vinifera GN=VIT_01s0010g01380 PE=2 SV=1	4.54519	35.4816	0.1281	7.93239e-07	4.50681e-05
contig_32528	997	F6HFZ5	Putative uncharacterized protein OS=Vitis vinifera GN=VIT_01s0010g01380 PE=2 SV=1	9.97096	91.2863	0.109227	1.01801e-17	1.86381e-15
contig_64531	417	F6HFZ5	Putative uncharacterized protein OS=Vitis vinifera GN=VIT_01s0010g01380 PE=2 SV=1	1.32441	17.4671	0.0758235	0.000403656	0.0126814
contig_32840	330	F6HFY2	Putative uncharacterized protein OS=Vitis vinifera GN=VIT_04s0079g00020 PE=3 SV=1	3.98471	19.1291	0.208306	0.00154856	0.0401918
contig_29642	2147	F6HFY2	Putative uncharacterized protein OS=Vitis vinifera GN=VIT_04s0079g00020 PE=3 SV=1	4.21373	24.1516	0.17447	0.000326468	0.0104432
contig_44419	617	F6HFY2	Putative uncharacterized protein OS=Vitis vinifera GN=VIT_04s0079g00020 PE=3 SV=1	13.6823	58.5198	0.233807	1.03877e-07	6.88685e-06
contig_27205	3831	F6HFR1	Putative uncharacterized protein OS=Vitis vinifera GN=VIT_01s0011g02480 PE=4 SV=1	4.30423	35.4813	0.12131	7.93239e-07	4.50681e-05
contig_64484	815	F6HFQ2	Putative uncharacterized protein OS=Vitis vinifera GN=VIT_01s0011g03070 PE=2 SV=1	0.516301	26.854	0.0192262	2.17803e-07	1.37419e-05
contig_28263	594	F6HFK5	Putative uncharacterized protein OS=Vitis vinifera GN=VIT_01s0011g04550 PE=4 SV=1	2.65647	67.5591	0.0393207	5.3193e-17	9.2565e-15
contig_69138	393	F6HFK5	Putative uncharacterized protein OS=Vitis vinifera GN=VIT_01s0011g04550 PE=4 SV=1	5.28658	183.837	0.0287569	1.12166e-46	7.26764e-44
contig_833	967	F6HFB8	Putative uncharacterized protein OS=Vitis vinifera GN=VIT_01s0011g06080 PE=3 SV=1	2.69246	70.0507	0.0384359	7.56296e-18	1.39585e-15
contig_2409	864	F6HF61	Putative uncharacterized protein OS=Vitis vinifera GN=VIT_01s0011g01590 PE=4 SV=1	15.0063	67.5627	0.222109	8.82577e-09	6.79287e-07
contig_10802	1162	F6HEK1	Putative uncharacterized protein OS=Vitis vinifera GN=VIT_19s0090g00410 PE=4 SV=1	81.9753	293.864	0.278956	8.03624e-29	2.65048e-26
contig_15404	553	F6HDW6	3-ketoacyl-CoA synthase OS=Vitis vinifera GN=VIT_05s0020g04540 PE=2 SV=1	34.7167	83.7323	0.414615	8.42641e-06	0.000394784
contig_31978	497	F6HDW3	Putative uncharacterized protein OS=Vitis vinifera GN=VIT_05s0020g04500 PE=4 SV=1	27.8336	58.4823	0.475932	0.0011827	0.0320055
contig_25013	395	F6HDP5	Putative uncharacterized protein OS=Vitis vinifera GN=VIT_05s0020g03300 PE=3 SV=1	47.8044	164.818	0.290044	3.7367e-16	6.0636e-14
contig_26533	1287	F6HDD1	Putative uncharacterized protein OS=Vitis vinifera GN=VIT_00s1682g00020 PE=3 SV=1	38.9071	80.3918	0.483969	0.000161525	0.00563882
contig_11191	323	F6HCC2	Putative uncharacterized protein OS=Vitis vinifera GN=VIT_13s0067g01070 PE=2 SV=1	9.85198	135.087	0.0729303	2.56665e-29	8.6847e-27
contig_74840	315	F6HBN2	Putative uncharacterized protein OS=Vitis vinifera GN=VIT_03s0088g01180 PE=3 SV=1	2.67165	19.9299	0.134053	0.000489946	0.0151118
contig_4179	323	F6HBI2	Putative uncharacterized protein OS=Vitis vinifera GN=VIT_00s0179g00150 PE=3 SV=1	6.1066	46.9262	0.130132	2.33638e-08	1.69674e-06
contig_3900	597	F6HBB0	Putative uncharacterized protein OS=Vitis vinifera GN=VIT_13s0064g01220 PE=4 SV=1	44.9771	161.513	0.278474	1.23606e-16	2.09121e-14
contig_70136	386	F6HB31	Putative uncharacterized protein OS=Vitis vinifera GN=VIT_05s0094g01190 PE=3 SV=1	10.0836	37.3803	0.269757	0.000143232	0.00508373
contig_26288	1817	F6H8Z0	Putative uncharacterized protein OS=Vitis vinifera GN=VIT_12s0034g01790 PE=4 SV=1	8.62644	49.9558	0.172682	5.37254e-08	3.72123e-06
contig_28105	301	F6H8V9	Putative uncharacterized protein OS=Vitis vinifera GN=VIT_12s0034g00910 PE=4 SV=1	67.0146	143.924	0.465625	2.8281e-07	1.74576e-05
contig_46919	1014	F6H8P8	Putative uncharacterized protein OS=Vitis vinifera GN=VIT_05s0049g00930 PE=4 SV=1	9.75193	53.1557	0.18346	2.04363e-08	1.49483e-06
contig_57866	303	F6H8I6	Putative uncharacterized protein OS=Vitis vinifera GN=VIT_05s0049g00250 PE=4 SV=1	15.3628	39.0345	0.39357	0.00185467	0.0464602
contig_60476	357	F6H7Y7	Putative uncharacterized protein OS=Vitis vinifera GN=VIT_00s0409g00010 PE=4 SV=1	2.87301	17.6824	0.162479	0.00149358	0.0389974
contig_22294	842	F6H7S5	Putative uncharacterized protein OS=Vitis vinifera GN=VIT_07s0197g00250 PE=4 SV=1	9.21405	36.1264	0.25505	9.93618e-05	0.0036692
contig_41412	785	F6H7S5	Putative uncharacterized protein OS=Vitis vinifera GN=VIT_07s0197g00250 PE=4 SV=1	6.46589	42.7703	0.151177	2.13164e-07	1.34678e-05
contig_22295	739	F6H7S3	Putative uncharacterized protein OS=Vitis vinifera GN=VIT_07s0197g00210 PE=4 SV=1	1.4235	26.7057	0.053303	1.63631e-06	8.85091e-05
contig_42954	329	F6H7R9	Putative uncharacterized protein OS=Vitis vinifera GN=VIT_07s0197g00170 PE=4 SV=1	9.03281	36.266	0.249071	9.93618e-05	0.0036692
contig_4932	1659	F6H6X4	Putative uncharacterized protein OS=Vitis vinifera GN=VIT_05s0077g01820 PE=4 SV=1	50.6166	146.662	0.345124	6.22326e-12	6.83354e-10
contig_46747	1037	F6H663	Putative uncharacterized protein OS=Vitis vinifera GN=VIT_03s0091g00690 PE=2 SV=1	1.62309	54.8198	0.0296077	2.37381e-14	3.33131e-12
contig_70141	840	F6H5U6	Putative uncharacterized protein OS=Vitis vinifera GN=VIT_14s0108g01000 PE=4 SV=1	0.814019	23.7837	0.0342259	1.55942e-06	8.46005e-05
contig_32023	753	F6H5E0	Putative uncharacterized protein OS=Vitis vinifera GN=VIT_12s0028g03550 PE=4 SV=1	3.87676	54.9519	0.0705482	1.7517e-12	2.03347e-10
contig_3056	457	F6H5D1	Putative uncharacterized protein OS=Vitis vinifera GN=VIT_12s0028g03700 PE=4 SV=1	16.516	88.7228	0.186153	6.29013e-13	7.64176e-11
First_Contig183	841	F6H4M1	Putative uncharacterized protein OS=Vitis vinifera GN=VIT_07s0031g00940 PE=4 SV=1	6.34805	27.426	0.231461	0.000510962	0.0155035
contig_1777	634	F6H478	Putative uncharacterized protein OS=Vitis vinifera GN=VIT_14s0068g00130 PE=4 SV=1	6.96884	29.2139	0.238546	0.000192295	0.00658468
contig_75969	397	F6H476	Putative uncharacterized protein OS=Vitis vinifera GN=VIT_14s0068g00100 PE=4 SV=1	1.85485	26.8216	0.0691549	1.63631e-06	8.85091e-05
contig_14348	852	F6H475	Putative uncharacterized protein OS=Vitis vinifera GN=VIT_14s0068g00090 PE=3 SV=1	12.6865	42.0938	0.301387	7.41391e-05	0.00281985
contig_53386	659	F6H470	Putative uncharacterized protein OS=Vitis vinifera GN=VIT_14s0068g00030 PE=3 SV=1	8.77966	28.5267	0.30777	0.00166611	0.0428169
contig_12010	791	F6H470	Putative uncharacterized protein OS=Vitis vinifera GN=VIT_14s0068g00030 PE=3 SV=1	57.2861	120.541	0.475241	3.00681e-06	0.000154152
contig_7966	825	F6H3V2	Putative uncharacterized protein OS=Vitis vinifera GN=VIT_04s0008g06130 PE=3 SV=1	13.5799	45.5735	0.297978	4.27665e-05	0.00171439
contig_20856	1140	F6H3T7	Putative uncharacterized protein OS=Vitis vinifera GN=VIT_04s0008g05010 PE=4 SV=1	9.91983	37.8793	0.26188	6.22845e-05	0.00243069
contig_38801	412	F6H3Q1	Putative uncharacterized protein OS=Vitis vinifera GN=VIT_04s0008g01500 PE=2 SV=1	1.78732	45.9655	0.0388838	8.55904e-12	9.27574e-10
contig_16662	362	F6H3Q1	Putative uncharacterized protein OS=Vitis vinifera GN=VIT_04s0008g01500 PE=2 SV=1	3.05127	52.6976	0.0579015	6.0834e-12	6.688e-10
contig_71288	468	F6H3Q1	Putative uncharacterized protein OS=Vitis vinifera GN=VIT_04s0008g01500 PE=2 SV=1	2.19159	33.8694	0.0647071	1.24736e-07	8.1866e-06
contig_71287	508	F6H3Q1	Putative uncharacterized protein OS=Vitis vinifera GN=VIT_04s0008g01500 PE=2 SV=1	2.7438	57.8305	0.0474456	3.40682e-14	4.68036e-12
contig_16663	349	F6H3Q1	Putative uncharacterized protein OS=Vitis vinifera GN=VIT_04s0008g01500 PE=2 SV=1	4.0692	55.6544	0.0731155	5.82435e-12	6.42641e-10
contig_9786	1237	F6H3K6	Putative uncharacterized protein OS=Vitis vinifera GN=VIT_04s0008g07110 PE=4 SV=1	42.9672	100.605	0.427088	1.54971e-06	8.42237e-05
contig_46788	313	F6H3I7	Putative uncharacterized protein OS=Vitis vinifera GN=VIT_04s0008g05770 PE=4 SV=1	11.6791	53.4121	0.218661	1.73099e-07	1.11055e-05
contig_91079	576	F6H3D6	Putative uncharacterized protein OS=Vitis vinifera GN=VIT_04s0008g03400 PE=4 SV=1	2.23725	43.8375	0.051035	2.51483e-10	2.31839e-08
contig_51062	419	F6H3C3	Putative uncharacterized protein OS=Vitis vinifera GN=VIT_04s0008g02740 PE=4 SV=1	15.7543	41.7209	0.377613	0.000868966	0.0245707
contig_73366	325	F6H2T3	Putative uncharacterized protein OS=Vitis vinifera GN=VIT_04s0008g02070 PE=4 SV=1	1.13288	41.835	0.0270798	1.1484e-10	1.11495e-08
First_Contig1032	1335	F6H2L6	Putative uncharacterized protein OS=Vitis vinifera GN=VIT_19s0014g00520 PE=4 SV=1	4.49153	36.7891	0.122089	4.48846e-07	2.65928e-05
contig_39453	452	F6H2L4	Putative uncharacterized protein OS=Vitis vinifera GN=VIT_19s0014g00500 PE=4 SV=1	9.01849	67.3741	0.133857	1.0108e-11	1.08642e-09
contig_6051	1141	F6H2K4	Putative uncharacterized protein OS=Vitis vinifera GN=VIT_19s0014g00290 PE=2 SV=1	95.5387	294.014	0.324946	2.30643e-24	6.23412e-22
First_Contig2438	680	F6H1U8	Putative uncharacterized protein OS=Vitis vinifera GN=VIT_19s0014g00750 PE=4 SV=1	14.6579	85.1813	0.172078	3.00254e-13	3.7888e-11
contig_54276	937	F6H1D9	Putative uncharacterized protein OS=Vitis vinifera GN=VIT_18s0001g11130 PE=4 SV=1	2.07698	39.2747	0.0528835	3.07123e-09	2.53693e-07
contig_37744	892	F6H0X5	Putative uncharacterized protein OS=Vitis vinifera GN=VIT_18s0001g06400 PE=2 SV=1	2.35866	18.0811	0.130449	0.000858025	0.024504
contig_7346	4264	F6H0K4	Putative uncharacterized protein OS=Vitis vinifera GN=VIT_18s0001g02380 PE=3 SV=1	18.4723	47.2684	0.390795	0.000527038	0.01587
contig_28111	337	F6H0B7	Putative uncharacterized protein OS=Vitis vinifera GN=VIT_18s0001g00210 PE=2 SV=1	19.9779	52.7988	0.378378	0.000143542	0.00509275
contig_28156	1590	F6H047	Putative uncharacterized protein OS=Vitis vinifera GN=VIT_18s0001g12520 PE=2 SV=1	7.14541	26.657	0.26805	0.00188643	0.0471654
contig_57080	519	F6GZM1	Putative uncharacterized protein OS=Vitis vinifera GN=VIT_18s0001g08230 PE=4 SV=1	3.74977	39.1622	0.0957498	1.73182e-08	1.28007e-06
contig_50922	312	F6GZ12	Putative uncharacterized protein OS=Vitis vinifera GN=VIT_00s0291g00050 PE=2 SV=1	11.7166	34.1288	0.343305	0.00109559	0.0298158
contig_66586	943	F6GY11	Putative uncharacterized protein OS=Vitis vinifera GN=VIT_18s0072g00990 PE=4 SV=1	1.05977	20.5974	0.0514516	6.6323e-05	0.00257948
contig_88188	493	F6GXZ2	Putative uncharacterized protein OS=Vitis vinifera GN=VIT_08s0058g00870 PE=4 SV=1	20.7512	93.4304	0.222103	3.45355e-12	3.89522e-10
contig_48441	546	F6GXY0	Putative uncharacterized protein OS=Vitis vinifera GN=VIT_08s0058g01090 PE=2 SV=1	11.7527	40.783	0.288176	8.25522e-05	0.00310749
contig_53774	321	F6GXA5	Putative uncharacterized protein OS=Vitis vinifera GN=VIT_11s0052g01810 PE=3 SV=1	19.0074	57.8077	0.328805	1.98663e-05	0.000856924
contig_61892	439	F6GWV0	Putative uncharacterized protein OS=Vitis vinifera GN=VIT_04s0023g02100 PE=4 SV=1	6.11049	27.3369	0.223526	0.000510962	0.0155035
contig_39857	432	F6GVV6	Putative uncharacterized protein OS=Vitis vinifera GN=VIT_14s0083g01220 PE=4 SV=1	24.5336	66.1577	0.370836	1.41173e-05	0.000628834
contig_35182	362	F6GVV6	Putative uncharacterized protein OS=Vitis vinifera GN=VIT_14s0083g01220 PE=4 SV=1	62.0426	132.511	0.468208	6.7589e-07	3.9131e-05
contig_111	313	F6GVL9	Putative uncharacterized protein OS=Vitis vinifera GN=VIT_01s0137g00770 PE=4 SV=1	13.5276	46.4308	0.29135	2.75543e-05	0.00115368
contig_38755	1111	F6GV58	Putative uncharacterized protein OS=Vitis vinifera GN=VIT_15s0021g02690 PE=4 SV=1	3.29034	29.0964	0.113084	6.21482e-06	0.000296801
contig_67527	765	F6GV44	Putative uncharacterized protein OS=Vitis vinifera GN=VIT_06s0004g04180 PE=4 SV=1	1.99392	16.8209	0.118538	0.00073052	0.0212547
First_Contig3140	1130	F6GUT5	Putative uncharacterized protein OS=Vitis vinifera GN=VIT_06s0004g06290 PE=4 SV=1	11.0316	46.8703	0.235366	5.20224e-06	0.000254974
contig_50022	2302	F6GUR2	Putative uncharacterized protein OS=Vitis vinifera GN=VIT_06s0004g06660 PE=4 SV=1	5.88359	33.5696	0.175265	8.44364e-06	0.000395388
contig_27244	1587	F6GUQ2	Putative uncharacterized protein OS=Vitis vinifera GN=VIT_06s0004g06840 PE=2 SV=1	3.04917	65.5882	0.0464896	1.72779e-15	2.64847e-13
contig_28634	1025	F6GU90	Putative uncharacterized protein OS=Vitis vinifera GN=VIT_06s0004g01720 PE=4 SV=1	3.79733	26.3603	0.144055	3.41678e-05	0.001408
First_Contig3111	1220	F6GTW8	Putative uncharacterized protein OS=Vitis vinifera GN=VIT_06s0004g03530 PE=4 SV=1	0.991604	12.5376	0.0790902	0.00183407	0.0462741
contig_81938	655	F6GTP3	Putative uncharacterized protein OS=Vitis vinifera GN=VIT_17s0000g03280 PE=4 SV=1	0.722723	12.603	0.0573455	0.00183407	0.0462741
contig_30397	625	F6GTF6	Putative uncharacterized protein OS=Vitis vinifera GN=VIT_17s0000g04730 PE=4 SV=1	26.4674	91.5674	0.289048	1.82283e-09	1.54482e-07
contig_31984	1559	F6GT89	Putative uncharacterized protein OS=Vitis vinifera GN=VIT_17s0000g06020 PE=4 SV=1	7.08506	33.8614	0.209237	6.93337e-05	0.00267494
contig_42316	1849	F6GT89	Putative uncharacterized protein OS=Vitis vinifera GN=VIT_17s0000g06020 PE=4 SV=1	5.20577	25.2115	0.206484	0.000537622	0.0161197
contig_77419	640	F6GSU8	Putative uncharacterized protein OS=Vitis vinifera GN=VIT_17s0000g07780 PE=4 SV=1	8.67048	123.889	0.0699858	6.27369e-27	1.91692e-24
contig_9128	1926	F6GSU8	Putative uncharacterized protein OS=Vitis vinifera GN=VIT_17s0000g07780 PE=4 SV=1	32.2799	73.5472	0.4389	9.37443e-05	0.00348571
First_Contig1349	2035	F6GSU8	Putative uncharacterized protein OS=Vitis vinifera GN=VIT_17s0000g07780 PE=4 SV=1	12.82	45.7292	0.280346	1.94228e-05	0.000840176
contig_9350	1021	F6GSJ9	Putative uncharacterized protein OS=Vitis vinifera GN=VIT_17s0000g02600 PE=4 SV=1	42.2176	94.9156	0.444791	1.1681e-05	0.000526473
contig_36292	401	F4YF79	Cytochrome P450 OS=Panax notoginseng PE=2 SV=1	24.0692	83.641	0.287768	1.26821e-08	9.5675e-07
contig_35592	744	F4YBC0	Callose synthase (Fragment) OS=Solanum nigrum GN=CALS PE=2 SV=1	6.61012	31.2348	0.211627	7.07847e-05	0.00271715
contig_32996	352	F4YBA1	ABC transporter G family member (Fragment) OS=Solanum nigrum GN=ABCG PE=2 SV=1	12.1783	46.3118	0.262962	1.23183e-05	0.000554104
contig_692	396	F4JMW3	Protein root hair specific 16 OS=Arabidopsis thaliana GN=RHS16 PE=2 SV=1	45.5585	103.704	0.439315	2.57531e-06	0.00013483
contig_13197	359	F4IX90	Phosphoinositide phospholipase C 2 OS=Arabidopsis thaliana GN=PLC2 PE=2 SV=1	21.6839	130.526	0.166127	5.07705e-20	1.09137e-17
contig_13196	341	F4IX90	Phosphoinositide phospholipase C 2 OS=Arabidopsis thaliana GN=PLC2 PE=2 SV=1	25.5278	159.692	0.159857	1.20188e-24	3.26793e-22
contig_20383	707	F4HW72	Inositol oxygenase 1 OS=Arabidopsis thaliana GN=MIOX1 PE=4 SV=1	51.2962	119.017	0.431	2.41687e-07	1.50719e-05
contig_9716	426	F2ELQ0	Predicted protein OS=Hordeum vulgare var. distichum PE=2 SV=1	63.5252	160.64	0.39545	1.26021e-10	1.21319e-08
contig_18340	319	F2EDF0	Predicted protein OS=Hordeum vulgare var. distichum PE=2 SV=1	36.1097	79.2636	0.455565	8.91879e-05	0.0033312
contig_14824	572	F2DFQ9	Predicted protein OS=Hordeum vulgare var. distichum PE=2 SV=1	62.2534	144.317	0.431365	1.38424e-08	1.03404e-06
contig_32141	416	F2D5B5	Predicted protein OS=Hordeum vulgare var. distichum PE=2 SV=1	24.9715	61.8654	0.403642	9.21456e-05	0.00343045
contig_86278	478	F0X2H3	Putative uncharacterized protein AlNc14C1064G12750 OS=Albugo laibachii Nc14 GN=AlNc14C1064G12750 PE=4 SV=1	0.770266	12.9886	0.0593033	0.00183407	0.0462741
contig_7337	783	E9LUF1	Subtilisin-like protease 2 OS=Phaseolus vulgaris PE=2 SV=1	44.2348	90.1446	0.49071	0.000101669	0.0037453
contig_42341	483	E9L7V0	Sucrose transporter 1 OS=Populus trichocarpa GN=SUT1 PE=4 SV=1	12.4145	55.6534	0.223068	1.72182e-07	1.10699e-05
contig_31481	1744	E9KL86	Gland-specific fatty acyl-CoA reductase 1 OS=Artemisia annua GN=GFAR1 PE=2 SV=1	7.84147	31.4827	0.249073	0.000183435	0.00630729
First_Contig1720	1709	E9KL86	Gland-specific fatty acyl-CoA reductase 1 OS=Artemisia annua GN=GFAR1 PE=2 SV=1	17.9431	45.2788	0.39628	0.000623359	0.0184601
First_Contig364	1886	E7BTW7	E-beta-farnesene synthase 2 OS=Artemisia annua GN=betaFS2 PE=2 SV=1	7.02796	49.5994	0.141695	1.60395e-08	1.19038e-06
contig_65857	393	E5KVZ3	Endo-1,4-beta-glucanase (Fragment) OS=Diospyros kaki PE=2 SV=1	6.69188	36.4497	0.183592	5.35725e-06	0.000260337
contig_62652	739	E5GBV6	Putative uncharacterized protein OS=Cucumis melo subsp. melo PE=4 SV=1	0.889685	16.8964	0.0526552	0.00014539	0.00515033
contig_7983	899	E4MWH0	mRNA, clone RTFL01-14-J08 OS=Thellungiella halophila PE=2 SV=1	32.0035	71.1826	0.449598	0.000181744	0.00626329
contig_36298	975	E3UTU2	Putative methyltransferase OS=Catharanthus roseus PE=2 SV=1	13.6216	102.951	0.132311	7.01109e-18	1.29924e-15
contig_33917	867	E3SU13	TIR-NBS-LRR resistance-like protein RGC151 OS=Helianthus annuus PE=2 SV=1	6.85535	37.645	0.182105	3.15759e-06	0.000161159
contig_33916	566	E3SU13	TIR-NBS-LRR resistance-like protein RGC151 OS=Helianthus annuus PE=2 SV=1	14.3576	52.2108	0.274994	4.18876e-06	0.000209459
contig_23043	1375	E3SU13	TIR-NBS-LRR resistance-like protein RGC151 OS=Helianthus annuus PE=2 SV=1	2.75423	43.9675	0.0626424	2.51483e-10	2.31839e-08
contig_53798	1361	E3SU13	TIR-NBS-LRR resistance-like protein RGC151 OS=Helianthus annuus PE=2 SV=1	2.60865	21.5091	0.121282	0.000157191	0.0055149
contig_4061	1371	E3SU13	TIR-NBS-LRR resistance-like protein RGC151 OS=Helianthus annuus PE=2 SV=1	7.23177	32.18	0.224728	0.00011307	0.00411717
contig_45162	348	E3NYV2	Lipoxygenase OS=Olea europaea GN=lox2 PE=2 SV=1	15.5678	59.1034	0.2634	3.94238e-07	2.36023e-05
contig_2476	757	E1AWE4	COR413-PM1 OS=Corylus heterophylla PE=2 SV=1	45.4067	171.041	0.265473	3.12327e-18	5.94457e-16
contig_4921	685	E1APJ5	ABRE binding factor OS=Solanum tuberosum PE=2 SV=1	23.8803	54.8371	0.435477	0.000647046	0.0190997
contig_35155	384	E1AP27	Pto-like protein kinase (Fragment) OS=Capsicum annuum PE=4 SV=1	8.28695	33.4201	0.247963	0.000171445	0.00594875
contig_61731	308	E1AP27	Pto-like protein kinase (Fragment) OS=Capsicum annuum PE=4 SV=1	21.859	69.0314	0.316653	5.49994e-07	3.22716e-05
contig_44035	410	E1AP25	Pto-like protein kinase (Fragment) OS=Capsicum annuum PE=4 SV=1	6.60684	26.5633	0.24872	0.000825355	0.0236895
contig_58227	2476	E0CVW6	Putative uncharacterized protein OS=Vitis vinifera GN=VIT_07s0197g00240 PE=2 SV=1	3.9831	30.356	0.131213	3.49575e-06	0.000176739
contig_45379	339	E0CV25	Putative uncharacterized protein OS=Vitis vinifera GN=VIT_16s0050g00390 PE=4 SV=1	31.8071	141.706	0.224459	1.11933e-17	2.03706e-15
contig_5253	2773	E0CRN6	Putative uncharacterized protein OS=Vitis vinifera GN=VIT_18s0001g06270 PE=4 SV=1	16.5875	72.6839	0.228214	2.02331e-09	1.71155e-07
contig_63944	1448	E0CRI8	Putative uncharacterized protein OS=Vitis vinifera GN=VIT_18s0001g05300 PE=4 SV=1	2.39743	120.39	0.0199138	3.51102e-32	1.33097e-29
contig_41134	622	E0CRG8	Putative uncharacterized protein OS=Vitis vinifera GN=VIT_18s0001g04910 PE=2 SV=1	4.14358	30.6139	0.13535	1.30183e-05	0.00058387
contig_41176	812	E0CQE7	Putative uncharacterized protein OS=Vitis vinifera GN=VIT_18s0001g12690 PE=4 SV=1	10.6557	40.1521	0.265382	3.62814e-05	0.00148772
contig_86993	678	E0CPX3	Putative uncharacterized protein OS=Vitis vinifera GN=VIT_18s0001g11680 PE=4 SV=1	1.31883	33.4568	0.0394189	1.96507e-08	1.44314e-06
contig_27581	690	E0AE02	Beta-amylase OS=Solanum lycopersicum GN=BAM1 PE=2 SV=1	26.1085	85.0025	0.30715	2.44129e-08	1.76871e-06
contig_10065	1443	D9ZIV5	C3HL domain class transcription factor OS=Malus domestica GN=C3HL8 PE=2 SV=1	26.2809	56.6059	0.464278	0.00142033	0.0374271
contig_93844	385	D9IAX1	Mitochondrial small heat shock protein OS=Capsicum annuum GN=HSP24 PE=2 SV=1	0.95633	35.3152	0.0270798	5.61108e-10	5.01588e-08
contig_68965	488	D9I0J0	Xyloglucan endotransglycosylase OS=Dahlia pinnata GN=XET PE=2 SV=1	7.76038	34.3292	0.226057	4.23042e-05	0.00169959
contig_70343	954	D7U8N8	Putative uncharacterized protein OS=Vitis vinifera GN=VIT_08s0032g00760 PE=4 SV=1	2.31564	17.3787	0.133246	0.00149358	0.0389974
contig_29349	946	D7U565	Putative uncharacterized protein OS=Vitis vinifera GN=VIT_03s0038g02290 PE=4 SV=1	7.95088	32.0081	0.248402	0.00011307	0.00411717
contig_13020	305	D7U4X7	Putative uncharacterized protein OS=Vitis vinifera GN=VIT_03s0038g03210 PE=4 SV=1	7.67416	29.9084	0.256589	0.00047475	0.0146678
contig_12971	984	D7U4X7	Putative uncharacterized protein OS=Vitis vinifera GN=VIT_03s0038g03210 PE=4 SV=1	9.54143	38.7735	0.246082	3.88524e-05	0.00157546
contig_35988	454	D7U0G7	Putative uncharacterized protein OS=Vitis vinifera GN=VIT_09s0002g04160 PE=2 SV=1	20.3905	60.2779	0.338274	1.15188e-05	0.000520189
contig_9657	2245	D7U0C4	Putative uncharacterized protein OS=Vitis vinifera GN=VIT_09s0002g03640 PE=4 SV=1	16.2129	69.4001	0.233615	8.63899e-09	6.66596e-07
contig_53238	349	D7U0B7	Putative uncharacterized protein OS=Vitis vinifera GN=VIT_09s0002g03570 PE=4 SV=1	28.9365	84.9723	0.34054	1.5245e-07	9.8918e-06
contig_25712	507	D7TW09	Putative uncharacterized protein OS=Vitis vinifera GN=VIT_02s0025g03660 PE=4 SV=1	8.29951	37.6263	0.220577	2.51582e-05	0.00106016
contig_57051	1021	D7TVS7	Putative uncharacterized protein OS=Vitis vinifera GN=VIT_02s0025g02730 PE=3 SV=1	1.7258	41.343	0.0417434	1.1484e-10	1.11495e-08
contig_58974	529	D7TU80	Putative uncharacterized protein OS=Vitis vinifera GN=VIT_03s0017g01010 PE=4 SV=1	3.77832	21.4402	0.176226	0.000535575	0.0161006
contig_27191	918	D7TTA6	Putative uncharacterized protein OS=Vitis vinifera GN=VIT_07s0129g00520 PE=3 SV=1	10.8004	36.3848	0.296837	0.000224076	0.00755401
contig_23208	1241	D7TPK4	Putative uncharacterized protein OS=Vitis vinifera GN=VIT_03s0063g00610 PE=4 SV=1	22.7812	50.895	0.447612	0.00153105	0.0397826
contig_44598	458	D7TM29	Putative uncharacterized protein OS=Vitis vinifera GN=VIT_13s0019g05150 PE=4 SV=1	13.4941	36.4264	0.370447	0.00178072	0.0451651
contig_3240	755	D7TKV0	Putative uncharacterized protein OS=Vitis vinifera GN=VIT_00s0270g00130 PE=3 SV=1	6.96664	36.5682	0.190511	5.35725e-06	0.000260337
contig_26020	1404	D7TJU3	Putative uncharacterized protein OS=Vitis vinifera GN=VIT_10s0003g02120 PE=4 SV=1	14.5357	53.8056	0.270152	2.66152e-06	0.000138628
contig_92014	626	D7TJT9	Putative uncharacterized protein OS=Vitis vinifera GN=VIT_10s0003g02080 PE=4 SV=1	3.06683	37.5104	0.0817594	5.73193e-08	3.95516e-06
contig_21420	438	D7TGU3	Putative uncharacterized protein OS=Vitis vinifera GN=VIT_12s0035g00880 PE=4 SV=1	19.0338	49.7305	0.382739	0.00044519	0.0138623
contig_27955	442	D7TGI6	Putative uncharacterized protein OS=Vitis vinifera GN=VIT_12s0035g02150 PE=2 SV=1	9.99603	46.1415	0.216638	7.63823e-07	4.36684e-05
contig_52774	1615	D7TCE8	Putative uncharacterized protein OS=Vitis vinifera GN=VIT_11s0016g01060 PE=4 SV=1	5.29238	25.9437	0.203995	0.000537622	0.0161197
contig_82065	415	D7TB65	Putative uncharacterized protein OS=Vitis vinifera GN=VIT_11s0016g02070 PE=4 SV=1	0.316856	35.5204	0.00892041	5.61108e-10	5.01588e-08
contig_82064	786	D7TB65	Putative uncharacterized protein OS=Vitis vinifera GN=VIT_11s0016g02070 PE=4 SV=1	0.602269	32.3017	0.0186451	4.1245e-09	3.33166e-07
contig_6830	557	D7TB63	Putative uncharacterized protein OS=Vitis vinifera GN=VIT_11s0016g02050 PE=3 SV=1	37.6308	95.6474	0.393433	5.96116e-07	3.48436e-05
contig_28516	2562	D7TB03	Putative uncharacterized protein OS=Vitis vinifera GN=VIT_01s0010g03850 PE=4 SV=1	21.9056	51.6343	0.424246	0.000649993	0.0191557
contig_1002	414	D7T7M4	Putative uncharacterized protein OS=Vitis vinifera GN=VIT_16s0039g01770 PE=4 SV=1	16.6434	44.8219	0.371322	0.000501898	0.0153047
contig_10987	529	D7T5X6	Putative uncharacterized protein (Fragment) OS=Vitis vinifera GN=VIT_00s1397g00010 PE=4 SV=1	5.96576	27.6034	0.216124	0.00019626	0.00669536
contig_21045	1456	D7T2V7	Putative uncharacterized protein OS=Vitis vinifera GN=VIT_13s0064g01510 PE=4 SV=1	12.7702	39.1869	0.32588	0.000270936	0.0089553
contig_9947	1390	D7T0Z2	Putative uncharacterized protein OS=Vitis vinifera GN=VIT_19s0085g01200 PE=3 SV=1	29.8561	84.2662	0.354307	2.96776e-07	1.8209e-05
contig_47859	1596	D7SZ16	Putative uncharacterized protein OS=Vitis vinifera GN=VIT_00s0524g00030 PE=2 SV=1	10.2659	70.6732	0.145258	7.11451e-12	7.78413e-10
contig_31767	489	D7SX96	Putative uncharacterized protein OS=Vitis vinifera GN=VIT_14s0108g00480 PE=4 SV=1	2.85041	21.7045	0.131328	0.000157191	0.0055149
contig_29821	327	D7SVZ4	Putative uncharacterized protein OS=Vitis vinifera GN=VIT_07s0031g00850 PE=4 SV=1	17.211	49.3222	0.348951	0.000132489	0.0047467
contig_11595	1010	D7SVX1	Putative uncharacterized protein OS=Vitis vinifera GN=VIT_07s0031g00570 PE=4 SV=1	4.32242	75.2416	0.0574473	2.40447e-17	4.30726e-15
contig_55335	340	D7SV96	Putative uncharacterized protein OS=Vitis vinifera GN=VIT_14s0068g00070 PE=4 SV=1	5.41452	33.1544	0.163312	8.44364e-06	0.000395388
contig_65945	654	D7STS6	Putative uncharacterized protein OS=Vitis vinifera GN=VIT_04s0008g01380 PE=4 SV=1	3.98105	159.846	0.0249055	3.34149e-42	1.91997e-39
contig_51193	384	D7STG8	Putative uncharacterized protein OS=Vitis vinifera GN=VIT_04s0008g00170 PE=4 SV=1	2.46554	55.9109	0.0440976	1.22999e-13	1.60759e-11
contig_55787	493	D7SS75	Putative uncharacterized protein OS=Vitis vinifera GN=VIT_18s0117g00360 PE=4 SV=1	13.8164	40.8054	0.338591	0.000358458	0.0113789
contig_32147	677	D7SS09	Putative uncharacterized protein OS=Vitis vinifera GN=VIT_09s0054g00850 PE=4 SV=1	8.352	47.5441	0.175669	1.54832e-07	1.00392e-05
contig_1355	1918	D7SNZ6	Putative uncharacterized protein OS=Vitis vinifera GN=VIT_04s0023g03420 PE=2 SV=1	32.7024	150.131	0.217826	3.63217e-19	7.47368e-17
contig_12990	594	D7SIT0	Putative uncharacterized protein OS=Vitis vinifera GN=VIT_17s0000g04420 PE=4 SV=1	15.7617	39.9983	0.394061	0.00185467	0.0464602
contig_50023	1014	D7SHG6	Putative uncharacterized protein OS=Vitis vinifera GN=VIT_17s0000g09510 PE=3 SV=1	6.04308	61.8098	0.097769	4.25436e-12	4.75151e-10
contig_12704	320	D7SH16	Putative uncharacterized protein OS=Vitis vinifera GN=VIT_17s0000g01080 PE=2 SV=1	124.345	267.614	0.464645	6.76216e-13	8.15019e-11
contig_33306	483	D7MUU4	Putative uncharacterized protein OS=Arabidopsis lyrata subsp. lyrata GN=ARALYDRAFT_917612 PE=4 SV=1	23.6855	132.994	0.178095	1.94295e-19	4.06191e-17
contig_88782	1034	D7MSU7	Putative uncharacterized protein OS=Arabidopsis lyrata subsp. lyrata GN=ARALYDRAFT_918383 PE=4 SV=1	0.457818	27.372	0.0167258	1.12729e-07	7.43595e-06
contig_55261	499	D7MJS6	Putative uncharacterized protein OS=Arabidopsis lyrata subsp. lyrata GN=ARALYDRAFT_916421 PE=3 SV=1	1.58111	20.5744	0.0768481	6.6323e-05	0.00257948
contig_58258	501	D7MJS6	Putative uncharacterized protein OS=Arabidopsis lyrata subsp. lyrata GN=ARALYDRAFT_916421 PE=3 SV=1	2.51967	33.9231	0.074276	1.24736e-07	8.1866e-06
First_Contig2457	651	D7LZK0	Short-chain dehydrogenase/reductase family protein OS=Arabidopsis lyrata subsp. lyrata GN=ARALYDRAFT_911486 PE=4 SV=1	14.7453	41.2379	0.357565	0.000464127	0.0143639
contig_16067	527	D7LWA1	ATPAO3 OS=Arabidopsis lyrata subsp. lyrata GN=ARALYDRAFT_486367 PE=4 SV=1	24.3029	73.3182	0.331472	8.75811e-07	4.933e-05
contig_44531	513	D7LQ16	Putative uncharacterized protein OS=Arabidopsis lyrata subsp. lyrata GN=ARALYDRAFT_904457 PE=4 SV=1	6.71575	29.5462	0.227297	0.000192295	0.00658468
contig_7696	915	D7LQ14	Phloem protein 2-B2 OS=Arabidopsis lyrata subsp. lyrata GN=ATPP2-B2 PE=4 SV=1	25.8392	67.7013	0.381665	1.7695e-05	0.000775718
contig_17562	920	D7LQ13	Putative uncharacterized protein OS=Arabidopsis lyrata subsp. lyrata GN=ARALYDRAFT_322561 PE=4 SV=1	43.3649	114.12	0.379994	1.75678e-08	1.29643e-06
contig_6152	772	D7LQ13	Putative uncharacterized protein OS=Arabidopsis lyrata subsp. lyrata GN=ARALYDRAFT_322561 PE=4 SV=1	60.4674	124.901	0.484125	3.27109e-06	0.000166301
contig_62414	404	D7LQ13	Putative uncharacterized protein OS=Arabidopsis lyrata subsp. lyrata GN=ARALYDRAFT_322561 PE=4 SV=1	10.8712	32.0232	0.339478	0.00126748	0.033908
contig_14784	772	D7LQ13	Putative uncharacterized protein OS=Arabidopsis lyrata subsp. lyrata GN=ARALYDRAFT_322561 PE=4 SV=1	62.1026	145.118	0.427945	9.87861e-09	7.53969e-07
contig_1985	2208	D7LKT1	Proton-dependent oligopeptide transport family protein OS=Arabidopsis lyrata subsp. lyrata GN=ARALYDRAFT_321514 PE=4 SV=1	18.6523	48.5082	0.384519	0.000361936	0.0114654
contig_54929	464	D7LCZ7	Putative uncharacterized protein OS=Arabidopsis lyrata subsp. lyrata GN=ARALYDRAFT_344884 PE=4 SV=1	4.70436	29.0783	0.161783	2.25293e-05	0.000957772
contig_4931	1510	D7L935	Predicted protein OS=Arabidopsis lyrata subsp. lyrata GN=ARALYDRAFT_672774 PE=4 SV=1	4.59798	22.6943	0.202605	0.000915763	0.0257267
contig_37480	1115	D7KWQ7	Putative uncharacterized protein OS=Arabidopsis lyrata subsp. lyrata GN=ARALYDRAFT_475260 PE=4 SV=1	29.2474	75.093	0.389483	9.3415e-06	0.000433213
contig_71818	704	D7KLJ1	Putative uncharacterized protein OS=Arabidopsis lyrata subsp. lyrata GN=ARALYDRAFT_888368 PE=4 SV=1	4.18394	25.6686	0.162999	0.00019321	0.00660855
contig_61771	1076	D7KLJ1	Putative uncharacterized protein OS=Arabidopsis lyrata subsp. lyrata GN=ARALYDRAFT_888368 PE=4 SV=1	6.55033	49.8672	0.131355	4.33192e-09	3.48995e-07
contig_70854	373	D7KJZ4	Putative uncharacterized protein OS=Arabidopsis lyrata subsp. lyrata GN=ARALYDRAFT_889580 PE=4 SV=1	5.92258	36.2654	0.163312	1.65511e-06	8.92615e-05
contig_5442	451	D6N3H1	Thiazole biosynthetic enzyme OS=Gossypium hirsutum PE=2 SV=1	94.0586	344.924	0.272694	4.87086e-34	1.97777e-31
contig_12267	619	D6N3H1	Thiazole biosynthetic enzyme OS=Gossypium hirsutum PE=2 SV=1	131.155	435.547	0.301128	2.18131e-38	1.04886e-35
contig_4257	1326	D3JX88	Glutamate decarboxylase OS=Panax ginseng GN=GAD PE=2 SV=1	32.6854	100.209	0.326173	3.4654e-09	2.83181e-07
First_Contig3276	716	D3J0T7	Cys2/His2-type zinc finger protein OS=Chrysanthemum morifolium GN=ZFP PE=2 SV=1	1.98345	107.881	0.0183856	1.07248e-29	3.7114e-27
contig_65286	418	D3GC10	Avr9/Cf-9 rapidly elicited protein OS=Jatropha curcas GN=ACRE PE=4 SV=1	8.49372	371.159	0.0228843	1.04876e-96	2.58957e-93
contig_37940	1472	D2WS88	Putative aintegumenta (Fragment) OS=Artemisia annua GN=ANT PE=2 SV=1	4.98468	22.644	0.220133	0.000915763	0.0257267
contig_57405	409	D2SSQ1	Putative uncharacterized protein (Fragment) OS=Epipremnum aureum PE=2 SV=1	7.3303	30.9533	0.236818	0.000295959	0.00961198
contig_51746	337	D2KFF3	Chalcone isomerase OS=Erigeron breviscapus PE=2 SV=1	54.4711	114.449	0.475942	5.0898e-06	0.000249731
contig_17658	577	D2DF32	PAD4 OS=Glycine max PE=2 SV=1	27.3474	66.9648	0.408385	7.95169e-05	0.00300562
contig_28287	1406	D2CFI1	R111 OS=Coffea arabica PE=2 SV=1	1.72085	95.9871	0.0179279	3.39727e-26	1.01098e-23
First_Contig3031	393	D2CFI1	R111 OS=Coffea arabica PE=2 SV=1	1.13762	83.6667	0.013597	1.04744e-22	2.59331e-20
contig_59568	434	D2CFI1	R111 OS=Coffea arabica PE=2 SV=1	0.302985	80.2382	0.00377607	3.70324e-23	9.3979e-21
contig_7619	759	D1MIX6	Small heat shock protein 17.3 kDa OS=Vitis vinifera PE=2 SV=1	3.46496	76.1325	0.0455123	1.54442e-18	3.03435e-16
contig_80933	411	D1GED1	Disease resistance protein OS=Brassica rapa subsp. pekinensis PE=4 SV=1	0.447916	114.181	0.00392287	3.27448e-33	1.28945e-30
contig_34366	1010	D0VEA6	Apetala 2-like protein (Fragment) OS=Nicotiana tabacum PE=2 SV=1	4.79112	22.2531	0.215301	0.000915763	0.0257267
contig_11500	713	C8CE50	Aquaporin OS=Fragaria ananassa GN=PIP1;1 PE=2 SV=1	36.4794	165.494	0.220427	1.26574e-20	2.84119e-18
contig_71491	396	C7F9Z2	Putative uncharacterized protein (Fragment) OS=Lactuca serriola PE=3 SV=1	6.10989	34.9474	0.174831	1.52402e-05	0.000674578
contig_75951	516	C7ARI1	Dehydration-responsive element-binding factor 1 OS=Chrysanthemum morifolium GN=DREB1A-1 PE=2 SV=1	2.75223	145.595	0.0189034	1.94703e-39	9.77356e-37
contig_32926	919	C7ARI1	Dehydration-responsive element-binding factor 1 OS=Chrysanthemum morifolium GN=DREB1A-1 PE=2 SV=1	3.11926	67.0293	0.0465358	4.85243e-16	7.77742e-14
contig_4311	548	C7A7R2	Kinase-like protein (Fragment) OS=Corylus avellana PE=4 SV=1	11.8538	36.6467	0.323461	0.000473346	0.0146343
contig_69647	336	C6ZS15	Protein kinase OS=Glycine max PE=2 SV=1	4.85281	24.9812	0.194258	0.000326468	0.0104432
contig_77128	371	C6ZRS2	Serine/threonine kinase-like protein OS=Glycine max PE=2 SV=1	7.0887	28.9818	0.244592	0.000756914	0.021897
contig_45600	351	C6ZLB5	NBS-LRR resistance-like protein RGC260 (Fragment) OS=Helianthus annuus GN=RGC260 PE=2 SV=1	24.0513	55.6337	0.432315	0.000761137	0.0219914
contig_37469	2712	C6ZH46	Scarecrow-like protein OS=Capsicum annuum GN=SCL1 PE=2 SV=1	3.73346	34.9148	0.106931	3.39193e-07	2.07418e-05
First_Contig377	652	C6TM48	Putative uncharacterized protein OS=Glycine max PE=2 SV=1	58.6889	146.133	0.401613	8.21273e-10	7.25635e-08
contig_40032	311	C6TL71	Putative uncharacterized protein (Fragment) OS=Glycine max PE=1 SV=1	28.0749	130.262	0.215526	1.24339e-16	2.09971e-14
contig_5096	467	C6TJF5	Putative uncharacterized protein OS=Glycine max PE=2 SV=1	153.515	312.533	0.491195	3.15236e-13	3.97236e-11
contig_78593	380	C6TIV9	Putative uncharacterized protein OS=Glycine max PE=2 SV=1	4.36011	38.9746	0.111871	1.42477e-07	9.27769e-06
contig_73555	1108	C6TF51	Putative uncharacterized protein OS=Glycine max PE=2 SV=1	0.854483	20.5979	0.041484	1.10189e-05	0.000500831
contig_62589	666	C6TCT1	Uncharacterized protein OS=Glycine max PE=2 SV=1	2.25082	17.7069	0.127116	0.00149358	0.0389974
contig_66932	557	C6TBB0	Putative uncharacterized protein OS=Glycine max PE=2 SV=1	5.28814	83.4424	0.0633748	1.16224e-18	2.31332e-16
contig_55625	841	C6TB68	Putative uncharacterized protein OS=Glycine max PE=2 SV=1	1.75119	60.6259	0.0288851	4.55938e-16	7.32057e-14
contig_10934	381	C6TB10	Uncharacterized protein OS=Glycine max PE=2 SV=1	6.83362	28.039	0.243718	0.000314375	0.0101095
contig_92970	1168	C6T9L5	Uncharacterized protein OS=Glycine max PE=2 SV=1	0.202647	13.1552	0.0154043	0.000978458	0.02699
contig_3446	353	C6T8W4	Putative uncharacterized protein OS=Glycine max PE=2 SV=1	21.7545	64.2599	0.338539	4.44782e-06	0.000221202
contig_77235	335	C6T779	Putative uncharacterized protein OS=Glycine max PE=2 SV=1	3.3757	23.0886	0.146207	0.000180849	0.00624184
contig_9490	924	C6T750	Late-embryogenesis abundant protein 2 OS=Glycine max GN=LEA-2 PE=2 SV=1	141.116	545.945	0.25848	7.64472e-56	6.8472e-53
contig_26417	583	C6FAT5	Caffeate O-methyltransferase (Fragment) OS=Pseudotsuga menziesii PE=4 SV=1	20.9761	59.5528	0.352227	1.72534e-05	0.00075745
contig_5064	1435	C6ES40	3-ketoacyl-CoA synthase OS=Helianthus annuus GN=KCS-2 PE=2 SV=1	23.2202	51.5556	0.450391	0.00177914	0.0451501
contig_20939	350	C5YCX2	Putative uncharacterized protein Sb06g023630 OS=Sorghum bicolor GN=Sb06g023630 PE=4 SV=1	69.2041	440.594	0.15707	4.88104e-66	6.10859e-63
contig_77983	454	C5XBE0	Putative uncharacterized protein Sb02g023540 OS=Sorghum bicolor GN=Sb02g023540 PE=3 SV=1	27.3997	86.9407	0.315154	3.32118e-08	2.34663e-06
contig_1104	561	C5X063	Putative uncharacterized protein Sb01g007450 OS=Sorghum bicolor GN=Sb01g007450 PE=3 SV=1	20.2517	62.8156	0.322399	5.07597e-06	0.00024932
contig_1103	1521	C5WYK1	Putative uncharacterized protein Sb01g033865 (Fragment) OS=Sorghum bicolor GN=Sb01g033865 PE=3 SV=1	34.9098	77.3962	0.451053	6.594e-05	0.00256568
contig_3874	1118	C5WYK1	Putative uncharacterized protein Sb01g033865 (Fragment) OS=Sorghum bicolor GN=Sb01g033865 PE=3 SV=1	20.63	48.3971	0.426264	0.0011039	0.0299973
First_Contig2183	703	C5WTS5	Putative uncharacterized protein Sb01g043620 OS=Sorghum bicolor GN=Sb01g043620 PE=3 SV=1	23.5682	198.832	0.118533	2.40426e-35	1.03122e-32
contig_30846	482	C4P7V9	CBL-interacting protein kinase 10 OS=Vitis vinifera GN=CIPK10 PE=2 SV=1	17.5691	52.3148	0.335834	3.9433e-05	0.00159617
First_Contig1490	467	C4P7V1	CBL-interacting protein kinase 02 (Fragment) OS=Vitis vinifera GN=CIPK02 PE=2 SV=1	37.5621	145.794	0.257638	4.55456e-16	7.33862e-14
contig_53214	313	C4P742	CCR4-NOT OS=Dimocarpus longan PE=2 SV=1	1.51241	167.439	0.00903258	2.63231e-47	1.78137e-44
First_Contig391	922	C3W8P2	Alpha-glucan water dikinase (Fragment) OS=Hordeum vulgare var. distichum GN=GWD2 PE=2 SV=1	11.324	72.7173	0.155726	8.46008e-12	9.17938e-10
contig_14570	645	C1K3P2	Thaumatin-like protein OS=Pyrus pyrifolia GN=tl PE=4 SV=1	1.01934	21.9938	0.0463469	3.60515e-05	0.00148095
contig_10605	622	C0PL34	Uncharacterized protein OS=Zea mays PE=2 SV=1	14.5025	47.6774	0.304181	3.81081e-05	0.00154665
First_Contig349	605	C0PDG7	Uncharacterized protein OS=Zea mays PE=2 SV=1	20.9523	58.0179	0.361135	2.57415e-05	0.00107976
contig_32800	460	B9UNQ2	NBS-LRR resistance-like protein (Fragment) OS=Lactuca serriola PE=4 SV=1	41.2209	98.9266	0.416682	1.83361e-06	9.77346e-05
contig_61015	597	B9UNQ2	NBS-LRR resistance-like protein (Fragment) OS=Lactuca serriola PE=4 SV=1	33.832	73.1456	0.462529	0.000152076	0.00534985
contig_23474	388	B9UNP5	NBS-LRR resistance-like protein 18A (Fragment) OS=Lactuca sativa PE=4 SV=1	16.3353	61.592	0.265217	3.67752e-07	2.22943e-05
contig_23473	598	B9UNN5	NBS-LRR resistance-like protein (Fragment) OS=Lactuca sativa PE=4 SV=1	5.58526	24.4184	0.228731	0.000881714	0.0249157
contig_21959	930	B9UNN5	NBS-LRR resistance-like protein (Fragment) OS=Lactuca sativa PE=4 SV=1	18.07	53.5187	0.337639	5.13865e-05	0.00203759
contig_23472	640	B9UNN5	NBS-LRR resistance-like protein (Fragment) OS=Lactuca sativa PE=4 SV=1	5.79402	23.8999	0.242429	0.00143647	0.0378306
contig_21960	392	B9UNN5	NBS-LRR resistance-like protein (Fragment) OS=Lactuca sativa PE=4 SV=1	16.6382	47.6914	0.348872	0.000153905	0.00541002
contig_35672	474	B9UNN5	NBS-LRR resistance-like protein (Fragment) OS=Lactuca sativa PE=4 SV=1	8.93281	33.587	0.26596	0.000171445	0.00594875
contig_10034	984	B9T8G7	Putative uncharacterized protein OS=Ricinus communis GN=RCOM_0277570 PE=4 SV=1	16.7309	46.1757	0.362332	0.000229397	0.00771346
contig_12801	1344	B9T7Z9	Lipoxygenase OS=Ricinus communis GN=RCOM_0441480 PE=3 SV=1	24.0488	73.7306	0.326171	8.75811e-07	4.933e-05
contig_28725	504	B9T7R7	Alcohol dehydrogenase, putative OS=Ricinus communis GN=RCOM_0366700 PE=3 SV=1	48.0062	101.645	0.472292	1.99656e-05	0.000860395
contig_5152	543	B9T7M6	Short-chain dehydrogenase, putative OS=Ricinus communis GN=RCOM_0252880 PE=4 SV=1	10.849	63.301	0.171387	3.21534e-10	2.93457e-08
contig_61821	616	B9T775	Beta-expansin 1a, putative OS=Ricinus communis GN=RCOM_0235100 PE=3 SV=1	11.4845	52.3648	0.219317	2.84342e-07	1.75403e-05
First_Contig343	616	B9T5I0	Spotted leaf protein, putative OS=Ricinus communis GN=RCOM_0379340 PE=4 SV=1	29.5011	83.1643	0.354733	4.40728e-07	2.61628e-05
contig_14829	719	B9T5H7	Serine/threonine protein kinase, putative OS=Ricinus communis GN=RCOM_0379110 PE=4 SV=1	2.12148	20.888	0.101565	0.000278223	0.009117
contig_26117	489	B9T5H7	Serine/threonine protein kinase, putative OS=Ricinus communis GN=RCOM_0379110 PE=4 SV=1	2.63529	19.9312	0.132219	0.000489946	0.0151118
First_Contig2950	849	B9T4E1	Nucleic acid binding protein, putative OS=Ricinus communis GN=RCOM_0390960 PE=4 SV=1	1.76566	18.4249	0.0958301	0.000222003	0.00749795
contig_82487	743	B9T354	Xyloglucan endotransglucosylase/hydrolase protein 22, putative OS=Ricinus communis GN=RCOM_0050110 PE=4 SV=1	5.55714	33.2842	0.16696	8.44364e-06	0.000395388
contig_66603	1119	B9T1S3	Putative uncharacterized protein OS=Ricinus communis GN=RCOM_2161170 PE=4 SV=1	2.18571	66.9515	0.0326462	1.01802e-16	1.73841e-14
contig_11603	396	B9T150	Putative uncharacterized protein OS=Ricinus communis GN=RCOM_0189860 PE=4 SV=1	8.03583	37.3122	0.215367	2.51582e-05	0.00106016
contig_69849	388	B9SXA8	TMV resistance protein N, putative OS=Ricinus communis GN=RCOM_0268610 PE=4 SV=1	82.693	174.943	0.472686	1.50995e-08	1.12427e-06
contig_58851	1832	B9SVW6	Putative uncharacterized protein OS=Ricinus communis GN=RCOM_0747070 PE=4 SV=1	7.16334	52.0837	0.137535	3.06007e-09	2.53e-07
contig_4155	1450	B9SVL6	Acetylglucosaminyltransferase, putative OS=Ricinus communis GN=RCOM_0793870 PE=4 SV=1	13.3672	50.9744	0.262233	4.55017e-06	0.000225678
contig_19841	498	B9SUC9	Receptor-kinase, putative OS=Ricinus communis GN=RCOM_0722100 PE=4 SV=1	31.4744	112.203	0.280514	9.18911e-12	9.91155e-10
contig_31365	1048	B9STI8	Putative uncharacterized protein OS=Ricinus communis GN=RCOM_0491950 PE=4 SV=1	8.58233	37.7625	0.227271	2.51582e-05	0.00106016
contig_68189	300	B9STF3	Serine-threonine protein kinase, plant-type, putative OS=Ricinus communis GN=RCOM_1318870 PE=3 SV=1	34.3641	151.109	0.227412	1.63499e-18	3.19169e-16
contig_68813	632	B9ST24	Putative uncharacterized protein OS=Ricinus communis GN=RCOM_0353700 PE=4 SV=1	0.707412	26.1232	0.0270798	2.17803e-07	1.37419e-05
contig_64501	400	B9SST2	Chitin-inducible gibberellin-responsive protein, putative OS=Ricinus communis GN=RCOM_0047210 PE=4 SV=1	3.41888	155.561	0.0219778	4.78126e-41	2.56947e-38
contig_33000	1099	B9SSQ8	Glycerophosphoryl diester phosphodiesterase, putative OS=Ricinus communis GN=RCOM_0046160 PE=4 SV=1	19.3833	61.0058	0.317729	3.79528e-06	0.000190827
contig_26720	364	B9SQM5	Putative uncharacterized protein OS=Ricinus communis GN=RCOM_0838110 PE=4 SV=1	31.9346	537.326	0.0594325	8.70124e-119	2.56431e-115
contig_59105	381	B9SQF9	Ubiquitin-protein ligase, putative OS=Ricinus communis GN=RCOM_1274640 PE=4 SV=1	6.21238	39.9647	0.155447	1.08503e-06	6.05172e-05
contig_59082	480	B9SQF3	UDP-glucuronate 5-epimerase, putative OS=Ricinus communis GN=RCOM_0782170 PE=4 SV=1	22.1351	54.0502	0.409528	0.000382594	0.0120696
contig_16819	1096	B9SQ54	1,3-beta-glucan synthase, putative OS=Ricinus communis GN=RCOM_0146080 PE=4 SV=1	14.4453	51.7738	0.279008	6.56738e-06	0.00031282
contig_55472	706	B9SPI3	Alpha-glucan water dikinase, chloroplast, putative OS=Ricinus communis GN=RCOM_0024100 PE=4 SV=1	4.73085	41.1204	0.115049	2.49867e-08	1.80885e-06
contig_50041	1402	B9SNG5	Serine/threonine-protein kinase OS=Ricinus communis GN=RCOM_1148780 PE=3 SV=1	4.9897	103.559	0.0481821	4.23825e-25	1.19139e-22
contig_35782	1277	B9SNB4	Protein phosphatase 2c, putative OS=Ricinus communis GN=RCOM_0174580 PE=3 SV=1	8.83501	162.233	0.0544588	1.35164e-37	6.36518e-35
contig_27155	434	B9SLM0	Serine-threonine protein kinase, plant-type, putative OS=Ricinus communis GN=RCOM_0592870 PE=4 SV=1	18.6033	74.8037	0.248694	5.004e-09	3.98571e-07
contig_62187	603	B9SLK3	Putative uncharacterized protein OS=Ricinus communis GN=RCOM_0592300 PE=4 SV=1	1.13396	59.6483	0.0190107	8.82169e-16	1.37298e-13
contig_92222	340	B9SLH0	Putative uncharacterized protein OS=Ricinus communis GN=RCOM_0686670 PE=4 SV=1	0.541452	19.7906	0.027359	2.10697e-05	0.000902018
contig_16770	513	B9SJQ9	Xyloglucan endotransglucosylase/hydrolase protein 22, putative OS=Ricinus communis GN=RCOM_1630030 PE=4 SV=1	27.5294	255.774	0.107632	8.7082e-47	5.8071e-44
contig_65075	707	B9SJQ9	Xyloglucan endotransglucosylase/hydrolase protein 22, putative OS=Ricinus communis GN=RCOM_1630030 PE=4 SV=1	13.0193	85.2153	0.152782	8.81365e-14	1.17036e-11
contig_16790	497	B9SJQ9	Xyloglucan endotransglucosylase/hydrolase protein 22, putative OS=Ricinus communis GN=RCOM_1630030 PE=4 SV=1	6.56154	63.2279	0.103776	1.30969e-12	1.5439e-10
contig_51470	565	B9SJQ9	Xyloglucan endotransglucosylase/hydrolase protein 22, putative OS=Ricinus communis GN=RCOM_1630030 PE=4 SV=1	10.1473	34.6846	0.292558	0.000539348	0.0161502
contig_19360	398	B9SJL5	Amine oxidase, putative OS=Ricinus communis GN=RCOM_0763470 PE=4 SV=1	8.78838	35.5561	0.24717	6.63281e-05	0.00256874
contig_36474	462	B9SIV4	60S ribosomal protein L7a, putative OS=Ricinus communis GN=RCOM_0790270 PE=4 SV=1	14.4019	40.3152	0.357232	0.000691266	0.0202285
contig_13050	488	B9SHH6	Glucan endo-1,3-beta-glucosidase, putative OS=Ricinus communis GN=RCOM_1121830 PE=3 SV=1	27.0536	102.064	0.265065	3.00004e-11	3.09695e-09
First_Contig552	462	B9SHH6	Glucan endo-1,3-beta-glucosidase, putative OS=Ricinus communis GN=RCOM_1121830 PE=3 SV=1	26.8114	110.21	0.243276	2.95114e-13	3.72909e-11
contig_2888	2358	B9SHA0	Nucleoredoxin, putative OS=Ricinus communis GN=RCOM_0528060 PE=4 SV=1	96.0061	237.262	0.404642	1.30686e-14	1.87136e-12
contig_4032	1019	B9SH00	Cation-transporting atpase plant, putative OS=Ricinus communis GN=RCOM_0579970 PE=3 SV=1	15.3046	148.609	0.102985	3.98328e-28	1.2592e-25
contig_11294	745	B9SG85	Receptor protein kinase CLAVATA1, putative OS=Ricinus communis GN=RCOM_1556260 PE=4 SV=1	9.0723	43.3441	0.209309	3.4333e-06	0.000173967
contig_39631	345	B9SG85	Receptor protein kinase CLAVATA1, putative OS=Ricinus communis GN=RCOM_1556260 PE=4 SV=1	5.56473	26.9434	0.206534	0.00032578	0.0104322
contig_22180	1466	B9SFT6	ATP binding protein, putative OS=Ricinus communis GN=RCOM_0723030 PE=4 SV=1	15.5893	40.3392	0.386455	0.00127331	0.034024
contig_22193	695	B9SFT6	ATP binding protein, putative OS=Ricinus communis GN=RCOM_0723030 PE=4 SV=1	26.7153	58.7393	0.454812	0.000741067	0.0214658
contig_15311	488	B9SFT6	ATP binding protein, putative OS=Ricinus communis GN=RCOM_0723030 PE=4 SV=1	20.856	69.7957	0.298815	2.58324e-07	1.60219e-05
contig_26441	852	B9SEX8	Putative uncharacterized protein (Fragment) OS=Ricinus communis GN=RCOM_0107500 PE=4 SV=1	5.86482	43.1929	0.135782	3.30049e-08	2.33744e-06
contig_41420	469	B9SEU5	ATP binding protein, putative OS=Ricinus communis GN=RCOM_0105570 PE=4 SV=1	8.35514	32.6139	0.256184	0.000273437	0.00902816
contig_74479	1058	B9SDZ0	ESC, putative OS=Ricinus communis GN=RCOM_1480340 PE=4 SV=1	0.248573	20.719	0.0119974	1.10189e-05	0.000500831
First_Contig2390	800	B9SCJ9	Zinc finger protein, putative OS=Ricinus communis GN=RCOM_0474840 PE=4 SV=1	21.9269	61.3051	0.357668	1.49453e-05	0.000662486
contig_14413	2097	B9SBY6	Apolipoprotein d, putative OS=Ricinus communis GN=RCOM_0700620 PE=4 SV=1	52.9995	171.637	0.308789	1.31726e-15	2.03627e-13
contig_94363	386	B9SBJ2	Cyclic nucleotide-gated ion channel, putative OS=Ricinus communis GN=RCOM_0718730 PE=4 SV=1	0.204397	14.9162	0.013703	0.000519972	0.0157194
contig_39381	478	B9S9D5	Leucine-rich repeat containing protein, putative OS=Ricinus communis GN=RCOM_0884220 PE=4 SV=1	47.0963	100.861	0.466942	1.74598e-05	0.000766144
contig_87953	370	B9S8L3	Leucine-rich repeat-containing protein, putative OS=Ricinus communis GN=RCOM_0602300 PE=4 SV=1	0.426471	13.2177	0.0322653	0.000978458	0.02699
contig_25011	502	B9S863	ATP binding protein, putative OS=Ricinus communis GN=RCOM_0694460 PE=3 SV=1	17.2882	66.6746	0.259293	8.66041e-08	5.80915e-06
contig_74092	636	B9S621	Putative uncharacterized protein OS=Ricinus communis GN=RCOM_1063090 PE=4 SV=1	2.23294	17.8331	0.125213	0.00149358	0.0389974
contig_65221	459	B9S5T4	Protein binding protein, putative OS=Ricinus communis GN=RCOM_0654320 PE=4 SV=1	0.859447	38.2362	0.0224773	7.58751e-11	7.48583e-09
contig_34685	676	B9S5T3	Nuclear transcription factor Y subunit A-3, putative OS=Ricinus communis GN=RCOM_0654210 PE=4 SV=1	1.9452	16.2135	0.119974	0.00073052	0.0212547
contig_19301	426	B9S368	FUS-interacting serine-arginine-rich protein 1, putative OS=Ricinus communis GN=RCOM_0730610 PE=4 SV=1	24.3853	108.288	0.22519	1.14553e-13	1.50366e-11
First_Contig3395	1628	B9S2J2	Metalloendoproteinase 1, putative OS=Ricinus communis GN=RCOM_0699860 PE=4 SV=1	1.00156	40.2665	0.0248733	2.19274e-10	2.05674e-08
contig_19296	412	B9S2J2	Metalloendoproteinase 1, putative OS=Ricinus communis GN=RCOM_0699860 PE=4 SV=1	4.27679	145.894	0.0293143	5.55646e-37	2.53817e-34
contig_41306	1288	B9S0N0	Nucleic acid binding protein, putative OS=Ricinus communis GN=RCOM_1356760 PE=4 SV=1	7.14649	39.5318	0.180778	3.34629e-06	0.00017003
contig_76636	431	B9S0J3	Protein kinase APK1A, chloroplast, putative OS=Ricinus communis GN=RCOM_1355390 PE=4 SV=1	4.21029	33.2361	0.126678	2.45451e-06	0.000129246
contig_55614	1198	B9S0J3	Protein kinase APK1A, chloroplast, putative OS=Ricinus communis GN=RCOM_1355390 PE=4 SV=1	3.68802	19.7453	0.186779	0.00154856	0.0401918
contig_76141	390	B9S0D9	Carbonic anhydrase, putative OS=Ricinus communis GN=RCOM_1353440 PE=4 SV=1	1.82071	34.9514	0.0520924	1.03785e-08	7.91461e-07
contig_52337	535	B9S039	Leucine-rich repeat-containing protein, putative OS=Ricinus communis GN=RCOM_1296800 PE=4 SV=1	2.7528	26.0621	0.105625	8.48824e-06	0.000396056
contig_48482	586	B9RZC5	AT14A, putative OS=Ricinus communis GN=RCOM_0938030 PE=4 SV=1	9.28995	30.1863	0.307754	0.00145828	0.0382288
contig_57356	3769	B9RXD0	Alkaline phytoceramidase, putative OS=Ricinus communis GN=RCOM_0902770 PE=4 SV=1	2.05843	18.6997	0.110078	0.000858025	0.024504
contig_46549	1541	B9RX67	Kinase, putative OS=Ricinus communis GN=RCOM_0818480 PE=3 SV=1	6.65583	49.1347	0.135461	4.33192e-09	3.48995e-07
contig_38368	572	B9RX66	Putative uncharacterized protein OS=Ricinus communis GN=RCOM_0818470 PE=4 SV=1	2.94255	47.1759	0.062374	2.01578e-11	2.11922e-09
contig_27706	1113	B9RWS7	Beta-amylase OS=Ricinus communis GN=RCOM_1023980 PE=3 SV=1	11.6727	37.0219	0.315293	0.00030839	0.00995907
contig_42676	327	B9RVD1	F-box/LRR-repeat protein, putative OS=Ricinus communis GN=RCOM_0902300 PE=4 SV=1	21.4736	54.0953	0.396958	0.000219728	0.0074321
contig_41667	744	B9RVA5	Putative uncharacterized protein OS=Ricinus communis GN=RCOM_0901420 PE=4 SV=1	69.5653	192.35	0.361659	2.93378e-14	4.06718e-12
First_Contig2221	1715	B9RUR9	Placental protein 11, putative OS=Ricinus communis GN=RCOM_0856150 PE=4 SV=1	33.0004	82.3937	0.400521	6.97776e-06	0.000331504
contig_10973	1576	B9RUF3	Putative uncharacterized protein OS=Ricinus communis GN=RCOM_0852460 PE=4 SV=1	7.82631	58.8054	0.133088	1.04902e-10	1.0239e-08
contig_14798	1356	B9RUD8	Transferase, transferring glycosyl groups, putative OS=Ricinus communis GN=RCOM_0851910 PE=4 SV=1	16.9509	56.3497	0.300816	3.46387e-06	0.000175419
contig_50691	1531	B9RUC1	Ring finger protein, putative OS=Ricinus communis GN=RCOM_0851740 PE=4 SV=1	3.02328	24.1954	0.124953	0.000104261	0.00383462
contig_5437	1600	B9RRV3	Vacuolar-processing enzyme, putative OS=Ricinus communis GN=RCOM_0798420 PE=4 SV=1	96.797	299.718	0.32296	6.00018e-25	1.66617e-22
contig_2895	1018	B9RR92	Cation cation antiporter, putative OS=Ricinus communis GN=RCOM_0711460 PE=4 SV=1	6.25184	34.3098	0.182217	1.52402e-05	0.000674578
contig_61662	616	B9RQS8	Putative uncharacterized protein OS=Ricinus communis GN=RCOM_0706300 PE=4 SV=1	8.2825	161.317	0.0513429	2.55465e-37	1.17874e-34
contig_34085	425	B9RQF2	ATP-binding cassette transporter, putative OS=Ricinus communis GN=RCOM_1490210 PE=4 SV=1	9.15827	31.3386	0.292236	0.000946217	0.026148
First_Contig3405	758	B9RNA7	Glycerol-3-phosphate acyltransferase, putative OS=Ricinus communis GN=RCOM_1346290 PE=4 SV=1	0.659212	33.3576	0.0197619	2.12283e-09	1.79076e-07
contig_18028	1169	B9RME0	Putative uncharacterized protein OS=Ricinus communis GN=RCOM_1079920 PE=4 SV=1	18.5376	49.3714	0.375472	0.000247297	0.00828485
contig_5157	349	B9RM35	TMV resistance protein N, putative OS=Ricinus communis GN=RCOM_1077550 PE=4 SV=1	57.4963	116.576	0.493208	1.01105e-05	0.000463232
contig_18939	468	B9RLF6	UDP-glucosyltransferase, putative OS=Ricinus communis GN=RCOM_1466490 PE=4 SV=1	41.6964	92.7147	0.449728	1.3907e-05	0.000621588
contig_50159	510	B9RK72	Putative uncharacterized protein OS=Ricinus communis GN=RCOM_1046970 PE=4 SV=1	17.9453	44.682	0.401622	0.000906146	0.0255114
contig_85019	335	B9RK54	Putative uncharacterized protein OS=Ricinus communis GN=RCOM_1046590 PE=4 SV=1	0.706542	176.219	0.00400947	1.30987e-51	1.00562e-48
contig_6244	912	B9RJV4	Mitochondrial dicarboxylate carrier protein, putative OS=Ricinus communis GN=RCOM_1039160 PE=3 SV=1	41.9574	155.092	0.270532	1.48698e-16	2.49723e-14
contig_23945	520	B9RJV4	Mitochondrial dicarboxylate carrier protein, putative OS=Ricinus communis GN=RCOM_1039160 PE=3 SV=1	35.9589	117.527	0.305962	2.39718e-11	2.50576e-09
contig_23944	356	B9RJV4	Mitochondrial dicarboxylate carrier protein, putative OS=Ricinus communis GN=RCOM_1039160 PE=3 SV=1	24.3784	87.8807	0.277403	2.16304e-09	1.81797e-07
contig_91350	718	B9RJI7	Putative uncharacterized protein OS=Ricinus communis GN=RCOM_1034940 PE=4 SV=1	0.695937	21.6417	0.0321573	5.75179e-06	0.000276422
contig_17325	1575	B9RI93	Ankyrin repeat-containing protein, putative OS=Ricinus communis GN=RCOM_1577280 PE=4 SV=1	6.19489	33.2312	0.186418	2.55437e-05	0.00107393
contig_6232	830	B9RH96	Bel1 homeotic protein, putative OS=Ricinus communis GN=RCOM_1448840 PE=3 SV=1	15.4943	45.0064	0.344268	0.000178278	0.00616709
contig_5912	428	B9RGL9	ATP-binding cassette transporter, putative OS=Ricinus communis GN=RCOM_1441940 PE=4 SV=1	9.15552	34.8467	0.262737	0.000248966	0.00832551
contig_2891	2381	B9RG65	Pentatricopeptide repeat-containing protein, putative OS=Ricinus communis GN=RCOM_1451760 PE=4 SV=1	24.5539	61.9836	0.396135	9.21456e-05	0.00343045
contig_59828	316	B9RFG8	Putative uncharacterized protein OS=Ricinus communis GN=RCOM_1434520 PE=4 SV=1	20.8062	360.676	0.0576867	1.66811e-80	3.24248e-77
contig_35746	387	B9REN2	Lipid binding protein, putative OS=Ricinus communis GN=RCOM_1776500 PE=4 SV=1	18.2802	53.0576	0.344536	5.13865e-05	0.00203759
contig_18895	474	B9REA5	Putative uncharacterized protein OS=Ricinus communis GN=RCOM_1619760 PE=3 SV=1	209.061	449.437	0.465162	1.55845e-20	3.45578e-18
contig_32171	456	B9REA5	Putative uncharacterized protein OS=Ricinus communis GN=RCOM_1619760 PE=3 SV=1	13.3226	36.9665	0.360395	0.00178072	0.0451651
contig_7066	803	B9REA5	Putative uncharacterized protein OS=Ricinus communis GN=RCOM_1619760 PE=3 SV=1	19.7816	70.0171	0.282525	7.4772e-08	5.0414e-06
contig_20989	899	B9REA5	Putative uncharacterized protein OS=Ricinus communis GN=RCOM_1619760 PE=3 SV=1	4.85611	23.5732	0.206002	0.000548468	0.016375
contig_22670	459	B9REA5	Putative uncharacterized protein OS=Ricinus communis GN=RCOM_1619760 PE=3 SV=1	7.73502	29.6217	0.261127	0.00047475	0.0146678
contig_24877	920	B9RDJ0	Putative uncharacterized protein OS=Ricinus communis GN=RCOM_1613500 PE=4 SV=1	2.71567	23.1859	0.117126	4.94913e-05	0.00196586
contig_38061	510	B9RBR2	Amine oxidase OS=Ricinus communis GN=RCOM_1679960 PE=3 SV=1	8.92106	38.1531	0.233823	1.53881e-05	0.000679478
contig_30766	575	B9RBR2	Amine oxidase OS=Ricinus communis GN=RCOM_1679960 PE=3 SV=1	15.0019	66.1119	0.226917	1.43317e-08	1.06884e-06
contig_42702	1638	B9RAQ8	BRASSINOSTEROID INSENSITIVE 1-associated receptor kinase 1, putative OS=Ricinus communis GN=RCOM_1507900 PE=4 SV=1	6.47041	68.1411	0.094956	6.72005e-14	8.98882e-12
contig_30681	1857	B9RAQ8	BRASSINOSTEROID INSENSITIVE 1-associated receptor kinase 1, putative OS=Ricinus communis GN=RCOM_1507900 PE=4 SV=1	0.821404	28.6143	0.028706	5.82817e-08	4.00343e-06
contig_26429	514	B9R919	ATP binding protein, putative OS=Ricinus communis GN=RCOM_1513130 PE=3 SV=1	38.1183	104.661	0.364207	3.72243e-08	2.61397e-06
contig_13510	1382	B9R919	ATP binding protein, putative OS=Ricinus communis GN=RCOM_1513130 PE=3 SV=1	20.8756	94.0149	0.222046	2.10614e-12	2.42948e-10
contig_25530	468	B9R919	ATP binding protein, putative OS=Ricinus communis GN=RCOM_1513130 PE=3 SV=1	21.4663	70.9256	0.30266	3.58548e-07	2.18086e-05
contig_31374	640	B9R8V7	Putative uncharacterized protein OS=Ricinus communis GN=RCOM_1602480 PE=4 SV=1	15.9027	99.3931	0.159998	5.39178e-16	8.55187e-14
contig_9063	1389	B9R7I8	Protein Z, putative OS=Ricinus communis GN=RCOM_1591990 PE=3 SV=1	48.054	156.193	0.307658	2.52358e-14	3.50916e-12
contig_60768	326	B9R6R4	Receptor protein kinase CLAVATA1, putative OS=Ricinus communis GN=RCOM_1584490 PE=3 SV=1	3.38822	25.4283	0.133246	5.98197e-05	0.00234754
contig_59137	566	B9R6R4	Receptor protein kinase CLAVATA1, putative OS=Ricinus communis GN=RCOM_1584490 PE=3 SV=1	5.76163	42.3447	0.136065	5.82272e-08	4.00571e-06
contig_8965	487	B9NJB9	Predicted protein (Fragment) OS=Populus trichocarpa GN=POPTRDRAFT_791839 PE=2 SV=1	13.1225	37.3198	0.351624	0.00120359	0.0324552
contig_23977	834	B9NHT8	Predicted protein (Fragment) OS=Populus trichocarpa GN=POPTRDRAFT_277410 PE=2 SV=1	9.20783	53.3993	0.172433	2.04363e-08	1.49483e-06
contig_57399	361	B9NHC6	Predicted protein OS=Populus trichocarpa GN=POPTRDRAFT_585122 PE=4 SV=1	5.53665	24.212	0.228674	0.000881714	0.0249157
contig_39880	360	B9NDZ0	Predicted protein (Fragment) OS=Populus trichocarpa GN=POPTRDRAFT_679328 PE=4 SV=1	17.6058	42.1996	0.417202	0.00188258	0.0470821
contig_37128	495	B9NCY8	Predicted protein OS=Populus trichocarpa GN=POPTRDRAFT_790156 PE=4 SV=1	18.5422	110.851	0.167272	5.88273e-17	1.02175e-14
contig_60821	665	B9NCY8	Predicted protein OS=Populus trichocarpa GN=POPTRDRAFT_790156 PE=4 SV=1	4.6666	26.3394	0.177172	0.00011373	0.00413295
contig_44774	990	B9NCY8	Predicted protein OS=Populus trichocarpa GN=POPTRDRAFT_790156 PE=4 SV=1	6.64118	34.089	0.194819	1.52402e-05	0.000674578
contig_41658	1607	B9NCY8	Predicted protein OS=Populus trichocarpa GN=POPTRDRAFT_790156 PE=4 SV=1	0.540056	31.8356	0.0169639	8.00725e-09	6.21525e-07
contig_1036	301	B9NCK6	Predicted protein OS=Populus trichocarpa GN=POPTRDRAFT_1119147 PE=3 SV=1	13.4553	45.6316	0.294869	4.27665e-05	0.00171439
contig_7142	1410	B9NBB7	Cc-nbs-lrr resistance protein OS=Populus trichocarpa GN=POPTRDRAFT_588876 PE=4 SV=1	29.6564	88.1383	0.336476	5.93333e-08	4.0604e-06
contig_28261	384	B9NB44	Predicted protein (Fragment) OS=Populus trichocarpa GN=POPTRDRAFT_279684 PE=4 SV=1	0.47941	55.6399	0.0086163	8.34537e-16	1.30552e-13
contig_28262	922	B9NB44	Predicted protein (Fragment) OS=Populus trichocarpa GN=POPTRDRAFT_279684 PE=4 SV=1	0.256715	22.9099	0.0112054	2.99727e-06	0.000154182
contig_42155	547	B9N7Y1	Cc-nbs-lrr resistance protein OS=Populus trichocarpa GN=POPTRDRAFT_585619 PE=4 SV=1	15.9621	53.6439	0.297558	5.9576e-06	0.000284815
contig_26391	546	B9N6R8	Predicted protein OS=Populus trichocarpa GN=POPTRDRAFT_930805 PE=4 SV=1	27.7441	61.238	0.453053	0.000444238	0.0138469
contig_26549	314	B9N695	Autoinhibited H+ ATPase OS=Populus trichocarpa GN=POPTRDRAFT_828261 PE=3 SV=1	35.7634	86.7115	0.412441	5.0055e-06	0.000246123
contig_2391	711	B9N4N9	Predicted protein OS=Populus trichocarpa GN=POPTRDRAFT_784826 PE=4 SV=1	28.0006	73.2719	0.382146	1.09739e-05	0.000499785
contig_3878	324	B9N4N9	Predicted protein OS=Populus trichocarpa GN=POPTRDRAFT_784826 PE=4 SV=1	26.2179	435.378	0.0602188	1.66713e-95	4.00809e-92
contig_42833	658	B9N3S1	Predicted protein (Fragment) OS=Populus trichocarpa GN=POPTRDRAFT_267247 PE=4 SV=1	5.79539	31.4165	0.18447	2.45407e-05	0.00103557
contig_55003	331	B9N3R0	Predicted protein OS=Populus trichocarpa GN=POPTRDRAFT_744076 PE=2 SV=1	16.9236	43.2772	0.391051	0.000736473	0.0213395
contig_17801	379	B9N3N0	Amine oxidase (Fragment) OS=Populus trichocarpa GN=POPTRDRAFT_744008 PE=3 SV=1	11.8658	48.229	0.246031	2.00279e-06	0.000106133
contig_17800	527	B9N3N0	Amine oxidase (Fragment) OS=Populus trichocarpa GN=POPTRDRAFT_744008 PE=3 SV=1	25.6004	87.2052	0.293566	4.80752e-09	3.84261e-07
contig_39420	482	B9N2I9	Predicted protein OS=Populus trichocarpa GN=POPTRDRAFT_783657 PE=2 SV=1	21.5521	59.2949	0.363474	3.28933e-05	0.00136409
contig_17082	828	B9N2I7	Tir-nbs-lrr resistance protein (Fragment) OS=Populus trichocarpa GN=POPTRDRAFT_264343 PE=2 SV=1	23.4722	57.5145	0.40811	0.000225148	0.00757896
contig_28644	859	B9N2I7	Tir-nbs-lrr resistance protein (Fragment) OS=Populus trichocarpa GN=POPTRDRAFT_264343 PE=2 SV=1	95.0624	216.062	0.439977	9.92012e-12	1.06748e-09
contig_56126	356	B9N2D9	Predicted protein (Fragment) OS=Populus trichocarpa GN=POPTRDRAFT_925236 PE=2 SV=1	3.54594	34.0026	0.104284	3.39193e-07	2.07418e-05
contig_41005	856	B9N285	Predicted protein OS=Populus trichocarpa GN=POPTRDRAFT_580350 PE=4 SV=1	7.43502	33.5906	0.221342	6.93337e-05	0.00267494
contig_17372	539	B9N285	Predicted protein OS=Populus trichocarpa GN=POPTRDRAFT_580350 PE=4 SV=1	4.87923	23.8095	0.204928	0.000548468	0.016375
contig_40042	576	B9N270	Predicted protein OS=Populus trichocarpa GN=POPTRDRAFT_783880 PE=4 SV=1	3.83528	34.2029	0.112133	3.39193e-07	2.07418e-05
contig_30653	1064	B9N270	Predicted protein OS=Populus trichocarpa GN=POPTRDRAFT_783880 PE=4 SV=1	4.54796	41.6281	0.109252	2.49867e-08	1.80885e-06
contig_34527	513	B9N270	Predicted protein OS=Populus trichocarpa GN=POPTRDRAFT_783880 PE=4 SV=1	2.512	17.9846	0.139675	0.00149358	0.0389974
contig_22484	373	B9N1N4	Tir-nbs-lrr resistance protein OS=Populus trichocarpa GN=POPTRDRAFT_581018 PE=4 SV=1	50.3419	114.655	0.439075	7.83521e-07	4.45437e-05
contig_5175	446	B9N1N4	Tir-nbs-lrr resistance protein OS=Populus trichocarpa GN=POPTRDRAFT_581018 PE=4 SV=1	31.1343	85.7006	0.363292	7.15425e-07	4.12109e-05
contig_60894	707	B9N1M5	Tir-nbs-lrr resistance protein OS=Populus trichocarpa GN=POPTRDRAFT_581008 PE=4 SV=1	30.4653	72.6562	0.419307	4.75913e-05	0.00189533
contig_29686	996	B9N0T2	Predicted protein OS=Populus trichocarpa GN=POPTRDRAFT_742765 PE=2 SV=1	17.9024	141.838	0.126217	5.09905e-25	1.4246e-22
contig_29687	495	B9N0T2	Predicted protein OS=Populus trichocarpa GN=POPTRDRAFT_742765 PE=2 SV=1	7.33186	33.9139	0.216191	6.93337e-05	0.00267494
First_Contig2210	1740	B9N0E2	Predicted protein OS=Populus trichocarpa GN=POPTRDRAFT_596744 PE=3 SV=1	3.52166	35.1232	0.100266	1.87992e-07	1.20356e-05
contig_78661	377	B9MZX4	Predicted protein OS=Populus trichocarpa GN=POPTRDRAFT_595624 PE=4 SV=1	31.8798	74.2453	0.429384	4.00884e-05	0.00162198
contig_41980	676	B9MZF2	Predicted protein OS=Populus trichocarpa GN=POPTRDRAFT_810482 PE=4 SV=1	25.4821	54.7976	0.465022	0.00170642	0.0438037
contig_64822	509	B9MVK3	Predicted protein OS=Populus trichocarpa GN=MYB105 PE=4 SV=1	18.4972	51.6521	0.358111	0.000113776	0.00412643
contig_50792	489	B9MV41	Predicted protein OS=Populus trichocarpa GN=POPTRDRAFT_781331 PE=2 SV=1	4.6252	23.6905	0.195234	0.000548468	0.016375
contig_34482	535	B9MU18	Predicted protein OS=Populus trichocarpa GN=POPTRDRAFT_590006 PE=4 SV=1	8.74997	43.2423	0.202347	1.23902e-06	6.87702e-05
contig_35637	317	B9MU12	Predicted protein OS=Populus trichocarpa GN=POPTRDRAFT_590000 PE=4 SV=1	29.0368	62.0384	0.468046	0.000821057	0.0235884
First_Contig929	3730	B9MTE1	Predicted protein OS=Populus trichocarpa GN=POPTRDRAFT_809851 PE=4 SV=1	10.9427	36.8326	0.297092	0.000224076	0.00755401
contig_30920	2246	B9IPB5	Predicted protein (Fragment) OS=Populus trichocarpa GN=POPTRDRAFT_248199 PE=3 SV=1	11.1472	54.3434	0.205126	1.05052e-07	6.94962e-06
contig_7836	392	B9IP34	Nls-tir-nbs-lrr resistance protein OS=Populus trichocarpa GN=POPTRDRAFT_779952 PE=4 SV=1	1.54306	16.7229	0.0922719	0.00073052	0.0212547
contig_16539	1203	B9INY4	Tir-nbs-lrr resistance protein (Fragment) OS=Populus trichocarpa GN=POPTRDRAFT_247719 PE=4 SV=1	13.6414	40.0762	0.340387	0.000358458	0.0113789
First_Contig1760	1042	B9IL48	Predicted protein OS=Populus trichocarpa GN=POPTRDRAFT_910433 PE=2 SV=1	134.903	374.041	0.360662	1.04276e-26	3.16497e-24
contig_82855	358	B9IJZ4	Predicted protein OS=Populus trichocarpa GN=POPTRDRAFT_1105285 PE=4 SV=1	0.514228	34.6846	0.0148258	1.09178e-09	9.51754e-08
contig_82856	376	B9IJZ4	Predicted protein OS=Populus trichocarpa GN=POPTRDRAFT_1105285 PE=4 SV=1	1.39889	57.285	0.0244198	3.29761e-15	4.9796e-13
contig_27777	527	B9IEM4	Predicted protein (Fragment) OS=Populus trichocarpa GN=POPTRDRAFT_733232 PE=4 SV=1	5.09014	38.6335	0.131755	5.48908e-07	3.22493e-05
contig_90535	374	B9ID69	Predicted protein OS=Populus trichocarpa GN=POPTRDRAFT_667015 PE=4 SV=1	0.492229	16.6931	0.0294869	0.00014539	0.00515033
contig_43361	469	B9IBB8	Cc-nbs-lrr resistance protein OS=Populus trichocarpa GN=POPTRDRAFT_571956 PE=4 SV=1	12.3365	43.3373	0.284661	4.76577e-05	0.00189715
contig_7673	1977	B9IB02	Predicted protein OS=Populus trichocarpa GN=POPTRDRAFT_664956 PE=4 SV=1	10.0567	32.2109	0.312214	0.00126748	0.033908
contig_67322	474	B9I9T4	Predicted protein OS=Populus trichocarpa GN=POPTRDRAFT_572713 PE=4 SV=1	0.887733	21.6596	0.0409856	5.75179e-06	0.000276422
First_Contig2943	577	B9I9T4	Predicted protein OS=Populus trichocarpa GN=POPTRDRAFT_572713 PE=4 SV=1	1.0939	28.7936	0.0379909	4.66895e-07	2.76084e-05
contig_60499	558	B9I8X4	Predicted protein OS=Populus trichocarpa GN=POPTRDRAFT_1098575 PE=4 SV=1	3.62908	33.9387	0.106931	6.10387e-07	3.55867e-05
Second_Contig42	646	B9I816	Predicted protein OS=Populus trichocarpa GN=POPTRDRAFT_571604 PE=3 SV=1	2.97188	19.5973	0.151647	0.000489946	0.0151118
contig_64180	625	B9I7B0	Predicted protein OS=Populus trichocarpa GN=POPTRDRAFT_773606 PE=4 SV=1	0.336628	23.3081	0.0144426	1.55942e-06	8.46005e-05
contig_4775	1184	B9I5G8	Predicted protein OS=Populus trichocarpa GN=POPTRDRAFT_571054 PE=3 SV=1	37.8716	89.2895	0.424144	5.08848e-06	0.0002498
contig_12156	1835	B9I440	Predicted protein OS=Populus trichocarpa GN=POPTRDRAFT_570393 PE=4 SV=1	20.9103	87.496	0.238986	6.45123e-11	6.41326e-09
contig_46061	504	B9I3Z4	Predicted protein OS=Populus trichocarpa GN=POPTRDRAFT_662234 PE=4 SV=1	23.377	52.0269	0.449324	0.00127649	0.034089
contig_49325	857	B9I1U0	Predicted protein OS=Populus trichocarpa GN=POPTRDRAFT_771737 PE=2 SV=1	16.9701	48.1214	0.352652	0.000102755	0.0037838
contig_47456	407	B9I1T9	Predicted protein OS=Populus trichocarpa GN=POPTRDRAFT_771736 PE=2 SV=1	15.8958	50.0243	0.317761	2.20152e-05	0.0009381
contig_12907	1957	B9I1S7	Predicted protein OS=Populus trichocarpa GN=POPTRDRAFT_1094117 PE=4 SV=1	10.2535	48.2784	0.212384	7.69437e-07	4.39344e-05
contig_944	431	B9I0G8	Predicted protein OS=Populus trichocarpa GN=POPTRDRAFT_888988 PE=4 SV=1	42.1639	114.033	0.369753	9.6113e-09	7.36026e-07
contig_33367	764	B9I0G8	Predicted protein OS=Populus trichocarpa GN=POPTRDRAFT_888988 PE=4 SV=1	11.5317	57.8834	0.199222	2.30707e-08	1.67945e-06
contig_1212	445	B9I0G8	Predicted protein OS=Populus trichocarpa GN=POPTRDRAFT_888988 PE=4 SV=1	21.9848	56.6645	0.387982	0.000104151	0.00383209
contig_25611	1231	B9I0G8	Predicted protein OS=Populus trichocarpa GN=POPTRDRAFT_888988 PE=4 SV=1	27.6236	99.0385	0.278918	1.16544e-10	1.12671e-08
contig_891	360	B9I0G8	Predicted protein OS=Populus trichocarpa GN=POPTRDRAFT_888988 PE=4 SV=1	55.3742	125.828	0.440078	2.39492e-07	1.49656e-05
contig_84367	433	B9HZY7	Predicted protein OS=Populus trichocarpa GN=POPTRDRAFT_568948 PE=4 SV=1	1.09326	22.3488	0.0489184	1.95325e-05	0.00084452
contig_33816	796	B9HYP1	NBS resistance protein OS=Populus trichocarpa GN=POPTRDRAFT_771197 PE=4 SV=1	22.863	52.6805	0.433994	0.000773143	0.0223312
contig_72861	376	B9HW54	Predicted protein OS=Populus trichocarpa GN=POPTRDRAFT_769521 PE=4 SV=1	4.54638	23.8918	0.190291	0.000548468	0.016375
contig_3006	1538	B9HTV3	Predicted protein OS=Populus trichocarpa GN=POPTRDRAFT_1089922 PE=4 SV=1	18.1768	106.602	0.170511	4.95827e-16	7.91927e-14
contig_9000	320	B9HSG3	Predicted protein OS=Populus trichocarpa GN=POPTRDRAFT_883653 PE=2 SV=1	127.797	299.263	0.427039	1.22486e-16	2.07611e-14
contig_1372	953	B9HSE7	Predicted protein OS=Populus trichocarpa GN=POPTRDRAFT_749656 PE=2 SV=1	24.3949	57.2496	0.426115	0.000383467	0.0120929
contig_49042	638	B9HR71	Amino acid permease (Fragment) OS=Populus trichocarpa GN=PtrAAP9 PE=4 SV=1	7.25492	33.8148	0.214549	6.93337e-05	0.00267494
contig_82091	634	B9HQ55	Predicted protein OS=Populus trichocarpa GN=POPTRDRAFT_767059 PE=4 SV=1	1.03703	16.8499	0.061545	0.00073052	0.0212547
contig_77108	342	B9HQ55	Predicted protein OS=Populus trichocarpa GN=POPTRDRAFT_767059 PE=4 SV=1	1.46106	17.3423	0.0842483	0.000403656	0.0126814
First_Contig1419	705	B9HPN3	Calcium dependent protein kinase 5 OS=Populus trichocarpa GN=CPK5 PE=4 SV=1	78.5615	196.989	0.398812	1.34766e-12	1.58661e-10
contig_49912	1250	B9HNY9	White-brown-complex ABC transporter family OS=Populus trichocarpa GN=POPTRDRAFT_557874 PE=3 SV=1	4.94423	25.5279	0.193679	0.00019321	0.00660855
First_Contig3249	1453	B9HN55	Predicted protein OS=Populus trichocarpa GN=POPTRDRAFT_1087454 PE=3 SV=1	1.52039	16.9962	0.0894546	0.00073052	0.0212547
contig_40494	1033	B9HM28	Predicted protein OS=Populus trichocarpa GN=POPTRDRAFT_563828 PE=4 SV=1	4.7099	21.0525	0.223722	0.00151894	0.039524
contig_19931	545	B9HL16	Predicted protein (Fragment) OS=Populus trichocarpa GN=POPTRDRAFT_420081 PE=4 SV=1	3.57088	35.0665	0.101832	1.87992e-07	1.20356e-05
contig_27399	407	B9HJF1	Predicted protein OS=Populus trichocarpa GN=POPTRDRAFT_656962 PE=4 SV=1	74.6971	161.663	0.462055	2.38408e-08	1.72863e-06
contig_86977	481	B9HJ87	Predicted protein OS=Populus trichocarpa GN=POPTRDRAFT_766120 PE=4 SV=1	1.31222	27.4737	0.0477628	8.74987e-07	4.94054e-05
contig_70177	502	B9HJ52	Predicted protein OS=Populus trichocarpa GN=POPTRDRAFT_874891 PE=4 SV=1	2.7766	23.9752	0.115811	4.94913e-05	0.00196586
contig_9604	482	B9HIN8	Predicted protein OS=Populus trichocarpa GN=POPTRDRAFT_803486 PE=3 SV=1	56.4175	264.812	0.213047	7.35772e-33	2.87262e-30
contig_73925	312	B9HH80	Predicted protein OS=Populus trichocarpa GN=POPTRDRAFT_1083038 PE=4 SV=1	1.26438	41.3547	0.030574	1.1484e-10	1.11495e-08
contig_16538	682	B9HGH2	Nls-tir-nbs-lrr resistance protein (Fragment) OS=Populus trichocarpa GN=POPTRDRAFT_216113 PE=2 SV=1	59.1151	155.42	0.380358	7.91573e-11	7.79281e-09
contig_9969	499	B9HGH2	Nls-tir-nbs-lrr resistance protein (Fragment) OS=Populus trichocarpa GN=POPTRDRAFT_216113 PE=2 SV=1	51.0697	105.583	0.483693	2.16326e-05	0.00092266
contig_34792	400	B9HF87	Predicted protein OS=Populus trichocarpa GN=POPTRDRAFT_1083613 PE=2 SV=1	3.09014	24.6261	0.125482	0.000104261	0.00383462
contig_30518	744	B9HF56	Predicted protein (Fragment) OS=Populus trichocarpa GN=POPTRDRAFT_764082 PE=2 SV=1	26.6879	83.7745	0.318568	5.68124e-08	3.92315e-06
contig_46818	351	B9HE92	Predicted protein OS=Populus trichocarpa GN=POPTRDRAFT_832353 PE=4 SV=1	12.5876	52.3728	0.240346	7.37868e-07	4.22904e-05
contig_45313	1011	B9HE76	Cc-nbs-lrr resistance protein OS=Populus trichocarpa GN=POPTRDRAFT_764584 PE=4 SV=1	2.86142	17.3595	0.164834	0.00149358	0.0389974
First_Contig2693	1164	B9HDD1	Predicted protein OS=Populus trichocarpa GN=POPTRDRAFT_717926 PE=4 SV=1	4.24762	114.304	0.0371606	3.4481e-28	1.10145e-25
contig_55063	803	B9HAU5	Predicted protein OS=Populus trichocarpa GN=POPTRDRAFT_763570 PE=3 SV=1	4.8144	24.0158	0.200468	0.000326468	0.0104432
contig_42235	1343	B9H9C8	Predicted protein OS=Populus trichocarpa GN=POPTRDRAFT_561796 PE=4 SV=1	14.2168	49.3023	0.288359	1.59529e-05	0.000703398
contig_81070	1305	B9H8X2	Predicted protein OS=Populus trichocarpa GN=POPTRDRAFT_762681 PE=4 SV=1	6.48912	37.688	0.17218	3.15759e-06	0.000161159
contig_417	920	B9H8X2	Predicted protein OS=Populus trichocarpa GN=POPTRDRAFT_762681 PE=4 SV=1	50.8258	127.617	0.398269	8.5574e-09	6.60859e-07
contig_31375	364	B9H8K2	Predicted protein OS=Populus trichocarpa GN=POPTRDRAFT_559672 PE=2 SV=1	6.50252	48.3107	0.134598	7.61499e-09	5.92588e-07
First_Contig2482	925	B9H7M4	Predicted protein OS=Populus trichocarpa GN=POPTRDRAFT_714634 PE=4 SV=1	21.3804	52.2332	0.409327	0.000455009	0.0141536
contig_80462	405	B9H701	Predicted protein OS=Populus trichocarpa GN=POPTRDRAFT_760743 PE=2 SV=1	1.03898	15.4154	0.0673986	0.00131525	0.0350524
contig_52334	460	B9H6K7	Predicted protein OS=Populus trichocarpa GN=POPTRDRAFT_651121 PE=2 SV=1	12.4635	55.1938	0.225813	1.72182e-07	1.10699e-05
contig_34139	1546	B9H5Z0	Predicted protein (Fragment) OS=Populus trichocarpa GN=POPTRDRAFT_862283 PE=4 SV=1	18.0657	99.163	0.182182	1.96157e-14	2.76553e-12
contig_14619	543	B9H5I4	Predicted protein (Fragment) OS=Populus trichocarpa GN=POPTRDRAFT_864323 PE=3 SV=1	35.1623	93.1311	0.377557	3.88971e-07	2.33023e-05
contig_10021	469	B9H5I4	Predicted protein (Fragment) OS=Populus trichocarpa GN=POPTRDRAFT_864323 PE=3 SV=1	19.514	64.7841	0.301216	1.05554e-06	5.89446e-05
contig_71860	955	B9H564	Predicted protein OS=Populus trichocarpa GN=POPTRDRAFT_760140 PE=4 SV=1	1.70737	18.45	0.0925404	0.000222003	0.00749795
contig_40210	760	B9H4R1	Predicted protein OS=Populus trichocarpa GN=POPTRDRAFT_558500 PE=4 SV=1	22.8041	140.792	0.16197	8.01853e-22	1.92274e-19
contig_12861	1487	B9H4M3	PAD4 OS=Populus trichocarpa GN=POPTRDRAFT_558462 PE=4 SV=1	25.6801	60.2024	0.426562	0.000227096	0.0076417
First_Contig2592	529	B9H459	Predicted protein OS=Populus trichocarpa GN=POPTRDRAFT_558388 PE=3 SV=1	52.5982	144.377	0.364311	4.93927e-11	4.98065e-09
contig_19371	674	B9H447	Predicted protein OS=Populus trichocarpa GN=POPTRDRAFT_556310 PE=4 SV=1	4.29213	21.7165	0.197644	0.00151894	0.039524
contig_30733	426	B9H2E7	Predicted protein OS=Populus trichocarpa GN=POPTRDRAFT_758739 PE=4 SV=1	35.0037	71.7304	0.48799	0.000695376	0.0203227
contig_10583	1756	B9H0A6	Predicted protein OS=Populus trichocarpa GN=POPTRDRAFT_554849 PE=2 SV=1	19.4397	97.6147	0.199148	1.65042e-13	2.12068e-11
contig_57664	412	B9GZP6	Predicted protein OS=Populus trichocarpa GN=POPTRDRAFT_647055 PE=4 SV=1	1.34049	15.406	0.0870105	0.00131525	0.0350524
contig_65638	699	B9GXT6	Predicted protein OS=Populus trichocarpa GN=POPTRDRAFT_1074191 PE=4 SV=1	7.78814	33.593	0.231838	6.93337e-05	0.00267494
contig_51713	522	B9GXT6	Predicted protein OS=Populus trichocarpa GN=POPTRDRAFT_1074191 PE=4 SV=1	34.6624	101.197	0.342525	9.17568e-09	7.03846e-07
contig_65369	1060	B9GUU5	Predicted protein OS=Populus trichocarpa GN=POPTRDRAFT_643748 PE=4 SV=1	3.94486	21.7597	0.181292	0.000535575	0.0161006
contig_36000	302	B9GUR2	Predicted protein OS=Populus trichocarpa GN=POPTRDRAFT_552931 PE=3 SV=1	25.167	137.935	0.182456	1.43125e-19	3.01981e-17
contig_65490	460	B9GTW6	Predicted protein (Fragment) OS=Populus trichocarpa GN=POPTRDRAFT_408973 PE=4 SV=1	3.71617	21.2632	0.17477	0.000535575	0.0161006
contig_52830	336	B9GQY3	Cytochrome P450 OS=Populus trichocarpa GN=CYP83F1 PE=3 SV=1	4.22664	56.7754	0.0744448	3.1665e-12	3.58918e-10
contig_2889	489	B9GQF3	Predicted protein OS=Populus trichocarpa GN=POPTRDRAFT_755354 PE=4 SV=1	7.95964	27.3079	0.291477	0.00119902	0.0323894
contig_69666	545	B9GPJ0	Cytochrome P450 OS=Populus trichocarpa GN=CYP76T1 PE=3 SV=1	10.6644	44.9309	0.237351	5.45406e-06	0.000264338
contig_18903	1240	B9GNV5	Predicted protein OS=Populus trichocarpa GN=POPTRDRAFT_551849 PE=4 SV=1	13.3828	40.2509	0.332485	0.000358458	0.0113789
contig_88323	914	B9GNT0	Predicted protein OS=Populus trichocarpa GN=MYB177 PE=4 SV=1	0.863208	20.6059	0.0418914	1.10189e-05	0.000500831
contig_40668	309	B9GNC0	Predicted protein OS=Populus trichocarpa GN=POPTRDRAFT_645317 PE=4 SV=1	13.3623	60.8384	0.219636	3.91068e-08	2.74405e-06
contig_4716	1375	B9GL33	Predicted protein OS=Populus trichocarpa GN=POPTRDRAFT_709134 PE=4 SV=1	29.1681	149.056	0.195686	2.54428e-20	5.57416e-18
contig_65731	853	B9GJ60	Predicted protein OS=Populus trichocarpa GN=POPTRDRAFT_550478 PE=3 SV=1	0.308313	22.6894	0.0135884	2.99727e-06	0.000154182
contig_48223	708	B9GIM4	Predicted protein OS=Populus trichocarpa GN=POPTRDRAFT_641694 PE=2 SV=1	3.78885	22.8291	0.165965	0.000312083	0.0100641
contig_7690	859	B9GHJ2	Predicted protein OS=Populus trichocarpa GN=POPTRDRAFT_642694 PE=4 SV=1	31.2589	65.8564	0.474652	0.000781044	0.022538
contig_38044	1777	B9GGZ9	Predicted protein OS=Populus trichocarpa GN=POPTRDRAFT_753724 PE=4 SV=1	10.7298	45.537	0.235628	3.36132e-06	0.000170509
contig_55130	407	B9GGI8	Predicted protein OS=Populus trichocarpa GN=POPTRDRAFT_642620 PE=4 SV=1	20.8713	126.893	0.164479	1.26739e-19	2.68027e-17
contig_22557	500	B9GEN8	Predicted protein OS=Populus trichocarpa GN=POPTRDRAFT_640727 PE=3 SV=1	36.2401	114.251	0.317197	1.78903e-10	1.70254e-08
contig_78558	434	B9FWZ3	Putative uncharacterized protein OS=Oryza sativa subsp. japonica GN=OsJ_24053 PE=4 SV=1	1.63612	49.0699	0.0333426	6.29515e-13	7.62756e-11
contig_3055	690	B9DFD5	AT4G03560 protein OS=Arabidopsis thaliana GN=AT4G03560 PE=2 SV=1	36.8949	214.693	0.17185	2.53397e-31	9.3725e-29
contig_41486	305	B8LRY5	Putative uncharacterized protein OS=Picea sitchensis PE=2 SV=1	18.7111	116.449	0.160681	2.31637e-18	4.44583e-16
First_Contig1236	697	B8A0D8	Lipoxygenase OS=Zea mays PE=2 SV=1	18.0358	85.0943	0.211951	2.43124e-11	2.53847e-09
contig_52407	357	B7FJ54	Uncharacterized protein OS=Medicago truncatula PE=2 SV=1	5.59868	23.5117	0.238123	0.00143647	0.0378306
contig_7496	630	B7EF14	cDNA clone J013156I11, full insert sequence OS=Oryza sativa subsp. japonica PE=2 SV=1	33.5209	88.3081	0.37959	7.71089e-07	4.40012e-05
contig_13164	406	B6Z9Y8	Aleurain-like protease (Fragment) OS=Helianthus petiolaris PE=4 SV=1	83.2372	252.702	0.329389	1.46125e-20	3.25606e-18
contig_17327	340	B6Z9W6	Aleurain-like protease (Fragment) OS=Helianthus annuus PE=4 SV=1	18.2547	80.5907	0.226511	2.8307e-10	2.59648e-08
contig_3901	414	B6JU38	Stress-associated protein 1 OS=Solanum lycopersicum GN=SAP1 PE=4 SV=1	14.42	45.2408	0.318739	8.94172e-05	0.0033384
contig_59133	366	B6F0U5	Caffeoyl CoA O-methyltransferase OS=Carthamus tinctorius GN=CtCoAOMT2 PE=2 SV=1	9.70048	38.2858	0.25337	3.88524e-05	0.00157546
contig_47835	745	B6F0U5	Caffeoyl CoA O-methyltransferase OS=Carthamus tinctorius GN=CtCoAOMT2 PE=2 SV=1	12.0376	44.5546	0.270176	3.04928e-05	0.00126973
contig_30124	1146	B6EWX9	Glycosyltransferase OS=Lycium barbarum GN=UGT85A18 PE=2 SV=1	3.32754	23.6981	0.140414	0.000180849	0.00624184
contig_89101	382	B6DX22	FERONIA-like protein (Fragment) OS=Arabidopsis lyrata PE=4 SV=1	1.85884	22.0638	0.0842483	1.95325e-05	0.00084452
contig_24988	371	B6D3N1	Kinase-like protein pac.pt.5.102 (Fragment) OS=Platanus acerifolia PE=4 SV=1	21.4079	69.4627	0.308192	5.49994e-07	3.22716e-05
contig_49499	330	B6D3M9	Kinase-like protein pac.pt.4.13 (Fragment) OS=Platanus acerifolia PE=4 SV=1	14.584	43.7236	0.33355	0.000205825	0.00699553
contig_9039	1329	B5TV63	Senescence-related protein OS=Camellia sinensis PE=2 SV=1	35.2633	242.871	0.145194	1.72643e-38	8.34523e-36
contig_21824	456	B5TV63	Senescence-related protein OS=Camellia sinensis PE=2 SV=1	32.0664	64.5012	0.497144	0.00162123	0.0417222
contig_10448	447	B5M9E5	Beta-glucosidase 08 OS=Solanum lycopersicum GN=LOC100191128 PE=2 SV=1	37.3011	259.087	0.143971	2.03185e-41	1.12502e-38
contig_54884	473	B5LZ65	Two pore channel 1 OS=Vitis vinifera GN=TPC1 PE=2 SV=1	12.1765	62.183	0.195818	5.19931e-09	4.11615e-07
contig_26587	1752	B5LAT0	Putative arogenate dehydratase OS=Capsicum annuum PE=2 SV=1	7.07013	71.9231	0.0983013	5.645e-14	7.57301e-12
contig_8245	1133	B5AGU9	12-oxophytodienoate reductase-like protein OS=Artemisia annua PE=2 SV=1	11.5131	61.6547	0.186735	2.94287e-09	2.43531e-07
contig_72609	337	B4FPY6	EDS1-like protein OS=Zea mays PE=2 SV=1	5.2286	47.4469	0.110199	3.32625e-09	2.72541e-07
contig_7369	368	B3WFP2	Polyphenol oxidase (Precursor) OS=Taraxacum officinale GN=ppo-2 PE=3 SV=1	0.929043	33.1766	0.028003	2.12283e-09	1.79076e-07
contig_11479	411	B3VQJ3	Dehydrin 2 OS=Cichorium intybus GN=DHN2 PE=2 SV=1	67.5074	843.486	0.0800338	1.39573e-169	6.07203e-166
contig_3998	442	B3VQJ2	Dehydrin 1 OS=Cichorium intybus GN=DHN1 PE=2 SV=1	270.666	2083.12	0.129933	0	0
contig_88549	1042	B3TPQ4	CRT binding factor 2A OS=Solanum tuberosum PE=4 SV=1	1e-05	12.4159	0.0040656	0.00183407	0.0462741
contig_47139	463	B3H7A4	Uncharacerized protein OS=Arabidopsis thaliana GN=CPuORF49 PE=4 SV=1	8.29301	52.0644	0.159284	1.0755e-08	8.14734e-07
contig_73262	569	B3GBX9	VRP1-2 OS=Vitis hybrid cultivar PE=4 SV=1	3.9749	22.6761	0.175291	0.000312083	0.0100641
contig_68084	1255	B3GBX8	VRP1-1 OS=Vitis hybrid cultivar PE=4 SV=1	6.11899	38.1393	0.160438	1.85424e-06	9.86612e-05
contig_68226	673	B2ZMF2	Proton-dependent oligopeptide transport-like protein (Fragment) OS=Helianthus annuus PE=4 SV=1	3.24342	31.747	0.102165	1.95984e-06	0.000103978
contig_25145	1552	B2ZM25	Putative uncharacterized protein (Fragment) OS=Helianthus annuus PE=4 SV=1	18.8432	266.861	0.0706102	6.68094e-57	6.29241e-54
contig_13730	3081	B2KNE6	Phospholipase D OS=Helianthus annuus GN=PLD1 PE=2 SV=1	36.0812	78.1839	0.461491	0.000122998	0.0044275
contig_57208	369	B2CZL6	Glycosyltransferase UGT95A1 OS=Hieracium pilosella PE=2 SV=1	19.8847	225.215	0.0882919	3.71016e-45	2.30583e-42
contig_42965	488	B2CZL6	Glycosyltransferase UGT95A1 OS=Hieracium pilosella PE=2 SV=1	9.21545	106.47	0.0865541	1.32011e-21	3.15716e-19
contig_70676	397	B2CZL6	Glycosyltransferase UGT95A1 OS=Hieracium pilosella PE=2 SV=1	4.50463	38.2667	0.117717	1.42477e-07	9.27769e-06
First_Contig870	603	B2CZL6	Glycosyltransferase UGT95A1 OS=Hieracium pilosella PE=2 SV=1	20.1932	208.625	0.0967914	5.67363e-40	2.92846e-37
First_Contig2277	1308	B2CZL6	Glycosyltransferase UGT95A1 OS=Hieracium pilosella PE=2 SV=1	4.92605	45.1059	0.109211	2.37544e-09	1.98734e-07
contig_47408	337	B2CZL6	Glycosyltransferase UGT95A1 OS=Hieracium pilosella PE=2 SV=1	16.6223	156.853	0.105974	1.79857e-29	6.13119e-27
contig_11202	505	B2BDM6	AvrPphB susceptible 1 OS=Arabidopsis thaliana GN=PBS1 PE=2 SV=1	26.8719	59.9597	0.448166	0.000531477	0.0159826
contig_94536	485	B2B9E3	Dehydration-responsive element-binding protein 1B OS=Chrysanthemum morifolium GN=DREB1B PE=2 SV=1	0.433799	12.5866	0.0344652	0.00183407	0.0462741
First_Contig2951	432	B1Q489	Putative phosphate-induced protein OS=Capsicum chinense PE=2 SV=1	1.46106	30.0279	0.0486568	1.32167e-07	8.66188e-06
contig_18097	469	B1GS32	Phenylalanine ammonia-lyase 3 (Fragment) OS=Cynara scolymus GN=pal3b PE=4 SV=1	11.6075	40.8228	0.284338	8.25522e-05	0.00310749
contig_55584	326	B0F831	Proton gradient regulation 5 OS=Cucumis sativus GN=PGR5 PE=4 SV=1	4.92099	32.4503	0.151647	4.2961e-06	0.000214357
contig_20608	1179	A9YTW1	Putative staygreen protein OS=Nicotiana tabacum PE=2 SV=1	25.7414	70.5166	0.365041	5.59522e-06	0.000270892
contig_46799	383	A9YDV0	Heat shock protein 70 (Fragment) OS=Helix aperta PE=3 SV=1	5.83661	77.3386	0.0754683	4.83249e-17	8.45769e-15
contig_38841	357	A9XU45	3-ketoacyl-CoA synthase OS=Gossypium hirsutum PE=2 SV=1	12.818	36.9192	0.347192	0.000942836	0.0260783
contig_5325	490	A9PJ14	Putative uncharacterized protein OS=Populus trichocarpa x Populus deltoides PE=2 SV=1	17.2822	50.3989	0.342909	8.88623e-05	0.00332311
contig_16716	518	A9PJ14	Putative uncharacterized protein OS=Populus trichocarpa x Populus deltoides PE=2 SV=1	45.0334	147.175	0.305985	1.22414e-13	1.60224e-11
contig_4802	642	A9PIK8	Putative uncharacterized protein OS=Populus trichocarpa PE=2 SV=1	3.15425	22.961	0.137374	0.000312083	0.0100641
Second_Contig6	1214	A9PH50	Predicted protein OS=Populus trichocarpa GN=POPTRDRAFT_549130 PE=2 SV=1	23.4829	51.2841	0.457898	0.00177914	0.0451501
contig_87377	314	A9PGU9	Predicted protein OS=Populus trichocarpa GN=POPTRDRAFT_1067701 PE=2 SV=1	4.43902	45.1784	0.0982553	2.37544e-09	1.98734e-07
contig_94393	961	A9PFS7	Putative uncharacterized protein OS=Populus trichocarpa PE=2 SV=1	0.218931	29.1625	0.00750727	3.01015e-08	2.15183e-06
contig_68026	537	A9PFG4	Disease resistance protein OS=Populus trichocarpa GN=POPTRDRAFT_823348 PE=2 SV=1	1.95896	40.3039	0.0486048	2.19274e-10	2.05674e-08
contig_52395	602	A9PFA4	Putative uncharacterized protein OS=Populus trichocarpa PE=2 SV=1	6.11606	25.5813	0.239083	0.00132446	0.0351647
contig_16394	1232	A9PEZ2	Predicted protein OS=Populus trichocarpa GN=POPTRDRAFT_707343 PE=2 SV=1	19.4255	53.9976	0.359746	9.75012e-05	0.00360632
contig_17561	445	A9PEI4	Putative uncharacterized protein OS=Populus trichocarpa PE=2 SV=1	42.5513	97.5066	0.436394	4.31014e-06	0.000214706
contig_1336	451	A9PEI4	Putative uncharacterized protein OS=Populus trichocarpa PE=2 SV=1	118.025	267.018	0.442012	4.06424e-14	5.50898e-12
contig_6839	723	A9PEI4	Putative uncharacterized protein OS=Populus trichocarpa PE=2 SV=1	49.7973	123.291	0.4039	2.06217e-08	1.50478e-06
contig_49561	713	A9PEC8	Putative uncharacterized protein OS=Populus trichocarpa PE=2 SV=1	4.86883	23.2528	0.209387	0.000548468	0.016375
contig_28819	853	A9PD45	Predicted protein OS=Populus trichocarpa GN=POPTRDRAFT_572692 PE=2 SV=1	17.7588	82.5844	0.215038	3.92284e-11	3.99985e-09
contig_10126	1007	A9PD45	Predicted protein OS=Populus trichocarpa GN=POPTRDRAFT_572692 PE=2 SV=1	44.4238	88.9676	0.499325	0.00018452	0.00633503
contig_21079	723	A9PBZ0	Putative uncharacterized protein OS=Populus trichocarpa PE=2 SV=1	11.7127	87.1193	0.134445	2.04749e-15	3.12804e-13
contig_25032	522	A9PAQ0	Putative uncharacterized protein OS=Populus trichocarpa PE=2 SV=1	10.0259	45.5153	0.220275	3.36132e-06	0.000170509
contig_67232	855	A9P9A5	Putative uncharacterized protein OS=Populus trichocarpa PE=2 SV=1	4.49084	22.5551	0.199105	0.000915763	0.0257267
contig_23860	443	A9JIF3	Putative fructan 1-exohydrolase (Fragment) OS=Vernonia herbacea GN=1-FEH PE=2 SV=1	36.8068	91.3701	0.402832	1.44966e-06	7.93527e-05
contig_86756	343	A9CSK8	Putative uncharacterized protein Tam-WRKY like (Fragment) OS=Vitis hybrid cultivar GN=Tam-WRKY like PE=2 SV=1	1.07343	18.7074	0.0573799	0.000222003	0.00749795
contig_15520	380	A8J6X3	Cysteine proteinase OS=Platycodon grandiflorus GN=PgCP2 PE=2 SV=1	94.6075	268.988	0.351716	3.9183e-20	8.52315e-18
contig_51386	425	A8BMD7	Kinase-like protein (Fragment) OS=Prunus serrulata PE=4 SV=1	2.90837	20.0763	0.144866	0.000278223	0.009117
contig_31998	380	A8BLN0	Kinase-like protein (Fragment) OS=Prunus avium PE=4 SV=1	11.4885	50.0189	0.229684	7.5982e-07	4.34668e-05
contig_15299	613	A7LHI0	WRKY43 (Fragment) OS=Glycine max GN=WRKY43 PE=2 SV=1	4.89086	59.7503	0.0818549	5.04923e-13	6.22527e-11
contig_45416	503	A7BSI0	Putative uncharacterized protein OS=Beggiatoa sp. PS GN=BGP_1054 PE=4 SV=1	17.7767	44.1315	0.402812	0.000906146	0.0255114
contig_24759	551	A6NAB4	Myc2 bHLH protein OS=Vitis vinifera GN=Myc2 PE=2 SV=1	7.25492	34.181	0.21225	4.23042e-05	0.00169959
contig_55560	512	A6NA20	DREB2-like protein OS=Chrysanthemum vestitum GN=DREB2A PE=2 SV=1	2.87646	20.3908	0.141067	0.000278223	0.009117
contig_17081	688	A5JRP8	NBS-LRR resistance-like protein RGC606 (Fragment) OS=Helianthus deserticola PE=4 SV=1	17.8513	47.288	0.377501	0.000290306	0.0094654
contig_61014	387	A5JQL0	NBS-LRR resistance-like protein RGC109 (Fragment) OS=Helianthus tuberosus PE=4 SV=1	26.435	72.9542	0.36235	4.81524e-06	0.000237664
contig_78598	328	A5JQL0	NBS-LRR resistance-like protein RGC109 (Fragment) OS=Helianthus tuberosus PE=4 SV=1	21.4081	58.0544	0.368759	4.8505e-05	0.00192836
contig_57668	542	A5JQL0	NBS-LRR resistance-like protein RGC109 (Fragment) OS=Helianthus tuberosus PE=4 SV=1	40.8558	83.6398	0.488472	0.000153613	0.00540182
contig_23128	594	A5JQL0	NBS-LRR resistance-like protein RGC109 (Fragment) OS=Helianthus tuberosus PE=4 SV=1	42.6807	86.8867	0.491222	0.000145453	0.00513662
contig_11839	832	A5CAQ1	Putative uncharacterized protein OS=Vitis vinifera GN=VITISV_037769 PE=2 SV=1	18.1754	120.479	0.15086	2.62006e-19	5.42781e-17
contig_39211	312	A5C9T4	Putative uncharacterized protein OS=Vitis vinifera GN=VIT_00s2269g00010 PE=4 SV=1	2.78163	22.7896	0.122057	8.83938e-05	0.00331374
contig_22382	1001	A5C9T4	Putative uncharacterized protein OS=Vitis vinifera GN=VIT_00s2269g00010 PE=4 SV=1	5.20201	24.9133	0.208804	0.000881714	0.0249157
contig_36159	1290	A5C931	Putative uncharacterized protein OS=Vitis vinifera GN=VITISV_029386 PE=4 SV=1	1.85521	25.7043	0.072175	3.05315e-06	0.00015644
contig_12638	362	A5C7G2	Putative uncharacterized protein OS=Vitis vinifera GN=VITISV_022715 PE=4 SV=1	13.8034	48.1944	0.286411	1.12897e-05	0.000510098
contig_44158	407	A5C7G2	Putative uncharacterized protein OS=Vitis vinifera GN=VITISV_022715 PE=4 SV=1	8.14173	29.9123	0.272187	0.00107072	0.0292087
First_Contig3205	732	A5C7B5	Putative uncharacterized protein OS=Vitis vinifera GN=VITISV_017358 PE=4 SV=1	0.93412	56.86	0.0164284	4.25024e-16	6.8847e-14
contig_56295	653	A5C676	Putative uncharacterized protein OS=Vitis vinifera GN=VIT_09s0002g00370 PE=4 SV=1	6.88689	36.2781	0.189836	5.35725e-06	0.000260337
contig_19932	1991	A5C2E8	Putative uncharacterized protein OS=Vitis vinifera GN=VITISV_029434 PE=4 SV=1	12.5485	85.5357	0.146705	2.43929e-14	3.40751e-12
contig_9214	337	A5C2E8	Putative uncharacterized protein OS=Vitis vinifera GN=VITISV_029434 PE=4 SV=1	13.1105	60.1063	0.218122	3.91068e-08	2.74405e-06
contig_84733	860	A5C0F4	Putative uncharacterized protein OS=Vitis vinifera GN=VITISV_010916 PE=4 SV=1	1.22321	17.544	0.0697227	0.000403656	0.0126814
contig_15566	359	A5BZ93	Putative uncharacterized protein OS=Vitis vinifera GN=VITISV_006441 PE=2 SV=1	27.6177	114.102	0.242044	1.11322e-13	1.46757e-11
contig_14927	398	A5BZ93	Putative uncharacterized protein OS=Vitis vinifera GN=VITISV_006441 PE=2 SV=1	57.6862	169.937	0.339456	1.02834e-13	1.36157e-11
contig_26627	393	A5BXV4	Putative uncharacterized protein OS=Vitis vinifera GN=VITISV_027546 PE=2 SV=1	17.6666	67.2511	0.262695	5.45626e-08	3.77064e-06
contig_30514	703	A5BTQ3	Putative uncharacterized protein OS=Vitis vinifera GN=VIT_02s0025g01380 PE=4 SV=1	11.2229	59.2549	0.189401	8.28241e-09	6.40163e-07
contig_34793	369	A5BTI7	Putative uncharacterized protein OS=Vitis vinifera GN=VITISV_041357 PE=3 SV=1	23.3057	195.23	0.119375	1.35343e-34	5.59495e-32
contig_4715	625	A5BTD4	Putative uncharacterized protein OS=Vitis vinifera GN=VIT_08s0007g07560 PE=3 SV=1	14.1805	68.3703	0.207407	2.00753e-09	1.69977e-07
contig_42622	583	A5BT79	Putative uncharacterized protein OS=Vitis vinifera GN=VITISV_011174 PE=4 SV=1	3.69901	25.9986	0.142277	5.98197e-05	0.00234754
contig_53574	947	A5BT79	Putative uncharacterized protein OS=Vitis vinifera GN=VITISV_011174 PE=4 SV=1	7.85917	51.8987	0.151433	5.32835e-09	4.21466e-07
contig_46346	1109	A5BT79	Putative uncharacterized protein OS=Vitis vinifera GN=VITISV_011174 PE=4 SV=1	6.56884	69.1816	0.0949507	3.69592e-14	5.02464e-12
contig_32541	851	A5BT79	Putative uncharacterized protein OS=Vitis vinifera GN=VITISV_011174 PE=4 SV=1	9.85829	49.9687	0.197289	1.64788e-07	1.06395e-05
contig_6572	498	A5BT79	Putative uncharacterized protein OS=Vitis vinifera GN=VITISV_011174 PE=4 SV=1	30.0485	68.8121	0.436676	0.000186441	0.0063914
contig_16069	422	A5BT79	Putative uncharacterized protein OS=Vitis vinifera GN=VITISV_011174 PE=4 SV=1	14.8945	61.2323	0.243246	6.2479e-08	4.26608e-06
contig_18628	870	A5BT79	Putative uncharacterized protein OS=Vitis vinifera GN=VITISV_011174 PE=4 SV=1	6.55965	35.9205	0.182616	9.05414e-06	0.000420955
contig_27357	748	A5BT79	Putative uncharacterized protein OS=Vitis vinifera GN=VITISV_011174 PE=4 SV=1	4.35974	22.5357	0.193459	0.000915763	0.0257267
contig_4307	413	A5BT79	Putative uncharacterized protein OS=Vitis vinifera GN=VITISV_011174 PE=4 SV=1	3.82069	22.5912	0.169123	0.000312083	0.0100641
contig_76544	392	A5BT79	Putative uncharacterized protein OS=Vitis vinifera GN=VITISV_011174 PE=4 SV=1	2.81776	20.2622	0.139065	0.000278223	0.009117
contig_15171	1096	A5BT43	Putative uncharacterized protein OS=Vitis vinifera GN=VITISV_012280 PE=2 SV=1	13.7254	99.9398	0.137337	3.80734e-17	6.70203e-15
contig_84675	949	A5BIA7	Putative uncharacterized protein OS=Vitis vinifera GN=VITISV_022467 PE=2 SV=1	0.415686	31.9069	0.0130281	8.00725e-09	6.21525e-07
contig_37354	837	A5BHL0	Putative uncharacterized protein OS=Vitis vinifera GN=VITISV_013693 PE=4 SV=1	17.8155	48.7325	0.365577	0.000196599	0.00669442
contig_34739	523	A5BHD4	Putative uncharacterized protein OS=Vitis vinifera GN=VITISV_020586 PE=2 SV=1	13.4261	46.1577	0.290874	2.75543e-05	0.00115368
contig_84148	827	A5BH40	Putative uncharacterized protein OS=Vitis vinifera GN=VITISV_011480 PE=4 SV=1	0.699613	18.957	0.0369052	4.02062e-05	0.00162603
contig_21182	1865	A5BH09	Putative uncharacterized protein OS=Vitis vinifera GN=VITISV_023503 PE=2 SV=1	22.3507	53.0963	0.420946	0.000545214	0.0162885
contig_18629	501	A5BCG5	Putative uncharacterized protein OS=Vitis vinifera GN=VITISV_017115 PE=2 SV=1	6.98159	47.5615	0.146791	1.33548e-08	1.00418e-06
contig_19930	346	A5BCG5	Putative uncharacterized protein OS=Vitis vinifera GN=VITISV_017115 PE=2 SV=1	11.9334	52.4279	0.227615	2.84342e-07	1.75403e-05
contig_37787	2001	A5BCG5	Putative uncharacterized protein OS=Vitis vinifera GN=VITISV_017115 PE=2 SV=1	8.5035	62.0718	0.136995	4.33025e-11	4.39563e-09
contig_80911	716	A5BAW3	Putative uncharacterized protein OS=Vitis vinifera GN=VIT_18s0072g00890 PE=4 SV=1	0.66115	16.325	0.0404992	0.00014539	0.00515033
contig_59679	836	A5BAL2	Putative uncharacterized protein OS=Vitis vinifera GN=VITISV_006556 PE=2 SV=1	9.43747	250.592	0.0376607	3.42174e-61	3.63496e-58
contig_22408	1121	A5B9V9	Putative uncharacterized protein OS=Vitis vinifera GN=VITISV_040107 PE=4 SV=1	43.5894	113.305	0.384708	2.54981e-08	1.84294e-06
contig_4101	306	A5B808	Putative uncharacterized protein OS=Vitis vinifera GN=VITISV_004539 PE=2 SV=1	14.1809	74.4699	0.190424	9.58231e-11	9.38296e-09
contig_41644	710	A5B6E7	Putative uncharacterized protein OS=Vitis vinifera GN=VITISV_007253 PE=2 SV=1	8.5935	40.1071	0.214264	5.6839e-06	0.000273591
contig_12556	696	A5B5M0	Putative uncharacterized protein OS=Vitis vinifera GN=VITISV_002826 PE=4 SV=1	52.4848	121.695	0.431281	2.04176e-07	1.29357e-05
contig_26485	475	A5B4G6	Putative uncharacterized protein OS=Vitis vinifera GN=VITISV_019567 PE=4 SV=1	9.63377	167.654	0.057462	4.98057e-38	2.35762e-35
contig_81709	469	A5B2A6	Putative uncharacterized protein OS=Vitis vinifera GN=VITISV_009561 PE=4 SV=1	4.71028	73.1409	0.0644001	8.44756e-17	1.44796e-14
contig_17980	562	A5AZG3	Putative uncharacterized protein OS=Vitis vinifera GN=VIT_13s0067g01020 PE=3 SV=1	29.2004	129.543	0.225411	5.46869e-16	8.65883e-14
contig_28844	1416	A5AZ44	Putative uncharacterized protein OS=Vitis vinifera GN=VITISV_031602 PE=2 SV=1	2.28445	18.3711	0.12435	0.000858025	0.024504
contig_12779	352	A5AY74	Putative uncharacterized protein OS=Vitis vinifera GN=VITISV_008690 PE=2 SV=1	5.22993	26.8018	0.195134	0.00032578	0.0104322
contig_10749	918	A5AY74	Putative uncharacterized protein OS=Vitis vinifera GN=VITISV_008690 PE=2 SV=1	5.35722	27.317	0.196113	0.00019626	0.00669536
contig_53934	410	A5AVZ5	Putative uncharacterized protein OS=Vitis vinifera GN=VITISV_012222 PE=2 SV=1	8.21044	150.244	0.0546475	2.75051e-34	1.1218e-31
contig_9706	571	A5AVT5	Putative uncharacterized protein OS=Vitis vinifera GN=VITISV_015218 PE=3 SV=1	27.0821	69.4907	0.389722	2.69799e-05	0.00113015
contig_28810	1096	A5ATM5	Putative uncharacterized protein OS=Vitis vinifera GN=VITISV_004660 PE=2 SV=1	12.3817	57.9765	0.213564	6.42468e-08	4.38024e-06
contig_16677	735	A5ATM2	Putative uncharacterized protein OS=Vitis vinifera GN=VITISV_042179 PE=2 SV=1	86.5544	281.205	0.307798	7.51546e-25	2.06809e-22
contig_79643	1650	A5ANJ0	Putative uncharacterized protein OS=Vitis vinifera GN=VIT_07s0129g00340 PE=4 SV=1	0.302838	12.5075	0.0242125	0.00183407	0.0462741
contig_57365	333	A5ANF5	Putative uncharacterized protein OS=Vitis vinifera GN=VITISV_042996 PE=4 SV=1	14.7686	43.1214	0.342488	0.000205825	0.00699553
First_Contig2907	2525	A5AN06	Putative uncharacterized protein OS=Vitis vinifera GN=VITISV_021070 PE=4 SV=1	1.57274	17.4041	0.0903658	0.000403656	0.0126814
contig_23304	1541	A5ALQ5	Putative uncharacterized protein OS=Vitis vinifera GN=VITISV_012452 PE=3 SV=1	11.0931	66.3757	0.167125	2.12475e-10	1.99707e-08
contig_76780	699	A5AK61	Putative uncharacterized protein OS=Vitis vinifera GN=VITISV_009284 PE=4 SV=1	0.790101	38.5054	0.0205192	7.58751e-11	7.48583e-09
contig_15247	543	A5AHQ3	Putative uncharacterized protein OS=Vitis vinifera GN=VITISV_010578 PE=3 SV=1	21.1652	97.283	0.217563	1.30299e-12	1.53798e-10
contig_81146	1051	A5AHG4	Putative uncharacterized protein OS=Vitis vinifera GN=VITISV_038954 PE=4 SV=1	2.27708	24.4211	0.0932424	2.75985e-05	0.00115447
contig_14885	486	A5AGT9	Putative uncharacterized protein OS=Vitis vinifera GN=VITISV_009522 PE=4 SV=1	19.7514	65.0158	0.303793	6.84339e-07	3.9595e-05
contig_40169	2323	A5AEV2	Putative uncharacterized protein OS=Vitis vinifera GN=VITISV_039480 PE=3 SV=1	5.16245	38.0142	0.135803	5.48908e-07	3.22493e-05
contig_79105	308	A5A8D3	Putative uncharacterized protein JEI1 OS=Nicotiana tabacum GN=JEI1 PE=2 SV=1	2.13467	28.9414	0.0737582	2.57667e-06	0.000134823
contig_2915	558	A2YVF1	Putative uncharacterized protein OS=Oryza sativa subsp. indica GN=OsI_29310 PE=2 SV=1	64.8051	148.187	0.437321	1.37938e-08	1.03209e-06
contig_48768	324	A2WMJ9	Putative uncharacterized protein OS=Oryza sativa subsp. indica GN=OsI_01067 PE=4 SV=1	9.33455	38.4314	0.242888	3.88524e-05	0.00157546
contig_18311	1612	A2Q1A3	RNA-directed DNA polymerase (Reverse transcriptase) OS=Medicago truncatula GN=MtrDRAFT_AC148396g34v2 PE=4 SV=1	20.4748	56.8251	0.360312	5.66024e-05	0.00222702
contig_53290	319	A1Z3C6	Heat shock protein 70 (Fragment) OS=Euphorbia characias PE=2 SV=1	19.1266	278.456	0.0686882	2.85935e-59	2.90253e-56
contig_59220	399	A1YGR4	Glycosyltransferase UGT75L4 OS=Maclura pomifera PE=2 SV=1	8.70045	55.026	0.158115	2.10444e-09	1.77689e-07
contig_22629	904	A1XEV4	Chalcone synthase OS=Saussurea medusa GN=CHS PE=2 SV=1	10.2403	36.603	0.279768	0.000224076	0.00755401
contig_87399	317	A1XEK9	CYP71AT2v2 OS=Nicotiana tabacum PE=2 SV=1	5.64144	56.3488	0.100116	1.69153e-11	1.78448e-09
contig_12949	712	A1KXE1	Pectin acetylesterase OS=Lactuca sativa PE=2 SV=1	65.8954	171.182	0.384943	7.15857e-12	7.82296e-10
contig_12649	855	A1KXE1	Pectin acetylesterase OS=Lactuca sativa PE=2 SV=1	105.227	272.406	0.386287	7.25332e-18	1.34141e-15
contig_21116	461	A1KXE1	Pectin acetylesterase OS=Lactuca sativa PE=2 SV=1	85.6289	233.764	0.366305	9.56756e-17	1.63686e-14
contig_4568	413	A1E463	17.7 KD class I small heat-shock protein OS=Ageratina adenophora PE=2 SV=1	18.6577	306.787	0.0608165	1.6389e-67	2.13898e-64
contig_70891	340	A0T3D3	PT1 OS=Solanum melongena GN=PT1 PE=2 SV=1	7.96707	55.6994	0.143037	5.71888e-10	5.09728e-08
contig_90247	405	A0ME38	Putative uncharacterized protein (Fragment) OS=Arabidopsis thaliana PE=4 SV=1	0.129872	17.5564	0.00739741	7.65512e-05	0.00290796
contig_36213	544	A0JBX6	Putative 9-cis-epoxycarotenoid dioxygenase OS=Chrysanthemum morifolium GN=CmNCED3a PE=2 SV=1	4.97942	63.5035	0.0784118	4.29442e-14	5.81235e-12
contig_36214	425	A0JBX6	Putative 9-cis-epoxycarotenoid dioxygenase OS=Chrysanthemum morifolium GN=CmNCED3a PE=2 SV=1	4.14597	56.5563	0.0733069	3.1665e-12	3.58918e-10
contig_37818	865	A0JBX6	Putative 9-cis-epoxycarotenoid dioxygenase OS=Chrysanthemum morifolium GN=CmNCED3a PE=2 SV=1	4.40852	52.6083	0.0837988	3.59443e-11	3.66909e-09
contig_62477	382	A0JBX6	Putative 9-cis-epoxycarotenoid dioxygenase OS=Chrysanthemum morifolium GN=CmNCED3a PE=2 SV=1	5.98958	81.4453	0.0735411	4.0392e-18	7.6086e-16
contig_22949	593	A0AAL0	4-coumarate-CoA ligase-like protein (Fragment) OS=Coffea arabica GN=4cl1 PE=2 SV=1	18.7154	84.2257	0.222205	3.98875e-11	4.06252e-09
contig_53869	447	PERN1	Peroxidase N1 OS=Nicotiana tabacum GN=poxN1 PE=1 SV=1	3.35357	20.0969	0.16687	0.000913643	0.0256829
contig_53799	339	KCS12	3-ketoacyl-CoA synthase 12 OS=Arabidopsis thaliana GN=KCS12 PE=2 SV=1	13.809	37.9587	0.363789	0.00120359	0.0324552
contig_14871	322	LRK71	L-type lectin-domain containing receptor kinase VII.1 OS=Arabidopsis thaliana GN=LECRK71 PE=2 SV=1	9.63755	34.5769	0.278728	0.000248966	0.00832551
contig_66247	517	HERK	Receptor-like protein kinase HERK 1 OS=Arabidopsis thaliana GN=HERK1 PE=1 SV=1	6.71466	28.3783	0.236612	0.000314375	0.0101095
contig_15918	756	EXTN3	Extensin-3 OS=Arabidopsis thaliana GN=EXT3 PE=2 SV=3	322.477	806.142	0.400025	2.56664e-47	1.7499e-44
contig_42092	1597	AMY3	Alpha-amylase 3, chloroplastic OS=Arabidopsis thaliana GN=AMY3 PE=2 SV=1	7.97041	35.5751	0.224045	2.56902e-05	0.00107909
contig_70106	1592	CARS	Beta-caryophyllene synthase OS=Artemisia annua GN=QHS1 PE=1 SV=1	2.8744	97.2346	0.0295615	1.50693e-25	4.38444e-23
contig_52542	374	GDL8	GDSL esterase/lipase At1g28590 OS=Arabidopsis thaliana GN=At1g28590 PE=2 SV=2	3.93783	19.4753	0.202196	0.00154856	0.0401918
contig_53424	331	NLP7	Protein NLP7 OS=Arabidopsis thaliana GN=NLP7 PE=1 SV=2	8.66042	33.3224	0.259898	0.000171445	0.00594875
contig_3582	2558	PDR1	Pleiotropic drug resistance protein 1 OS=Nicotiana tabacum GN=PDR1 PE=2 SV=1	26.0729	153.911	0.169402	1.026e-22	2.54714e-20
contig_6049	560	TPC1B	Two pore calcium channel protein 1B OS=Nicotiana tabacum GN=TPC1B PE=2 SV=1	10.6136	42.9222	0.247274	1.41878e-05	0.00063167
contig_19740	1340	TPC1B	Two pore calcium channel protein 1B OS=Nicotiana tabacum GN=TPC1B PE=2 SV=1	26.5346	134.649	0.197065	2.04798e-18	3.95563e-16
contig_6048	1253	TPC1B	Two pore calcium channel protein 1B OS=Nicotiana tabacum GN=TPC1B PE=2 SV=1	18.3443	94.0609	0.195026	2.59419e-13	3.30547e-11
contig_26346	2191	SLD1	Delta(8)-fatty-acid desaturase OS=Helianthus annuus GN=sld1 PE=1 SV=1	18.0409	95.0463	0.189811	1.55278e-13	1.99804e-11
contig_22215	1019	PORA	Protochlorophyllide reductase, chloroplastic OS=Cucumis sativus GN=PORA PE=2 SV=1	78.923	165.492	0.476899	4.12374e-08	2.88469e-06
contig_59456	410	HS22M	Heat shock 22 kDa protein, mitochondrial OS=Glycine max GN=HSP23.9 PE=2 SV=1	1.09045	23.5179	0.0463669	1.05506e-05	0.00048267
contig_71289	450	HSP21	17.2 kDa class II heat shock protein OS=Ipomoea nil GN=SHSP-1 PE=2 SV=1	3.09745	82.0869	0.0377337	3.25087e-20	7.10517e-18
contig_65716	602	RPK1	Receptor-like protein kinase OS=Ipomoea nil GN=INRPK1 PE=2 SV=2	8.43143	40.331	0.209056	5.6839e-06	0.000273591
contig_40256	1016	F4ST	Flavonol 4'-sulfotransferase OS=Flaveria chlorifolia PE=1 SV=1	4.01216	33.8653	0.118474	2.45451e-06	0.000129246
contig_7620	436	HSP21	17.9 kDa class II heat shock protein OS=Helianthus annuus GN=HSP17.9 PE=2 SV=1	3.31754	76.1311	0.0435767	1.54442e-18	3.03435e-16
contig_29145	1054	CNGC1	Cyclic nucleotide-gated ion channel 1 OS=Arabidopsis thaliana GN=CNGC1 PE=1 SV=1	5.46442	44.3924	0.123094	1.86614e-08	1.37491e-06
contig_14176	784	AMYB	Beta-amylase OS=Vigna unguiculata GN=BMY1 PE=2 SV=1	12.1432	48.7974	0.248849	4.8938e-06	0.00024115
contig_25428	426	LOX31	Linoleate 13S-lipoxygenase 3-1, chloroplastic OS=Solanum tuberosum GN=LOX3.1 PE=1 SV=1	9.93932	67.1709	0.147971	1.0108e-11	1.08642e-09
contig_57207	410	GOLS2	Galactinol synthase 2 OS=Solanum lycopersicum GN=GOLS2 PE=2 SV=1	8.91603	80.536	0.110709	1.36098e-15	2.1003e-13
