# Supplementary material for: Whole-Transcriptome Analysis of Differentially Expressed Genes in the Vegetative Buds, Floral Buds and Buds of Chrysanthemum morifolium
Source: PLoS One. 2015 May 26;10(5):e0128009. doi: 10.1371/journal.pone.0128009 (PMC4444331; doi:10.1371/journal.pone.0128009)
Supplement: S5 Table — (XLSX) [file pone.0128009.s005.xlsx]

## Sheet: Sheet1
Unigene ID	Unigene length	Protein ID	Protein description	Buds (RPKM)	Floral buds (RPKM)	Fold change (Buds/floral buds)	P-value	FDR
contig_9240	1435	I0IUQ9	Cytokinin oxidase/dehydrogenase-like (Fragment) OS=Solanum lycopersicum GN=SlCKX6 PE=2 SV=1	17.3739	1.01516	17.1144	0.000207409	0.00704412
contig_1510	369	G7LER1	Gibberellin-regulated protein OS=Medicago truncatula GN=MTR_8g062800 PE=4 SV=1	284.372	94.9362	2.9954	1.20237e-23	3.1385e-21
contig_7964	801	Q70RD2	MYB8 protein OS=Gerbera hybrida GN=myb8 PE=2 SV=1	21.801	0.173207	125.867	2.70723e-06	0.000140849
contig_670	1205	Q84LC9	MADS-box transcription factor CDM86 OS=Chrysanthemum morifolium GN=cdm86 PE=2 SV=1	405.901	1.065	381.126	2.06104e-119	6.27649e-116
contig_710	938	Q84LC9	MADS-box transcription factor CDM86 OS=Chrysanthemum morifolium GN=cdm86 PE=2 SV=1	168.785	0.147909	1141.14	5.04428e-50	3.71646e-47
contig_24769	961	Q9ZS28	MADs-box protein, GDEF1 OS=Gerbera hybrida GN=gdef1 PE=1 SV=1	11.0834	0.180461	61.417	0.00174624	0.0447627
contig_7611	451	Q84LD6	MADS-box transcription factor CDM111 OS=Chrysanthemum morifolium GN=cdm111 PE=2 SV=1	84.6702	3.30696	25.6036	3.03559e-21	7.12926e-19
contig_3828	982	Q84LD0	MADS-box transcription factor CDM115 OS=Chrysanthemum morifolium GN=cdm115 PE=2 SV=1	114.704	6.39299	17.9421	9.15266e-27	2.78726e-24
contig_1228	758	Q84LC8	MADS-box transcription factor CDM104 OS=Chrysanthemum morifolium GN=cdm104 PE=2 SV=1	157.135	4.89611	32.0939	4.20967e-41	2.27569e-38
contig_1639	959	Q84LC7	MADS-box transcription factor CDM19 OS=Chrysanthemum morifolium GN=cdm19 PE=2 SV=1	210.667	16.8902	12.4727	2.73332e-44	1.63212e-41
contig_10220	323	Q84LC5	YABBY transcription factor CDM51 OS=Chrysanthemum morifolium GN=cdm51 PE=2 SV=1	90.2962	44.886	2.01168	6.90415e-05	0.00266704
contig_6178	1430	Q84LC3	MADS-box transcriptional factor HAM59 OS=Helianthus annuus GN=ham59 PE=2 SV=1	84.0651	7.39777	11.3636	9.21599e-18	1.69069e-15
contig_11821	508	Q6EUV7	MADS domain protein OS=Gerbera hybrida GN=grcd2 PE=1 SV=1	145.163	2.59452	55.9497	4.07536e-40	2.11546e-37
contig_12	536	E9JPX4	MADS-box protein AGL2 subfamily OS=Coffea arabica GN=C02 PE=3 SV=1	214.22	4.78855	44.7358	1.02462e-57	9.85355e-55
contig_14675	324	B0M1E5	MADS-box transcription factor OS=Chrysanthemum morifolium GN=CAG1 PE=2 SV=1	204.061	0.749359	272.315	7.43875e-61	7.81146e-58
contig_42758	419	Q9ZU10	F5F19.22 protein (Fragment) OS=Arabidopsis thaliana GN=F5F19.22 PE=4 SV=1	14.5618	1e-05	1.45618e+06	0.000258172	0.00860189
contig_19327	317	Q9ZR88	Bifunctional nuclease (Fragment) OS=Zinnia elegans GN=nucZe1 PE=4 SV=1	30.6961	3.6107	8.50142	1.75238e-06	9.42295e-05
contig_19105	518	Q9XH61	Serine carboxypeptidase OS=Matricaria chamomilla PE=2 SV=2	64.0723	16.4049	3.90568	4.95241e-08	3.45643e-06
contig_2201	558	Q9XH61	Serine carboxypeptidase OS=Matricaria chamomilla PE=2 SV=2	71.5448	27.5985	2.59234	7.97396e-06	0.000374162
contig_5456	308	Q9XGT9	Flavone synthase II OS=Gerbera hybrida GN=CYP93B2 PE=2 SV=1	106.648	48.9864	2.17709	2.64448e-06	0.000137819
contig_16911	604	Q9SW48	AT4g34860/F11I11_100 OS=Arabidopsis thaliana GN=T11I11.100 PE=2 SV=1	26.2555	7.98206	3.28932	0.00113349	0.030774
contig_7566	774	Q9SP20	Asparagine synthetase OS=Helianthus annuus GN=HAS1 PE=2 SV=1	76.9265	36.5667	2.10373	0.000156613	0.00550097
contig_1758	404	Q9SM30	Sucrose	647.257	244.338	2.64903	9.5834e-44	5.68526e-41
contig_17120	1187	Q9SF17	F26K24.10 protein OS=Arabidopsis thaliana GN=F26K24.10 PE=4 SV=1	19.9846	2.24997	8.88218	0.000260155	0.00861142
contig_15189	406	Q9S820	NTGP2 OS=Nicotiana tabacum GN=rac PE=2 SV=1	68.6626	33.0614	2.07682	0.000508817	0.0154435
contig_16678	825	Q9MBF5	Cytochrome P450 OS=Petunia hybrida GN=IMT-2 PE=2 SV=1	37.9663	0.042042	903.057	6.26072e-11	6.25107e-09
contig_16679	323	Q9MBF5	Cytochrome P450 OS=Petunia hybrida GN=IMT-2 PE=2 SV=1	44.5374	0.214765	207.377	5.53127e-13	6.80123e-11
contig_3866	483	Q9M6B6	Non-specific lipid-transfer protein (Precursor) OS=Gossypium hirsutum GN=FSltp3 PE=2 SV=1	877.561	37.4134	23.4558	1.01007e-210	5.42817e-207
contig_3865	427	Q9M6B6	Non-specific lipid-transfer protein (Precursor) OS=Gossypium hirsutum GN=FSltp3 PE=2 SV=1	1029.48	51.4989	19.9904	2.921e-239	2.6686e-235
contig_4354	721	Q9M653	rRNA N-glycosidase OS=Polygonatum multiflorum GN=RIPt PE=3 SV=1	55.6621	14.8648	3.74455	5.87768e-07	3.43776e-05
contig_279	949	Q9M453	Putative beta-1,3-glucanase OS=Hieracium piloselloides GN=gluc PE=2 SV=1	721.299	0.146194	4933.83	3.95296e-217	2.40759e-213
contig_31587	316	Q9LY38	Putative uncharacterized protein F27H5_50 OS=Arabidopsis thaliana GN=F27H5_50 PE=4 SV=1	59.7555	21.184	2.82079	2.01974e-05	0.000868747
contig_10185	1073	Q9LRJ3	Acid phosphatase (Precursor) OS=Tagetes patula GN=TpPAP1 PE=2 SV=2	47.5001	17.6494	2.69132	0.000182554	0.00628646
contig_9885	1151	Q9FV43	Epsilon cyclase OS=Tagetes erecta PE=2 SV=1	29.4751	3.79693	7.76288	3.14192e-06	0.000160449
contig_16327	392	Q9FV41	Beta hydroxylase OS=Tagetes erecta PE=2 SV=1	163.833	45.4793	3.60235	5.16034e-17	8.99701e-15
contig_18412	824	Q9FV41	Beta hydroxylase OS=Tagetes erecta PE=2 SV=1	108.356	28.497	3.80237	2.22122e-12	2.53978e-10
contig_31179	554	Q9FMG9	Similarity to 22 kDa peroxisomal membrane protein OS=Arabidopsis thaliana PE=2 SV=1	36.8852	4.00689	9.20544	2.21993e-07	1.3958e-05
contig_5244	1405	Q9AXK7	Lycopene epsilon-cyclase OS=Lactuca sativa PE=2 SV=1	56.8097	5.85072	9.70988	7.41878e-12	8.09764e-10
contig_37255	886	Q9AVI5	Endo-1,4-beta glucanase (Precursor) OS=Populus alba GN=PopCel1 PE=4 SV=1	12.823	0.352327	36.3953	0.000926862	0.0259507
contig_2003	567	Q96383	Aspartic proteinase OS=Centaurea calcitrapa PE=2 SV=1	268.418	44.1663	6.07743	1.01421e-40	5.35592e-38
contig_7924	530	Q96383	Aspartic proteinase OS=Centaurea calcitrapa PE=2 SV=1	185.83	28.1404	6.60369	1.21429e-29	4.17055e-27
contig_3597	575	Q94IQ0	Peroxidase OS=Nicotiana tabacum GN=PER4-9 PE=2 SV=1	131.678	0.422248	311.851	6.53198e-39	3.19121e-36
contig_7177	1080	Q94IM9	P-type ATPase (Fragment) OS=Hordeum vulgare GN=CA4 PE=2 SV=1	23.7179	4.23923	5.59485	0.000305306	0.00987344
contig_5844	1508	Q944F3	Arabinosidase ARA-1 OS=Solanum lycopersicum GN=LEARF1 PE=2 SV=1	94.3314	42.4588	2.22172	7.56338e-06	0.000357282
contig_8792	1486	Q8W415	CIG1 OS=Nicotiana tabacum GN=cig1 PE=2 SV=1	30.1395	2.87093	10.4982	3.72721e-07	2.25357e-05
contig_11946	425	Q8L8A2	Fertility restorer-like protein OS=Petunia hybrida GN=rf-PPR592 PE=4 SV=1	35.7049	13.629	2.61977	0.00168842	0.0433659
contig_30006	367	Q8L8A2	Fertility restorer-like protein OS=Petunia hybrida GN=rf-PPR592 PE=4 SV=1	47.5103	16.728	2.84017	9.48368e-05	0.00352203
contig_72507	609	Q8L6A7	Carboxypeptidase type III OS=Theobroma cacao GN=CP-III PE=2 SV=1	30.1856	2.05032	14.7224	3.72721e-07	2.25357e-05
contig_14447	651	Q8H2B6	Pollen specific actin-depolymerizing factor 2 (Fragment) OS=Nicotiana tabacum GN=ADF2 PE=2 SV=1	86.1285	25.0411	3.43948	4.02156e-09	3.25138e-07
contig_3525	602	Q84XY6	Cystatin OS=Malus domestica PE=2 SV=1	52.3797	13.3668	3.91863	1.00068e-06	5.60522e-05
contig_28427	1654	Q84V95	Pyruvate decarboxylase 1 OS=Lotus corniculatus GN=Pdc1 PE=2 SV=1	25.6313	3.48104	7.3631	3.13392e-05	0.00130201
contig_34313	390	Q84M25	Cysteine protease-5 OS=Helianthus annuus GN=scp5 PE=2 SV=1	55.835	0.978284	57.0744	3.14365e-16	5.12858e-14
contig_15519	503	Q84M25	Cysteine protease-5 OS=Helianthus annuus GN=scp5 PE=2 SV=1	42.0367	7.58511	5.54201	3.60292e-07	2.19002e-05
contig_36027	613	Q7XYB6	Elongation factor (Fragment) OS=Triticum aestivum PE=1 SV=1	38.9123	13.1836	2.95158	0.000506255	0.0153811
contig_8904	731	Q719L3	Rubber synthesis protein OS=Parthenium argentatum PE=2 SV=1	239.066	118.715	2.01378	7.92986e-11	7.79833e-09
contig_2628	489	Q70AP3	Aquaporin OS=Ricinus communis GN=Pip2-1 PE=2 SV=1	317.256	117.247	2.70588	6.89555e-23	1.72595e-20
contig_1158	601	Q6X5R6	Lipoxygenase (Fragment) OS=Nicotiana attenuata GN=Lox2 PE=2 SV=1	61.7	20.0259	3.08101	4.54974e-06	0.000225779
contig_20283	1038	Q6WB13	Anthocyanidin 3-O-glucoside-6''-O-malonyltransferase OS=Chrysanthemum morifolium PE=2 SV=1	29.8208	5.71394	5.21896	3.814e-05	0.00154726
First_Contig2436	648	Q6WB13	Anthocyanidin 3-O-glucoside-6''-O-malonyltransferase OS=Chrysanthemum morifolium PE=2 SV=1	25.8121	7.11891	3.62584	0.00179067	0.0453293
contig_19269	308	Q6VAA7	UDP-glycosyltransferase 88B1 OS=Stevia rebaudiana PE=2 SV=1	94.6084	7.43242	12.7291	1.97454e-20	4.3573e-18
contig_32261	848	Q6V7U9	Putative chalcone isomerase OS=Solanum lycopersicum GN=CHI PE=2 SV=1	19.3832	0.163607	118.474	1.00608e-05	0.000465388
contig_38021	669	Q6T871	Dicarboxylate/tricarboxylate carrier OS=Citrus junos GN=dtc PE=2 SV=1	12.894	0.103691	124.35	0.000926862	0.0259507
First_Contig1678	1503	Q6QZW8	Putative beta-amyrin synthase OS=Centella asiatica GN=OSCCAS PE=2 SV=1	40.2098	7.98462	5.0359	1.0464e-06	5.85415e-05
contig_92	378	Q6QZW8	Putative beta-amyrin synthase OS=Centella asiatica GN=OSCCAS PE=2 SV=1	31.1693	0.917583	33.9689	3.52344e-09	2.87409e-07
contig_19705	461	Q6Q8A4	Hexokinase 3 OS=Nicotiana tabacum GN=Hxk3 PE=2 SV=1	49.6887	11.06	4.49267	6.69845e-07	3.88548e-05
contig_1879	798	Q6E0U9	Non-specific lipid-transfer protein OS=Nicotiana glauca GN=LTP5 PE=3 SV=1	147.051	0.0869289	1691.62	1.03006e-43	6.07128e-41
contig_10163	563	Q67WJ7	Os06g0228500 protein OS=Oryza sativa subsp. japonica GN=P0425F05.33 PE=2 SV=1	35.9218	0.492854	72.8853	2.4058e-10	2.24277e-08
contig_5215	765	Q66NG3	Cascarilladiene synthase OS=Solidago canadensis PE=2 SV=1	69.7871	24.5739	2.83988	2.62264e-06	0.000136759
contig_6982	440	Q5UNS6	Oxidase (Fragment) OS=Vitis vinifera PE=2 SV=1	101.491	2.04955	49.5185	3.11538e-27	9.61548e-25
contig_2875	445	Q5UNS6	Oxidase (Fragment) OS=Vitis vinifera PE=2 SV=1	81.2612	0.77943	104.257	5.9323e-24	1.5847e-21
contig_57731	575	Q5Q0I9	Uncharacterized protein OS=Arabidopsis thaliana GN=At1g04670 PE=2 SV=1	12.4406	0.301605	41.248	0.000926862	0.0259507
contig_15860	327	Q5NJB1	S-receptor kinase-like protein 1 OS=Senecio squalidus GN=rlk1 PE=2 SV=1	34.985	5.30346	6.59664	2.5605e-06	0.000134439
contig_42045	516	Q5MY56	WBC1 ABC transporter (Fragment) OS=Nicotiana tabacum GN=NtWBC1 PE=2 SV=1	18.5011	2.62151	7.05741	0.000460376	0.0142914
contig_1351	554	Q5MR27	LoxC-like (Fragment) OS=Solanum pimpinellifolium PE=4 SV=1	285.682	69.9953	4.08144	1.05065e-32	4.06721e-30
contig_24922	1073	Q5F2L4	Putative receptor associated protein (Fragment) OS=Capsicum chinense PE=2 SV=2	12.9167	0.323249	39.959	0.000926862	0.0259507
contig_41777	567	Q5EDG3	GASA2-like protein OS=Pelargonium zonale PE=4 SV=1	46.3828	4.58791	10.1098	6.00923e-10	5.35085e-08
contig_61	1929	Q5CCP8	Beta-galactosidase OS=Pyrus pyrifolia GN=PpGAL5 PE=2 SV=1	73.1711	7.76763	9.42001	7.11422e-15	1.03826e-12
contig_13142	388	Q5BPZ3	Putative uncharacterized protein OS=Arabidopsis thaliana GN=At1g24480 PE=4 SV=1	32.8738	1e-05	3.28738e+06	1.80313e-09	1.54823e-07
contig_20234	609	Q56GA3	Geranylgeranyl reductase OS=Medicago truncatula PE=1 SV=1	37.4837	10.4225	3.59643	8.40317e-05	0.00315539
contig_9975	739	Q53M86	Retrotransposon protein, putative, Ty1-copia sub-class OS=Oryza sativa subsp. japonica GN=LOC_Os11g20640 PE=4 SV=1	105.659	28.5831	3.69655	8.9136e-12	9.62574e-10
contig_90334	377	Q4F8I8	Putative endo-1,4-beta-glucanase (Fragment) OS=Eucalyptus globulus GN=EG3 PE=2 SV=1	21.974	0.644012	34.1206	2.70723e-06	0.000140849
contig_3241	1417	Q45FY8	Coronatine-insensitive 1 OS=Glycine max GN=COI1 PE=2 SV=1	25.3154	3.08417	8.20819	3.13392e-05	0.00130201
contig_27430	500	Q41723	Wounding-induced ribonuclease gene protein OS=Zinnia elegans PE=2 SV=1	20.2503	1.38738	14.596	3.31659e-05	0.00137353
contig_2635	567	Q3KN68	Isoflavone reductase-like protein 5 OS=Vitis vinifera GN=ifrl5 PE=2 SV=1	447.873	93.4711	4.79157	3.2588e-57	3.10126e-54
contig_22280	466	Q39939	H.annuus homologous early light induced protein OS=Helianthus annuus GN=Klf10 PE=2 SV=1	18.5674	1.48861	12.473	0.000113008	0.00412643
contig_8518	319	Q39476	Cyprosin OS=Cynara cardunculus PE=2 SV=1	329.439	20.9847	15.699	1.5777e-73	2.57388e-70
contig_33509	453	Q2Z1Q1	ZIP family metal transporter OS=Chengiopanax sciadophylloides GN=CsZIP1 PE=2 SV=1	38.2004	12.0209	3.17782	0.000252459	0.00842688
contig_2384	1586	Q2Z1Q0	NRAMP family metal transporter OS=Chengiopanax sciadophylloides GN=CsNramp1 PE=2 SV=1	50.1938	13.3184	3.76876	2.56276e-06	0.000134404
contig_23637	321	Q2XTE1	Histone deacetylase 2a-like OS=Solanum tuberosum PE=2 SV=1	52.8439	23.3392	2.26417	0.000858146	0.0243779
contig_17776	304	Q2XTE1	Histone deacetylase 2a-like OS=Solanum tuberosum PE=2 SV=1	44.7257	17.2282	2.59607	0.000585162	0.0173796
contig_5055	2634	Q2WGN6	Glycerophosphodiesterase-like protein OS=Nicotiana tabacum GN=NtGPDL PE=1 SV=1	85.0676	35.7907	2.37681	4.48282e-06	0.0002227
contig_19582	1761	Q2VEX2	Putative epsilon-ring carotene hydroxylase OS=Daucus carota subsp. sativus GN=CHXE PE=2 SV=1	37.0367	12.6842	2.91991	0.000386287	0.0121692
contig_17871	405	Q2PES4	Putative fasciclin-like arabinogalactan protein FLA2 OS=Trifolium pratense PE=1 SV=1	40.6499	15.4154	2.63697	0.000818353	0.0235181
contig_2860	441	Q2PBP3	Putative PIP1 aquaporin (Fragment) OS=Lactuca sativa GN=pip1 PE=2 SV=1	70.429	32.2465	2.18409	0.000168543	0.00586142
contig_10104	689	Q2HXK0	Lycopene epsilon-cyclase OS=Chrysanthemum morifolium GN=LCYE PE=2 SV=1	101.914	11.4273	8.91844	2.45422e-19	5.1074e-17
contig_289	1678	Q2HV82	Cytochrome P450 OS=Medicago truncatula GN=MTR_7g079440 PE=3 SV=1	43.8213	17.9211	2.44524	0.000853609	0.0243931
contig_12780	362	Q1AFF5	Aldehyde dehydrogenase OS=Vitis pseudoreticulata GN=ALDH1a PE=1 SV=1	62.1152	4.88651	12.7116	3.25112e-14	4.47992e-12
contig_13892	3660	Q14QT1	Inwardly rectifying potassium channel subunit OS=Daucus carota GN=kdc2 PE=2 SV=1	22.2033	3.97073	5.59175	0.000168339	0.00586323
contig_1431	452	Q0WX68	Ubiquinol oxidase (Fragment) OS=Lactuca sativa GN=AOX PE=2 SV=1	46.7216	8.28748	5.63761	1.34635e-07	8.79206e-06
contig_7810	400	Q0WM57	H+-transporting ATP synthase beta chain (Mitochondrial)-like protein (Fragment) OS=Arabidopsis thaliana GN=At5g08670 PE=2 SV=1	62.1973	0.780404	79.6989	2.65365e-18	5.08248e-16
First_Contig1554	1026	Q0VH87	3-ketoacyl-CoA reductase 2 OS=Gossypium hirsutum PE=2 SV=1	18.0197	3.78624	4.75928	0.00146887	0.0384843
contig_10876	549	Q0PY35	Squamosa promoter binding-like protein OS=Solanum lycopersicum GN=Solyc02g077920.2 PE=4 SV=1	263.087	9.35032	28.1366	7.79007e-66	9.61747e-63
contig_8438	309	Q01HT5	B0403H10-OSIGBa0105A11.13 protein OS=Oryza sativa GN=B0403H10-OSIGBa0105A11.13 PE=2 SV=1	48.598	1.79597	27.0595	4.94567e-13	6.12237e-11
contig_13138	778	P93378	Tumor-related protein OS=Nicotiana tabacum PE=2 SV=1	168.172	33.3917	5.03634	4.48582e-23	1.13523e-20
contig_2157	413	O82432	Leucine-rich receptor-like protein kinase OS=Malus domestica GN=LRPKm1 PE=2 SV=1	74.5034	32.4171	2.29828	4.36017e-05	0.00174558
contig_4672	789	O81986	Sucrose 1F-fructosyltransferase (Precursor) OS=Helianthus tuberosus GN=sst-1 PE=2 SV=1	414.352	147.179	2.8153	5.81535e-31	2.10827e-28
contig_7827	562	O80326	Endonuclease (Precursor) OS=Zinnia elegans GN=ZEN1 PE=2 SV=1	40.7121	12.6519	3.21787	0.000106094	0.00389107
First_Contig108	1996	O49047	Flavanone 3-hydroxylase OS=Nicotiana tabacum PE=2 SV=1	127.437	36.5613	3.48557	3.29148e-13	4.11926e-11
contig_30885	518	O24117	Phytochrome OS=Nicotiana plumbaginifolia GN=PHYB PE=3 SV=1	18.6835	2.61139	7.15462	0.000460376	0.0142914
contig_55870	363	O23959	Ca+2-binding EF hand protein OS=Glycine max GN=GmPM13 PE=2 SV=1	39.6297	1e-05	3.96297e+06	1.62537e-11	1.72265e-09
First_Contig557	1354	O22311	Polygalacturonase 1 OS=Solanum lycopersicum GN=TAPG1 PE=3 SV=1	20.5692	4.96958	4.13902	0.00144	0.0378472
contig_452	1561	M1E0X0	Uncharacterized protein OS=Solanum tuberosum GN=PGSC0003DMG400047137 PE=4 SV=1	65.5202	0.0888779	737.194	3.41662e-19	7.06197e-17
contig_46617	596	M1DNH0	Uncharacterized protein OS=Solanum tuberosum GN=PGSC0003DMG400041390 PE=4 SV=1	13.5467	1e-05	1.35467e+06	0.000490025	0.0150786
contig_10422	1745	M1DMJ0	Uncharacterized protein OS=Solanum tuberosum GN=PGSC0003DMG400040982 PE=4 SV=1	14.6491	1.62988	8.98785	0.00124737	0.0335271
contig_3259	1461	M1DDD2	Uncharacterized protein OS=Solanum tuberosum GN=PGSC0003DMG400036782 PE=4 SV=1	38.1616	0.142442	267.91	3.19089e-11	3.27915e-09
contig_1093	593	M1D7B9	Uncharacterized protein OS=Solanum tuberosum GN=PGSC0003DMG400033650 PE=4 SV=1	266.184	77.3824	3.43985	7.31466e-26	2.15568e-23
contig_8586	552	M1D553	Uncharacterized protein OS=Solanum tuberosum GN=PGSC0003DMG400032137 PE=4 SV=1	41.7355	9.2995	4.48793	5.0567e-06	0.000248507
contig_13598	772	M1D3F2	Uncharacterized protein OS=Solanum tuberosum GN=PGSC0003DMG400031296 PE=4 SV=1	25.8903	1.25799	20.5807	1.46599e-06	8.01986e-05
contig_28433	598	M1D3F0	Uncharacterized protein OS=Solanum tuberosum GN=PGSC0003DMG400031296 PE=4 SV=1	25.3755	1.39202	18.2292	1.46599e-06	8.01986e-05
contig_13768	901	M1D104	Uncharacterized protein OS=Solanum tuberosum GN=PGSC0003DMG400030723 PE=4 SV=1	16.0246	1.00089	16.0104	0.000379032	0.011982
contig_18898	596	M1D0Y8	Uncharacterized protein OS=Solanum tuberosum GN=PGSC0003DMG400030713 PE=4 SV=1	42.7139	0.116391	366.986	2.14142e-12	2.46707e-10
contig_11984	708	M1D0Y7	Uncharacterized protein OS=Solanum tuberosum GN=PGSC0003DMG400030713 PE=4 SV=1	70.4652	16.9994	4.14516	2.74684e-09	2.28135e-07
contig_22109	1054	M1CYM1	Uncharacterized protein OS=Solanum tuberosum GN=PGSC0003DMG400030181 PE=4 SV=1	20.3855	4.21217	4.83967	0.00144	0.0378472
contig_4954	1330	M1CX30	Uncharacterized protein OS=Solanum tuberosum GN=PGSC0003DMG400029794 PE=4 SV=1	72.9453	16.3252	4.46825	1.02602e-09	8.96139e-08
contig_52319	1124	M1CWJ1	Uncharacterized protein OS=Solanum tuberosum GN=PGSC0003DMG400029672 PE=4 SV=1	12.939	0.0308582	419.304	0.000926862	0.0259507
contig_43755	504	M1CWC5	Uncharacterized protein OS=Solanum tuberosum GN=PGSC0003DMG400029628 PE=4 SV=1	29.4821	9.70344	3.03832	0.00138064	0.0365183
contig_41271	867	M1CVQ7	Uncharacterized protein OS=Solanum tuberosum GN=PGSC0003DMG402029470 PE=4 SV=1	21.7491	2.04027	10.6599	8.18358e-05	0.00308688
contig_42324	1124	M1CVJ8	Uncharacterized protein OS=Solanum tuberosum GN=PGSC0003DMG400029425 PE=4 SV=1	12.822	0.493731	25.9695	0.000926862	0.0259507
contig_67269	1231	M1CSE2	Uncharacterized protein OS=Solanum tuberosum GN=PGSC0003DMG400028608 PE=4 SV=1	19.7617	3.71923	5.31339	0.000862635	0.0244902
contig_9068	684	M1CSE2	Uncharacterized protein OS=Solanum tuberosum GN=PGSC0003DMG400028608 PE=4 SV=1	42.7552	0.101417	421.578	2.14142e-12	2.46707e-10
contig_10830	528	M1CSE2	Uncharacterized protein OS=Solanum tuberosum GN=PGSC0003DMG400028608 PE=4 SV=1	35.962	0.525525	68.4307	2.4058e-10	2.24277e-08
contig_55610	349	M1CS37	Uncharacterized protein OS=Solanum tuberosum GN=PGSC0003DMG400028543 PE=4 SV=1	13.6393	1e-05	1.36393e+06	0.000490025	0.0150786
contig_40427	1091	M1CRE5	Uncharacterized protein OS=Solanum tuberosum GN=PGSC0003DMG400028406 PE=4 SV=1	21.9842	3.56066	6.1742	0.000291895	0.0095138
contig_26380	448	M1CR89	Uncharacterized protein OS=Solanum tuberosum GN=PGSC0003DMG400028377 PE=4 SV=1	24.4793	6.03884	4.05364	0.00125345	0.0335916
contig_11629	880	M1CP59	Uncharacterized protein OS=Solanum tuberosum GN=PGSC0003DMG400027890 PE=4 SV=1	46.4418	13.4797	3.44531	1.60487e-05	0.000706938
contig_10116	730	M1CP32	Uncharacterized protein OS=Solanum tuberosum GN=PGSC0003DMG400027871 PE=4 SV=1	18.2292	1.4254	12.7889	0.000113008	0.00412643
contig_50930	322	M1CMM8	Uncharacterized protein OS=Solanum tuberosum GN=PGSC0003DMG400027512 PE=4 SV=1	18.1317	0.107716	168.328	1.9341e-05	0.00084222
contig_25798	337	M1CLQ7	Uncharacterized protein OS=Solanum tuberosum GN=PGSC0003DMG400027263 PE=4 SV=1	39.0194	14.1003	2.76728	0.000649658	0.0191582
contig_8743	865	M1CLQ7	Uncharacterized protein OS=Solanum tuberosum GN=PGSC0003DMG400027263 PE=4 SV=1	58.8309	21.0514	2.79464	3.0018e-05	0.00125053
contig_28847	367	M1CLQ7	Uncharacterized protein OS=Solanum tuberosum GN=PGSC0003DMG400027263 PE=4 SV=1	32.2468	10.6795	3.01952	0.000781095	0.0225253
contig_16825	389	M1CKY6	Uncharacterized protein OS=Solanum tuberosum GN=PGSC0003DMG400027095 PE=4 SV=1	34.2767	1e-05	3.42767e+06	4.71146e-10	4.25331e-08
contig_9547	482	M1CKY6	Uncharacterized protein OS=Solanum tuberosum GN=PGSC0003DMG400027095 PE=4 SV=1	46.5963	0.0719598	647.532	1.42624e-13	1.8456e-11
contig_34260	1291	M1CKW9	Uncharacterized protein OS=Solanum tuberosum GN=PGSC0003DMG400027088 PE=4 SV=1	29.1103	9.2152	3.15894	0.00138064	0.0365183
contig_1965	1233	M1CK75	Uncharacterized protein OS=Solanum tuberosum GN=PGSC0003DMG400026945 PE=4 SV=1	98.7335	20.507	4.81463	1.30683e-13	1.70315e-11
contig_17654	836	M1CK66	Uncharacterized protein OS=Solanum tuberosum GN=PGSC0003DMG402026939 PE=4 SV=1	47.6907	0.746798	63.8602	7.23787e-14	9.66732e-12
contig_16975	595	M1CJI6	Uncharacterized protein OS=Solanum tuberosum GN=PGSC0003DMG400026760 PE=4 SV=1	47.3383	12.2999	3.84867	4.39042e-06	0.000218585
contig_59863	459	M1CFX1	Uncharacterized protein OS=Solanum tuberosum GN=PGSC0003DMG401025898 PE=4 SV=1	35.6957	0.604525	59.0475	2.4058e-10	2.24277e-08
contig_31732	680	M1CC38	Uncharacterized protein OS=Solanum tuberosum GN=PGSC0003DMG400024978 PE=4 SV=1	19.5309	3.21343	6.07791	0.000862635	0.0244902
contig_20927	305	M1CA75	Uncharacterized protein OS=Solanum tuberosum GN=PGSC0003DMG400024575 PE=4 SV=1	93.0384	41.7353	2.22925	6.43648e-06	0.000306905
contig_7311	336	M1C948	Uncharacterized protein OS=Solanum tuberosum GN=PGSC0003DMG400024317 PE=4 SV=1	91.7337	0.206456	444.325	6.16155e-27	1.88897e-24
contig_795	683	M1C5Y1	Uncharacterized protein OS=Solanum tuberosum GN=PGSC0003DMG400023521 PE=4 SV=1	42.3558	8.07446	5.24565	1.09876e-06	6.12084e-05
contig_5267	1282	M1C0W7	Uncharacterized protein OS=Solanum tuberosum GN=PGSC0003DMG400022270 PE=4 SV=1	64.2296	30.0582	2.13684	0.000465998	0.0144169
contig_50252	415	M1C064	Uncharacterized protein OS=Solanum tuberosum GN=PGSC0003DMG400022152 PE=4 SV=1	14.0684	1.58797	8.85937	0.00124737	0.0335271
contig_4385	1213	M1BZU5	Uncharacterized protein OS=Solanum tuberosum GN=PGSC0003DMG400022062 PE=4 SV=1	104.177	1.68705	61.7511	2.23121e-29	7.57774e-27
contig_2980	508	M1BZR7	Uncharacterized protein OS=Solanum tuberosum GN=PGSC0003DMG400022036 PE=4 SV=1	59.9495	21.3024	2.81422	2.01974e-05	0.000868747
contig_31493	428	M1BZR7	Uncharacterized protein OS=Solanum tuberosum GN=PGSC0003DMG400022036 PE=4 SV=1	33.1196	12.1558	2.72459	0.00199482	0.0496851
contig_6338	3260	M1BZ34	Uncharacterized protein OS=Solanum tuberosum GN=PGSC0003DMG400021824 PE=4 SV=1	30.3569	2.17045	13.9865	3.72721e-07	2.25357e-05
contig_12915	441	M1BYV1	Uncharacterized protein OS=Solanum tuberosum GN=PGSC0003DMG400021763 PE=4 SV=1	40.5519	0.1573	257.8	8.27479e-12	8.99972e-10
contig_1927	1277	M1BYH5	Uncharacterized protein OS=Solanum tuberosum GN=PGSC0003DMG400021658 PE=4 SV=1	122.702	44.1638	2.77833	8.70663e-10	7.66309e-08
contig_1928	521	M1BYH5	Uncharacterized protein OS=Solanum tuberosum GN=PGSC0003DMG400021658 PE=4 SV=1	43.7645	12.2495	3.57277	2.78356e-05	0.00116279
contig_4699	1189	M1BXI5	Uncharacterized protein OS=Solanum tuberosum GN=PGSC0003DMG400021422 PE=4 SV=1	54.2792	22.8119	2.37942	0.000248766	0.00832187
contig_10951	1400	M1BXH1	Uncharacterized protein OS=Solanum tuberosum GN=PGSC0003DMG400021414 PE=4 SV=1	43.8819	18.3085	2.3968	0.00149217	0.0390052
contig_43440	383	M1BUJ6	Uncharacterized protein OS=Solanum tuberosum GN=PGSC0003DMG400020644 PE=4 SV=1	34.127	12.4068	2.75068	0.00133585	0.0354155
contig_3710	391	M1BUH4	Uncharacterized protein OS=Solanum tuberosum GN=PGSC0003DMG400020623 PE=4 SV=1	350.766	135.19	2.59461	1.49039e-23	3.8682e-21
contig_6460	1115	M1BSY0	Uncharacterized protein OS=Solanum tuberosum GN=PGSC0003DMG403020240 PE=4 SV=1	120.999	2.64412	45.7617	8.90315e-33	3.4612e-30
contig_32168	407	M1BSD5	Uncharacterized protein OS=Solanum tuberosum GN=PGSC0003DMG402020132 PE=4 SV=1	51.952	1e-05	5.1952e+06	4.78273e-15	7.11637e-13
contig_18349	480	M1BRX0	Uncharacterized protein OS=Solanum tuberosum GN=PGSC0003DMG400020037 PE=4 SV=1	32.7643	7.29822	4.48935	6.38592e-05	0.00249002
contig_10660	1877	M1BRD7	Uncharacterized protein OS=Solanum tuberosum GN=PGSC0003DMG400019872 PE=4 SV=1	33.0385	4.89687	6.74686	1.2444e-06	6.89847e-05
contig_6925	442	M1BPT1	Uncharacterized protein OS=Solanum tuberosum GN=PGSC0003DMG400019465 PE=4 SV=1	39.0916	13.0264	3.00096	0.00033485	0.0106591
contig_25081	778	M1BNI8	Uncharacterized protein OS=Solanum tuberosum GN=PGSC0003DMG400019158 PE=4 SV=1	42.7275	0.802472	53.2449	2.14142e-12	2.46707e-10
contig_33335	371	M1BN71	Uncharacterized protein OS=Solanum tuberosum GN=PGSC0003DMG400019063 PE=4 SV=1	53.945	17.2021	3.13596	1.56028e-05	0.000688625
contig_3392	1744	M1BLR9	Uncharacterized protein OS=Solanum tuberosum GN=PGSC0003DMG400018649 PE=4 SV=1	154.251	0.0397759	3877.99	8.13435e-46	5.12515e-43
contig_18811	5212	M1BKD1	Uncharacterized protein OS=Solanum tuberosum GN=PGSC0003DMG400018343 PE=4 SV=1	23.3371	6.86106	3.40139	0.00200583	0.049932
contig_6351	425	M1BGX5	Uncharacterized protein OS=Solanum tuberosum GN=PGSC0003DMG400017445 PE=4 SV=1	63.3653	27.1764	2.33163	0.000148449	0.00523031
contig_1675	783	M1BCZ3	Uncharacterized protein OS=Solanum tuberosum GN=PGSC0003DMG400016442 PE=4 SV=1	207.135	2.56923	80.6212	1.87521e-58	1.86214e-55
contig_17477	558	M1BAR6	Uncharacterized protein OS=Solanum tuberosum GN=PGSC0003DMG400015860 PE=4 SV=1	75.4095	33.7522	2.23421	5.15443e-05	0.00204031
contig_10170	1010	M1BAQ1	Uncharacterized protein OS=Solanum tuberosum GN=PGSC0003DMG400015851 PE=4 SV=1	152.066	0.137365	1107.02	3.24442e-45	2.03018e-42
contig_33283	1961	M1B9S6	Uncharacterized protein OS=Solanum tuberosum GN=PGSC0003DMG400015625 PE=4 SV=1	20.2105	0.902048	22.4051	5.22344e-06	0.000255739
contig_23714	1789	M1B8S1	Uncharacterized protein OS=Solanum tuberosum GN=PGSC0003DMG400015376 PE=4 SV=1	20.8011	0.232653	89.4085	5.22344e-06	0.000255739
contig_12502	824	M1B6U1	Uncharacterized protein OS=Solanum tuberosum GN=PGSC0003DMG400014824 PE=4 SV=1	46.183	3.5779	12.9078	1.09556e-10	1.06705e-08
contig_2023	341	M1B4W0	Uncharacterized protein OS=Solanum tuberosum GN=PGSC0003DMG400014320 PE=4 SV=1	173.913	0.406858	427.455	1.58272e-51	1.20496e-48
contig_7147	1150	M1B3Y5	Uncharacterized protein OS=Solanum tuberosum GN=PGSC0003DMG400014128 PE=4 SV=1	12.029	0.663532	18.1287	0.000926862	0.0259507
contig_3237	1640	M1B1K1	Uncharacterized protein OS=Solanum tuberosum GN=PGSC0003DMG400013430 PE=4 SV=1	50.5455	17.0039	2.97258	5.44654e-05	0.00214849
contig_21341	539	M1B175	Uncharacterized protein OS=Solanum tuberosum GN=PGSC0003DMG400013347 PE=4 SV=1	61.6247	1e-05	6.16247e+06	5.25286e-18	9.83394e-16
contig_49	507	M1AZW5	Uncharacterized protein OS=Solanum tuberosum GN=PGSC0003DMG400013029 PE=4 SV=1	80.8165	0.136823	590.665	1.17833e-23	3.09342e-21
contig_1710	1255	M1AYN4	Uncharacterized protein OS=Solanum tuberosum GN=PGSC0003DMG400012721 PE=4 SV=1	21.2907	3.28882	6.47367	0.000291895	0.0095138
contig_9723	2046	M1AWL1	Uncharacterized protein OS=Solanum tuberosum GN=PGSC0003DMG400012262 PE=4 SV=1	28.0986	4.72972	5.94086	2.05704e-05	0.000883542
contig_31199	558	M1AVV6	Uncharacterized protein OS=Solanum tuberosum GN=PGSC0003DMG400012115 PE=4 SV=1	21.0204	2.79715	7.51495	8.18358e-05	0.00308688
contig_1973	2038	M1AS12	Uncharacterized protein OS=Solanum tuberosum GN=PGSC0003DMG400011160 PE=4 SV=1	34.7127	11.2836	3.0764	0.000679306	0.0199488
contig_7186	695	M1AQJ6	Uncharacterized protein OS=Solanum tuberosum GN=PGSC0003DMG402010803 PE=4 SV=1	138.836	33.0377	4.20236	1.42464e-16	2.39693e-14
contig_36262	505	M1AP01	Uncharacterized protein OS=Solanum tuberosum GN=PGSC0003DMG400010416 PE=4 SV=1	55.5145	24.657	2.25147	0.000507544	0.0154151
contig_4860	1265	M1ANW4	Uncharacterized protein OS=Solanum tuberosum GN=PGSC0003DMG400010387 PE=4 SV=1	150.497	1e-05	1.50497e+07	1.29384e-44	7.98676e-42
contig_11721	371	M1ANH0	Uncharacterized protein OS=Solanum tuberosum GN=PGSC0003DMG400010288 PE=4 SV=1	32.3954	1e-05	3.23954e+06	1.80313e-09	1.54823e-07
First_Contig154	471	M1AMV8	Uncharacterized protein OS=Solanum tuberosum GN=PGSC0003DMG400010117 PE=4 SV=1	340.771	148.017	2.30224	6.656e-19	1.35733e-16
contig_15616	516	M1AMK7	Uncharacterized protein OS=Solanum tuberosum GN=PGSC0003DMG400010053 PE=4 SV=1	198.772	0.537746	369.639	4.76126e-59	4.78005e-56
contig_26388	370	M1ALV5	Uncharacterized protein OS=Solanum tuberosum GN=PGSC0003DMG400009919 PE=4 SV=1	16.9878	0.187484	90.609	7.10209e-05	0.00272507
contig_22571	341	M1ALM2	Uncharacterized protein OS=Solanum tuberosum GN=PGSC0003DMG401009879 PE=4 SV=1	27.2246	0.91543	29.7396	5.09273e-08	3.54624e-06
contig_910	731	M1ALM2	Uncharacterized protein OS=Solanum tuberosum GN=PGSC0003DMG401009879 PE=4 SV=1	30.4724	3.13158	9.73068	1.75238e-06	9.42295e-05
contig_15540	403	M1AKY7	Uncharacterized protein OS=Solanum tuberosum GN=PGSC0003DMG400009683 PE=4 SV=1	30.4103	9.3812	3.24163	0.000892299	0.0251371
contig_7954	541	M1AKB2	Uncharacterized protein OS=Solanum tuberosum GN=PGSC0003DMG402009486 PE=4 SV=1	88.4252	30.6456	2.88542	6.70812e-08	4.56667e-06
contig_5074	1626	M1AIC7	Uncharacterized protein OS=Solanum tuberosum GN=PGSC0003DMG400009075 PE=4 SV=1	63.548	7.44461	8.53611	2.63714e-12	3.00783e-10
contig_38	2349	M1AEA0	Uncharacterized protein OS=Solanum tuberosum GN=PGSC0003DMG400008091 PE=4 SV=1	51.8592	22.7244	2.28209	0.000727093	0.0211684
contig_7310	539	M1AE93	Uncharacterized protein OS=Solanum tuberosum GN=PGSC0003DMG400008086 PE=4 SV=1	34.8377	0.32175	108.276	4.71146e-10	4.25331e-08
contig_19917	503	M1AE93	Uncharacterized protein OS=Solanum tuberosum GN=PGSC0003DMG400008086 PE=4 SV=1	60.9114	0.206867	294.448	1.03955e-17	1.89945e-15
contig_68898	532	M1ADI5	Uncharacterized protein OS=Solanum tuberosum GN=PGSC0003DMG400007904 PE=4 SV=1	15.7696	1e-05	1.57696e+06	0.000135598	0.00484288
contig_98	1427	M1AB01	Uncharacterized protein OS=Solanum tuberosum GN=PGSC0003DMG400007241 PE=4 SV=1	657.532	210.052	3.13033	3.54894e-55	3.14784e-52
contig_12577	301	M1AAX1	Uncharacterized protein OS=Solanum tuberosum GN=PGSC0003DMG400007218 PE=4 SV=1	24.1148	1.15231	20.9273	2.75008e-06	0.000142107
contig_3350	1609	M1AAU3	Uncharacterized protein OS=Solanum tuberosum GN=PGSC0003DMG400007196 PE=4 SV=1	39.4895	1.09939	35.9195	1.8166e-10	1.7216e-08
contig_37849	355	M1A9H2	Uncharacterized protein OS=Solanum tuberosum GN=PGSC0003DMG400006913 PE=4 SV=1	19.4835	1.07473	18.1287	6.13316e-05	0.00239965
contig_1410	666	M1A9D2	Uncharacterized protein OS=Solanum tuberosum GN=PGSC0003DMG400006880 PE=4 SV=1	524.52	147.644	3.5526	3.53212e-51	2.66687e-48
contig_3518	2442	M1A7P3	Uncharacterized protein OS=Solanum tuberosum GN=PGSC0003DMG400006431 PE=4 SV=1	19.5251	0.738575	26.4361	1.00608e-05	0.000465388
contig_9026	584	M1A6Q8	Uncharacterized protein OS=Solanum tuberosum GN=PGSC0003DMG400006198 PE=4 SV=1	221.155	102.391	2.15991	1.66696e-11	1.7606e-09
contig_18995	1272	M1A6N7	Uncharacterized protein OS=Solanum tuberosum GN=PGSC0003DMG400006187 PE=4 SV=1	14.6175	1.22705	11.9127	0.00124737	0.0335271
contig_14964	1014	M1A5J4	Uncharacterized protein OS=Solanum tuberosum GN=PGSC0003DMG400005918 PE=4 SV=1	18.622	3.96787	4.69321	0.00146887	0.0384843
contig_18165	607	M1A5J4	Uncharacterized protein OS=Solanum tuberosum GN=PGSC0003DMG400005918 PE=4 SV=1	25.7358	4.97127	5.17691	0.000105361	0.00386728
contig_39979	604	M1A4D5	Uncharacterized protein OS=Solanum tuberosum GN=PGSC0003DMG400005684 PE=4 SV=1	34.0059	3.73262	9.11048	1.64585e-07	1.06339e-05
contig_2830	1225	M1A423	Uncharacterized protein OS=Solanum tuberosum GN=PGSC0003DMG400005628 PE=4 SV=1	193.626	95.8711	2.01964	4.42992e-09	3.55636e-07
contig_5597	1036	M1A2C9	Uncharacterized protein OS=Solanum tuberosum GN=PGSC0003DMG400005130 PE=4 SV=1	42.6471	9.50814	4.48533	3.07264e-06	0.000157262
contig_10262	1772	M1A150	Uncharacterized protein OS=Solanum tuberosum GN=PGSC0003DMG400004844 PE=4 SV=1	63.2246	28.6363	2.20785	0.000247514	0.00828604
contig_15654	745	M1A143	Uncharacterized protein OS=Solanum tuberosum GN=PGSC0003DMG402004840 PE=4 SV=1	25.2754	1.90882	13.2414	1.46599e-06	8.01986e-05
contig_31111	396	M1A143	Uncharacterized protein OS=Solanum tuberosum GN=PGSC0003DMG402004840 PE=4 SV=1	19.6579	0.525525	37.4062	1.00608e-05	0.000465388
contig_7037	323	M1A143	Uncharacterized protein OS=Solanum tuberosum GN=PGSC0003DMG402004840 PE=4 SV=1	67.3354	0.751679	89.58	8.70239e-20	1.86192e-17
contig_10313	345	M1A139	Uncharacterized protein OS=Solanum tuberosum GN=PGSC0003DMG401004840 PE=4 SV=1	70.8169	0.603211	117.4	1.11702e-20	2.53225e-18
First_Contig735	790	M1A067	Uncharacterized protein OS=Solanum tuberosum GN=PGSC0003DMG400004632 PE=4 SV=1	56.6262	21.4693	2.63754	6.54864e-05	0.0025502
contig_1746	543	M0ZYR6	Uncharacterized protein OS=Solanum tuberosum GN=PGSC0003DMG400004274 PE=4 SV=1	85.0966	38.1978	2.22779	2.13425e-05	0.000910711
First_Contig77	863	M0ZYR5	Uncharacterized protein OS=Solanum tuberosum GN=PGSC0003DMG400004274 PE=4 SV=1	52.5982	19.2112	2.73789	8.99217e-05	0.00335586
contig_7909	571	M0ZXX3	Uncharacterized protein OS=Solanum tuberosum GN=PGSC0003DMG400004047 PE=4 SV=1	63.0072	10.0834	6.24858	1.52744e-10	1.45512e-08
contig_56807	386	M0ZWP1	Uncharacterized protein OS=Solanum tuberosum GN=PGSC0003DMG400003760 PE=4 SV=1	21.8705	4.85225	4.50728	0.000864289	0.0244915
contig_20701	1696	M0ZW98	Uncharacterized protein OS=Solanum tuberosum GN=PGSC0003DMG400003681 PE=4 SV=1	17.1812	0.858935	20.0029	3.71046e-05	0.00151739
contig_15321	807	M0ZV49	Uncharacterized protein OS=Solanum tuberosum GN=PGSC0003DMG400003424 PE=4 SV=1	14.0457	0.558736	25.1384	0.000258172	0.00860189
contig_34526	382	M0ZV11	Uncharacterized protein OS=Solanum tuberosum GN=PGSC0003DMG400003400 PE=4 SV=1	22.7191	5.26625	4.31409	0.00136075	0.0360339
contig_7791	1126	M0ZUI7	Uncharacterized protein OS=Solanum tuberosum GN=PGSC0003DMG400003241 PE=4 SV=1	33.4694	12.7834	2.61819	0.00199482	0.0496851
contig_33638	483	M0ZT98	Uncharacterized protein OS=Solanum tuberosum GN=PGSC0003DMG400002933 PE=4 SV=1	35.7188	10.2689	3.47833	0.000208485	0.00707013
contig_958	1032	M0ZRV7	Uncharacterized protein OS=Solanum tuberosum GN=PGSC0003DMG400002609 PE=4 SV=1	52.4707	16.6701	3.14759	1.15239e-05	0.00051965
contig_7636	354	M0ZRV7	Uncharacterized protein OS=Solanum tuberosum GN=PGSC0003DMG400002609 PE=4 SV=1	48.4378	12.9332	3.74522	2.73874e-06	0.000141601
contig_10261	1678	M0ZRS3	Uncharacterized protein OS=Solanum tuberosum GN=PGSC0003DMG400002587 PE=4 SV=1	147.325	67.0128	2.19846	2.62295e-08	1.88685e-06
First_Contig901	1063	M0ZRE7	Uncharacterized protein OS=Solanum tuberosum GN=PGSC0003DMG400002523 PE=4 SV=1	76.0768	4.99224	15.239	4.73961e-18	8.89129e-16
contig_384	469	M0ZNZ2	Uncharacterized protein OS=Solanum tuberosum GN=PGSC0003DMG401001903 PE=4 SV=1	307.851	9.68803	31.7764	1.76741e-78	3.29529e-75
contig_31488	1239	M0ZNM1	Uncharacterized protein OS=Solanum tuberosum GN=PGSC0003DMG400001806 PE=4 SV=1	19.1883	0.195958	97.9206	1.00608e-05	0.000465388
contig_41605	1194	M0ZNM1	Uncharacterized protein OS=Solanum tuberosum GN=PGSC0003DMG400001806 PE=4 SV=1	13.0174	0.232393	56.0146	0.000490025	0.0150786
contig_30409	541	M0ZNA8	Uncharacterized protein OS=Solanum tuberosum GN=PGSC0003DMG400001728 PE=4 SV=1	24.6463	0.256448	96.1062	3.73467e-07	2.2536e-05
contig_30411	364	M0ZNA8	Uncharacterized protein OS=Solanum tuberosum GN=PGSC0003DMG400001728 PE=4 SV=1	21.3861	1e-05	2.13861e+06	2.70723e-06	0.000140849
contig_19715	341	M0ZM30	Uncharacterized protein OS=Solanum tuberosum GN=PGSC0003DMG400001441 PE=4 SV=1	107.818	48.5178	2.22225	1.90021e-06	0.000100931
contig_9971	308	M0ZLZ1	Uncharacterized protein OS=Solanum tuberosum GN=PGSC0003DMG400001419 PE=4 SV=1	39.0217	15.8783	2.45754	0.00120342	0.03247
contig_6900	2641	M0ZIN7	Uncharacterized protein OS=Solanum tuberosum GN=PGSC0003DMG400000572 PE=4 SV=1	25.8012	3.28328	7.85834	3.13392e-05	0.00130201
contig_16995	823	M0ZIM1	Uncharacterized protein OS=Solanum tuberosum GN=PGSC0003DMG400000565 PE=4 SV=1	13.0377	0.337153	38.67	0.000490025	0.0150786
contig_44104	339	M0ZIJ0	Uncharacterized protein OS=Solanum tuberosum GN=PGSC0003DMG400000545 PE=4 SV=1	12.4901	0.102315	122.076	0.000926862	0.0259507
contig_44103	395	M0ZIJ0	Uncharacterized protein OS=Solanum tuberosum GN=PGSC0003DMG400000545 PE=4 SV=1	53.8632	1.14152	47.1855	1.80919e-14	2.56654e-12
contig_44105	306	M0ZIJ0	Uncharacterized protein OS=Solanum tuberosum GN=PGSC0003DMG400000545 PE=4 SV=1	38.7611	1e-05	3.87611e+06	3.19089e-11	3.27915e-09
contig_5418	1743	M0ZHM4	Uncharacterized protein OS=Solanum tuberosum GN=PGSC0003DMG400000355 PE=4 SV=1	17.1404	2.86551	5.98163	0.000810146	0.0233483
contig_33411	404	M0ZH78	Uncharacterized protein OS=Solanum tuberosum GN=PGSC0003DMG400000270 PE=4 SV=1	19.6592	0.171706	114.493	1.00608e-05	0.000465388
contig_30663	1653	M0ZGW0	Uncharacterized protein OS=Solanum tuberosum GN=PGSC0003DMG400000184 PE=4 SV=1	17.4532	2.6858	6.49831	0.000810146	0.0233483
contig_41742	341	M0Z356	Uncharacterized protein OS=Hordeum vulgare var. distichum PE=4 SV=1	55.0661	12.3074	4.47421	9.10812e-08	6.09157e-06
contig_52891	354	M0W046	Uncharacterized protein OS=Hordeum vulgare var. distichum PE=4 SV=1	52.5239	24.4948	2.14429	0.00140173	0.0370546
contig_4359	304	M0VM69	Uncharacterized protein OS=Hordeum vulgare var. distichum PE=4 SV=1	50.5219	21.3356	2.36796	0.000610298	0.018085
First_Contig298	783	M0V3W4	Uncharacterized protein OS=Hordeum vulgare var. distichum PE=4 SV=1	58.9126	17.9846	3.27572	1.79134e-06	9.57609e-05
contig_216	768	M0U7P2	Uncharacterized protein OS=Musa acuminata subsp. malaccensis PE=4 SV=1	39.1404	3.61298	10.8333	8.08551e-09	6.25473e-07
contig_18512	338	M0TFR3	Uncharacterized protein OS=Musa acuminata subsp. malaccensis PE=4 SV=1	117.646	15.4952	7.59239	8.83397e-21	2.0278e-18
contig_54503	346	M0T922	Uncharacterized protein OS=Musa acuminata subsp. malaccensis PE=4 SV=1	75.1728	4.31052	17.4394	8.95672e-18	1.64643e-15
contig_28765	610	M0T3L4	Uncharacterized protein OS=Musa acuminata subsp. malaccensis PE=4 SV=1	23.8847	3.86648	6.17738	9.65785e-05	0.00357799
contig_6165	514	M0T316	Uncharacterized protein OS=Musa acuminata subsp. malaccensis PE=4 SV=1	126.43	61.2717	2.06343	1.7994e-06	9.61353e-05
First_Contig2148	338	M0SV23	Uncharacterized protein OS=Musa acuminata subsp. malaccensis PE=4 SV=1	19.6076	1e-05	1.96076e+06	1.00608e-05	0.000465388
contig_15136	659	M0SPR1	Uncharacterized protein OS=Musa acuminata subsp. malaccensis PE=4 SV=1	67.1245	32.4214	2.07037	0.000445707	0.0138737
contig_12307	579	M0SN59	Uncharacterized protein OS=Musa acuminata subsp. malaccensis PE=4 SV=1	115.689	46.4858	2.48869	4.08182e-08	2.85755e-06
contig_9078	393	M0SGG1	Uncharacterized protein OS=Musa acuminata subsp. malaccensis PE=4 SV=1	25.563	1e-05	2.5563e+06	1.92453e-07	1.22867e-05
contig_8090	379	M0SGG1	Uncharacterized protein OS=Musa acuminata subsp. malaccensis PE=4 SV=1	32.8912	0.457581	71.8806	1.80313e-09	1.54823e-07
contig_43734	584	M0SAJ7	Uncharacterized protein OS=Musa acuminata subsp. malaccensis PE=4 SV=1	25.7137	7.54272	3.40907	0.00179067	0.0453293
contig_29159	480	M0S377	Uncharacterized protein OS=Musa acuminata subsp. malaccensis PE=4 SV=1	23.45	4.26332	5.50041	0.000305306	0.00987344
contig_2793	463	M0RVU5	Uncharacterized protein OS=Musa acuminata subsp. malaccensis PE=4 SV=1	657.59	292.909	2.24503	7.84967e-34	3.1592e-31
contig_1133	983	M0RT07	Uncharacterized protein OS=Musa acuminata subsp. malaccensis PE=4 SV=1	276.716	67.0052	4.12976	1.1943e-31	4.43537e-29
contig_10640	1238	M0RJ08	Uncharacterized protein OS=Musa acuminata subsp. malaccensis PE=4 SV=1	44.2071	1e-05	4.42071e+06	5.53127e-13	6.80123e-11
contig_392	331	L8IPL7	Uncharacterized protein (Fragment) OS=Bos grunniens mutus GN=M91_16521 PE=4 SV=1	1701.42	0.943086	1804.09	0	0
contig_5163	461	K9MR66	Hfr-2-like protein (Fragment) OS=Senecio aethnensis x Senecio chrysanthemifolius PE=4 SV=1	31.3763	10.9847	2.85636	0.00119832	0.0323995
contig_8351	518	K9MKL9	Putative RAY2-like protein OS=Senecio aethnensis x Senecio chrysanthemifolius PE=4 SV=1	29.2945	0.870463	33.6539	1.34202e-08	1.00744e-06
contig_60	870	K9MJZ0	NtPRp27-like (Fragment) OS=Senecio aethnensis x Senecio chrysanthemifolius PE=4 SV=1	790.212	0.717613	1101.17	5.07695e-238	4.21659e-234
contig_1094	1014	K9MJI2	Sterol desaturase-like protein (Fragment) OS=Senecio aethnensis PE=4 SV=1	378.276	54.6608	6.92043	1.97453e-61	2.12225e-58
contig_15670	517	K9MJI2	Sterol desaturase-like protein (Fragment) OS=Senecio aethnensis PE=4 SV=1	101.839	28.11	3.62288	5.53343e-11	5.56137e-09
contig_36691	1066	K9MJ93	Cysteine-rich-repeat containing protein (Fragment) OS=Senecio aethnensis PE=4 SV=1	12.212	1e-05	1.2212e+06	0.000926862	0.0259507
contig_12812	991	K9MFW8	Putative IQ-domain containing protein (Fragment) OS=Senecio aethnensis PE=4 SV=1	51.5366	0.209998	245.415	4.78273e-15	7.11637e-13
contig_23429	660	K7UXH3	Uncharacterized protein OS=Zea mays GN=ZEAMMB73_941917 PE=3 SV=1	68.019	0.0525525	1294.31	4.39065e-20	9.48287e-18
contig_32953	410	K7UM73	Uncharacterized protein OS=Zea mays GN=ZEAMMB73_753506 PE=4 SV=1	31.8155	10.9976	2.89296	0.00119832	0.0323995
contig_9	1206	K7N8A0	Actin OS=Citrus maxima PE=3 SV=1	110.103	23.8133	4.62358	6.96859e-15	1.01863e-12
contig_20832	1148	K7MQJ6	Uncharacterized protein OS=Glycine max PE=4 SV=1	13.6535	0.151065	90.3816	0.000490025	0.0150786
contig_10232	584	K7MP88	Uncharacterized protein OS=Glycine max PE=4 SV=1	113.888	37.9512	3.0009	2.96569e-10	2.71485e-08
contig_30735	366	K7MJM9	Uncharacterized protein OS=Glycine max PE=4 SV=1	14.9459	0.189533	78.8564	0.000258172	0.00860189
contig_48360	336	K7M9Y0	Uncharacterized protein OS=Glycine max PE=4 SV=1	25.986	0.309684	83.9113	1.92453e-07	1.22867e-05
contig_27368	1638	K7LT78	Uncharacterized protein OS=Glycine max PE=4 SV=1	12.3789	0.105875	116.92	0.000926862	0.0259507
contig_47521	570	K7LK85	Uncharacterized protein OS=Glycine max PE=4 SV=1	16.9791	0.0608502	279.03	7.10209e-05	0.00272507
contig_11433	958	K7LH48	Uncharacterized protein OS=Glycine max PE=4 SV=1	59.7357	0.0724105	824.959	2.05679e-17	3.71356e-15
contig_1862	717	K7LC96	Uncharacterized protein OS=Glycine max PE=4 SV=1	35.2122	7.30457	4.82056	1.41082e-05	0.000629657
contig_13625	733	K7LC96	Uncharacterized protein OS=Glycine max PE=4 SV=1	24.5051	6.8139	3.59635	0.00125345	0.0335916
contig_49627	409	K7LB11	Uncharacterized protein OS=Glycine max PE=4 SV=1	12.3458	0.593624	20.7973	0.000926862	0.0259507
contig_437	367	K7L744	Uncharacterized protein OS=Glycine max PE=3 SV=1	55.8945	11.2465	4.96994	3.28505e-08	2.32831e-06
contig_5424	1639	K7L6K6	Uncharacterized protein OS=Glycine max PE=4 SV=1	83.9035	3.32244	25.2536	5.83175e-21	1.34541e-18
contig_15448	527	K7KZD4	Uncharacterized protein OS=Glycine max PE=4 SV=1	67.669	25.7996	2.62287	1.09323e-05	0.000498137
contig_15541	1606	K7KMU6	Uncharacterized protein OS=Glycine max PE=4 SV=1	22.8766	5.16166	4.43202	0.00136075	0.0360339
contig_15772	1024	K7KGT6	Uncharacterized protein OS=Glycine max PE=4 SV=1	24.1674	1e-05	2.41674e+06	3.73467e-07	2.2536e-05
contig_14791	395	K7KFB9	Uncharacterized protein OS=Glycine max PE=4 SV=1	22.5706	1e-05	2.25706e+06	1.40087e-06	7.70511e-05
contig_12782	1074	K7KCK4	Uncharacterized protein OS=Glycine max PE=4 SV=1	44.9337	0.452127	99.3829	5.53127e-13	6.80123e-11
contig_60742	457	K7K3K3	Uncharacterized protein OS=Glycine max PE=4 SV=1	11.0491	0.531274	20.7973	0.00174624	0.0447627
contig_37959	414	K4DI33	Uncharacterized protein OS=Solanum lycopersicum GN=Solyc12g100120.1 PE=4 SV=1	24.5839	6.53478	3.76201	0.00125345	0.0335916
contig_30387	830	K4DI33	Uncharacterized protein OS=Solanum lycopersicum GN=Solyc12g100120.1 PE=4 SV=1	33.1115	11.8262	2.79984	0.00103432	0.0283255
contig_4955	1185	K4DF31	Uncharacterized protein OS=Solanum lycopersicum GN=Solyc12g042380.1 PE=4 SV=1	39.7482	6.35153	6.25806	5.58324e-07	3.27184e-05
contig_1245	1526	K4DC53	Uncharacterized protein OS=Solanum lycopersicum GN=Solyc12g009650.1 PE=4 SV=1	607.378	243.406	2.49533	2.0406e-37	9.46332e-35
contig_5611	2119	K4DBQ9	Uncharacterized protein OS=Solanum lycopersicum GN=Solyc12g007220.1 PE=3 SV=1	21.2602	0.949367	22.3941	2.70723e-06	0.000140849
contig_44743	360	K4DBN3	Uncharacterized protein OS=Solanum lycopersicum GN=Solyc12g006960.1 PE=4 SV=1	35.5768	0.770769	46.1575	2.4058e-10	2.24277e-08
contig_1226	2228	K4DB28	Uncharacterized protein OS=Solanum lycopersicum GN=Solyc11g073220.1 PE=4 SV=1	51.4768	17.9339	2.87037	3.60603e-05	0.00147998
contig_23361	300	K4D8X9	Uncharacterized protein OS=Solanum lycopersicum GN=Solyc11g056680.1 PE=4 SV=1	141.84	50.7552	2.79459	2.39372e-11	2.50502e-09
contig_11979	1280	K4D852	Uncharacterized protein OS=Solanum lycopersicum GN=Solyc11g042850.1 PE=4 SV=1	36.5516	5.93432	6.15936	8.46277e-07	4.78731e-05
contig_5208	1271	K4D852	Uncharacterized protein OS=Solanum lycopersicum GN=Solyc11g042850.1 PE=4 SV=1	16.843	0.218314	77.1504	7.10209e-05	0.00272507
First_Contig1276	644	K4D631	Uncharacterized protein OS=Solanum lycopersicum GN=Solyc11g012260.1 PE=4 SV=1	24.7064	3.82393	6.46101	5.51403e-05	0.00217417
contig_2145	2710	K4D5T6	Uncharacterized protein OS=Solanum lycopersicum GN=Solyc11g011310.1 PE=4 SV=1	20.981	1.16469	18.0143	3.31659e-05	0.00137353
contig_6328	2007	K4D2X4	Uncharacterized protein OS=Solanum lycopersicum GN=Solyc10g080870.2 PE=3 SV=1	55.612	1.19245	46.6369	4.796e-15	7.06706e-13
contig_67867	326	K4D171	Uncharacterized protein OS=Solanum lycopersicum GN=Solyc10g054780.1 PE=4 SV=1	44.0469	17.2359	2.55553	0.000585162	0.0173796
contig_19541	693	K4CZS9	Uncharacterized protein OS=Solanum lycopersicum GN=Solyc10g045640.1 PE=3 SV=1	24.9708	2.55255	9.78271	1.39798e-05	0.000624235
contig_19540	303	K4CZS9	Uncharacterized protein OS=Solanum lycopersicum GN=Solyc10g045640.1 PE=3 SV=1	34.3711	2.63283	13.0548	3.16039e-08	2.24518e-06
contig_14045	710	K4CYI3	Uncharacterized protein OS=Solanum lycopersicum GN=Solyc10g012060.2 PE=4 SV=1	42.7082	10.7962	3.95586	7.95659e-06	0.000373539
contig_26238	722	K4CYC6	Uncharacterized protein OS=Solanum lycopersicum GN=Solyc10g009500.2 PE=3 SV=1	18.9412	3.60297	5.25709	0.00146887	0.0384843
contig_22747	428	K4CXC8	Uncharacterized protein OS=Solanum lycopersicum GN=Solyc10g005960.1 PE=4 SV=1	52.4753	20.0166	2.62159	0.000165737	0.00577923
contig_17872	480	K4CXC8	Uncharacterized protein OS=Solanum lycopersicum GN=Solyc10g005960.1 PE=4 SV=1	58.4607	26.9528	2.169	0.000498001	0.0151909
First_Contig502	789	K4CXC8	Uncharacterized protein OS=Solanum lycopersicum GN=Solyc10g005960.1 PE=4 SV=1	88.7635	39.5202	2.24603	1.27944e-05	0.00057439
contig_14527	447	K4CVA3	Uncharacterized protein OS=Solanum lycopersicum GN=Solyc09g075260.2 PE=4 SV=1	75.8967	1e-05	7.58967e+06	3.63526e-22	8.80938e-20
contig_4164	890	K4CUU5	Uncharacterized protein OS=Solanum lycopersicum GN=Solyc09g072690.1 PE=4 SV=1	25.2648	5.41704	4.66396	0.00030453	0.00986229
contig_63876	390	K4CUK6	3-ketoacyl-CoA synthase OS=Solanum lycopersicum GN=Solyc09g065800.2 PE=3 SV=1	16.8584	1e-05	1.68584e+06	7.10209e-05	0.00272507
contig_14790	556	K4CUK1	Uncharacterized protein OS=Solanum lycopersicum GN=Solyc09g065750.2 PE=4 SV=1	98.4323	0.0623824	1577.89	4.9921e-29	1.6645e-26
contig_22785	622	K4CSA7	Uncharacterized protein OS=Solanum lycopersicum GN=Solyc09g018430.2 PE=4 SV=1	93.3575	11.6545	8.01044	2.63479e-17	4.7014e-15
contig_666	687	K4CRQ7	Uncharacterized protein OS=Solanum lycopersicum GN=Solyc09g014300.2 PE=4 SV=1	50.3013	13.7325	3.66294	2.56276e-06	0.000134404
contig_67432	530	K4CRD6	Uncharacterized protein OS=Solanum lycopersicum GN=Solyc09g011100.1 PE=4 SV=1	15.5313	0.327213	47.4655	0.000135598	0.00484288
contig_519	772	K4CN08	Uncharacterized protein OS=Solanum lycopersicum GN=Solyc08g076450.2 PE=4 SV=1	43.3662	17.6568	2.45606	0.000853609	0.0243931
First_Contig1981	1294	K4CIF2	Uncharacterized protein OS=Solanum lycopersicum GN=Solyc08g006640.2 PE=4 SV=1	45.6474	17.7176	2.57639	0.000398951	0.0125379
contig_37148	544	K4CH94	Uncharacterized protein OS=Solanum lycopersicum GN=Solyc07g064110.2 PE=4 SV=1	17.2104	2.93289	5.86808	0.000810146	0.0233483
contig_16558	314	K4CF87	Uncharacterized protein OS=Solanum lycopersicum GN=Solyc07g051850.2 PE=3 SV=1	350.85	21.5398	16.2884	2.04689e-78	3.74004e-75
contig_4449	839	K4CEV0	Uncharacterized protein OS=Solanum lycopersicum GN=Solyc07g045440.1 PE=4 SV=1	86.1381	36.4623	2.36239	5.40266e-06	0.000262125
contig_4094	2357	K4CCW2	Uncharacterized protein OS=Solanum lycopersicum GN=Solyc07g021020.2 PE=4 SV=1	57.82	0.0882935	654.862	8.04537e-17	1.38945e-14
contig_1273	1461	K4CAM0	Uncharacterized protein OS=Solanum lycopersicum GN=Solyc06g083650.2 PE=4 SV=1	250.948	27.4438	9.14407	1.00541e-46	6.56096e-44
contig_62215	453	K4CAH1	Uncharacterized protein OS=Solanum lycopersicum GN=Solyc06g083160.1 PE=4 SV=1	16.3136	2.60326	6.26659	0.00141698	0.0374252
contig_6666	2039	K4CA33	Uncharacterized protein OS=Solanum lycopersicum GN=Solyc06g076750.2 PE=3 SV=1	45.9686	12.5198	3.67167	1.11487e-05	0.000504223
contig_3931	708	K4C7U9	Uncharacterized protein OS=Solanum lycopersicum GN=Solyc06g066750.2 PE=4 SV=1	21.3216	4.01715	5.30764	0.000864289	0.0244915
contig_27020	582	K4C7P8	Uncharacterized protein OS=Solanum lycopersicum GN=Solyc06g066200.1 PE=4 SV=1	22.1418	4.46967	4.9538	0.000515289	0.0155933
contig_1365	319	K4C7N9	Uncharacterized protein OS=Solanum lycopersicum GN=Solyc06g066110.1 PE=4 SV=1	109.813	15.657	7.01367	8.33211e-19	1.68783e-16
contig_6761	354	K4C6Y6	Uncharacterized protein OS=Solanum lycopersicum GN=PSI14A PE=4 SV=1	58.6157	6.95652	8.42601	1.09475e-11	1.16977e-09
contig_383	1424	K4C6J4	Uncharacterized protein OS=Solanum lycopersicum GN=Solyc06g060130.2 PE=4 SV=1	13.0203	0.0487144	267.278	0.000490025	0.0150786
contig_29240	408	K4C4J4	Uncharacterized protein OS=Solanum lycopersicum GN=Solyc06g031710.2 PE=4 SV=1	16.4369	1e-05	1.64369e+06	7.10209e-05	0.00272507
contig_79673	568	K4C3U7	Uncharacterized protein OS=Solanum lycopersicum GN=Solyc06g009170.2 PE=4 SV=1	15.0016	1.70981	8.77386	0.000689398	0.0202257
contig_21938	1925	K4C2D9	Uncharacterized protein OS=Solanum lycopersicum GN=Solyc05g054620.2 PE=4 SV=1	15.2466	1.44144	10.5774	0.000689398	0.0202257
contig_2781	318	K4C2D9	Uncharacterized protein OS=Solanum lycopersicum GN=Solyc05g054620.2 PE=4 SV=1	60.5375	11.0162	5.49532	2.45894e-09	2.04596e-07
contig_13814	1793	K4C1F2	Uncharacterized protein OS=Solanum lycopersicum GN=Solyc05g051210.2 PE=4 SV=1	64.2736	19.2671	3.33593	6.0162e-07	3.51204e-05
contig_10421	354	K4C0G8	Uncharacterized protein OS=Solanum lycopersicum GN=Solyc05g041870.1 PE=4 SV=1	25.7047	0.195958	131.175	1.92453e-07	1.22867e-05
contig_20195	905	K4BZR4	Uncharacterized protein OS=Solanum lycopersicum GN=Solyc05g024260.2 PE=4 SV=1	54.0221	0.114977	469.853	6.21145e-16	9.81785e-14
contig_4297	863	K4BX97	Uncharacterized protein OS=Solanum lycopersicum GN=Solyc05g009230.1 PE=4 SV=1	49.0936	22.9489	2.13926	0.00144914	0.038011
contig_19706	455	K4BX84	Uncharacterized protein OS=Solanum lycopersicum GN=Solyc05g009100.2 PE=4 SV=1	69.8226	23.0214	3.03294	1.33185e-06	7.3432e-05
contig_41556	444	K4BWE2	Uncharacterized protein OS=Solanum lycopersicum GN=Solyc05g006150.1 PE=4 SV=1	28.9053	4.68711	6.16697	2.05704e-05	0.000883542
contig_6189	3957	K4BVX6	Uncharacterized protein OS=Solanum lycopersicum GN=Solyc04g082490.2 PE=4 SV=1	47.7664	14.5505	3.28279	2.2504e-05	0.000957141
contig_6027	431	K4BVJ0	Uncharacterized protein OS=Solanum lycopersicum GN=Solyc04g081110.1 PE=4 SV=1	16.5361	1.68997	9.78484	0.000379032	0.011982
contig_40648	747	K4BUV1	Uncharacterized protein OS=Solanum lycopersicum GN=Solyc04g078660.1 PE=4 SV=1	14.9979	0.97507	15.3813	0.000258172	0.00860189
contig_52931	318	K4BSV7	Uncharacterized protein OS=Solanum lycopersicum GN=Solyc04g056590.2 PE=4 SV=1	11.082	1e-05	1.1082e+06	0.00174624	0.0447627
contig_31634	870	K4BQ19	Uncharacterized protein OS=Solanum lycopersicum GN=Solyc04g015160.2 PE=4 SV=1	39.7811	12.8373	3.09887	0.000164092	0.00572404
contig_3859	514	K4BNV1	Uncharacterized protein OS=Solanum lycopersicum GN=Solyc04g007950.2 PE=4 SV=1	38.0671	7.76018	4.90545	2.99677e-06	0.000154243
contig_10233	1899	K4BNP0	Uncharacterized protein OS=Solanum lycopersicum GN=Solyc04g007330.1 PE=4 SV=1	61.9462	17.1871	3.60423	4.67918e-07	2.75797e-05
contig_3670	577	K4BLW6	Uncharacterized protein OS=Solanum lycopersicum GN=Solyc03g118150.2 PE=4 SV=1	139.426	26.5094	5.2595	6.09077e-20	1.30621e-17
contig_48054	327	K4BLU0	Uncharacterized protein OS=Solanum lycopersicum GN=Solyc03g117890.2 PE=4 SV=1	79.3798	26.6234	2.98158	1.71501e-07	1.10339e-05
contig_8453	2102	K4BLL7	Uncharacterized protein OS=Solanum lycopersicum GN=Solyc03g117150.2 PE=3 SV=1	53.9494	3.10214	17.391	1.37809e-12	1.61826e-10
contig_18213	488	K4BKS1	Uncharacterized protein OS=Solanum lycopersicum GN=Solyc03g114190.1 PE=4 SV=1	18.4309	1e-05	1.84309e+06	1.9341e-05	0.00084222
contig_17770	690	K4BKM0	Uncharacterized protein OS=Solanum lycopersicum GN=Solyc03g113680.2 PE=4 SV=1	50.0826	22.2183	2.25412	0.00102918	0.0281935
contig_69971	577	K4BKH5	Uncharacterized protein OS=Solanum lycopersicum GN=Solyc03g113220.2 PE=4 SV=1	53.692	13.7055	3.91755	6.21956e-07	3.61919e-05
contig_29188	711	K4BJ16	Uncharacterized protein OS=Solanum lycopersicum GN=Solyc03g095940.1 PE=4 SV=1	18.1245	2.43914	7.4307	0.000460376	0.0142914
contig_4440	416	K4BID2	Uncharacterized protein OS=Solanum lycopersicum GN=Solyc03g083560.1 PE=4 SV=1	89.518	40.7711	2.19562	1.50025e-05	0.000664699
First_Contig322	420	K4BIB4	Uncharacterized protein OS=Solanum lycopersicum GN=Solyc03g083380.2 PE=4 SV=1	28.8037	0.412912	69.7576	2.61558e-08	1.88898e-06
contig_29329	780	K4BGJ7	Uncharacterized protein OS=Solanum lycopersicum GN=Solyc03g051960.2 PE=4 SV=1	62.0726	2.89038	21.4755	5.2134e-16	8.28333e-14
contig_16942	2017	K4BFG3	Uncharacterized protein OS=Solanum lycopersicum GN=Solyc03g031920.2 PE=4 SV=1	20.562	1.3241	15.529	3.31659e-05	0.00137353
contig_11507	1006	K4BF85	Uncharacterized protein OS=Solanum lycopersicum GN=Solyc03g026120.2 PE=4 SV=1	28.1029	3.75808	7.478	5.61456e-06	0.000271541
contig_21239	631	K4BE25	Uncharacterized protein OS=Solanum lycopersicum GN=Solyc03g006020.2 PE=4 SV=1	12.7119	1e-05	1.27119e+06	0.000926862	0.0259507
First_Contig66	1534	K4BDN5	Uncharacterized protein OS=Solanum lycopersicum GN=Solyc02g094400.2 PE=4 SV=1	63.4504	0.610485	103.934	1.34026e-18	2.65033e-16
contig_36758	357	K4BDC4	Uncharacterized protein OS=Solanum lycopersicum GN=Solyc02g093280.2 PE=4 SV=1	16.2067	2.04027	7.94341	0.00141698	0.0374252
contig_17970	547	K4BCG1	Uncharacterized protein OS=Solanum lycopersicum GN=Solyc02g090100.1 PE=4 SV=1	127.841	63.2186	2.02221	3.13947e-06	0.000160413
contig_22995	781	K4B9X1	Uncharacterized protein OS=Solanum lycopersicum GN=Solyc02g081010.1 PE=4 SV=1	26.1981	5.32926	4.91589	0.000182623	0.00628645
contig_1674	1539	K4B9V8	Uncharacterized protein OS=Solanum lycopersicum GN=Solyc02g080880.2 PE=3 SV=1	241.186	1.10432	218.402	3.41983e-70	4.80664e-67
contig_24872	1977	K4B9E1	Uncharacterized protein OS=Solanum lycopersicum GN=Solyc02g079170.2 PE=4 SV=1	27.2702	4.71935	5.77837	3.56228e-05	0.00146399
contig_34105	1289	K4B983	Uncharacterized protein OS=Solanum lycopersicum GN=Solyc02g078590.1 PE=4 SV=1	21.6881	3.90168	5.55864	0.000291895	0.0095138
contig_53633	506	K4B8E7	Uncharacterized protein OS=Solanum lycopersicum GN=Solyc02g071710.2 PE=4 SV=1	25.3116	1e-05	2.53116e+06	1.92453e-07	1.22867e-05
contig_78144	323	K4B770	Uncharacterized protein OS=Solanum lycopersicum GN=Solyc02g067380.2 PE=4 SV=1	42.4205	4.61746	9.18698	6.56832e-09	5.14644e-07
contig_12790	470	K4B6Z6	Uncharacterized protein OS=Solanum lycopersicum GN=Solyc02g065640.2 PE=4 SV=1	149.513	0.368985	405.201	2.5836e-44	1.56315e-41
contig_1759	1981	K4B6X9	Uncharacterized protein OS=Solanum lycopersicum GN=Solyc02g065470.1 PE=4 SV=1	53.793	19.4171	2.77039	6.05782e-05	0.00237323
contig_16657	771	K4B5M4	Uncharacterized protein OS=Solanum lycopersicum GN=Solyc02g032800.1 PE=4 SV=1	46.6288	8.0076	5.82307	1.34635e-07	8.79206e-06
contig_23865	1277	K4B3X3	Uncharacterized protein OS=Solanum lycopersicum GN=Solyc01g111100.2 PE=4 SV=1	19.5647	3.66674	5.33572	0.000862635	0.0244902
First_Contig1556	725	K4B360	Uncharacterized protein OS=Solanum lycopersicum GN=Solyc01g108450.2 PE=4 SV=1	14.401	1e-05	1.4401e+06	0.000258172	0.00860189
contig_54099	346	K4B360	Uncharacterized protein OS=Solanum lycopersicum GN=Solyc01g108450.2 PE=4 SV=1	24.6269	1e-05	2.46269e+06	3.73467e-07	2.2536e-05
contig_246	2914	K4B1I9	Uncharacterized protein OS=Solanum lycopersicum GN=Solyc01g102610.2 PE=4 SV=1	56.9753	14.8308	3.84168	3.66583e-07	2.22381e-05
contig_6952	1988	K4B161	Uncharacterized protein OS=Solanum lycopersicum GN=Solyc01g100270.2 PE=4 SV=1	43.6686	18.8602	2.31539	0.00149217	0.0390052
contig_61441	427	K4B133	Uncharacterized protein OS=Solanum lycopersicum GN=Solyc01g099990.2 PE=4 SV=1	17.0605	0.406143	42.0062	3.71046e-05	0.00151739
contig_8998	1513	K4B0J8	Uncharacterized protein OS=Solanum lycopersicum GN=Solyc01g098110.2 PE=4 SV=1	31.618	0.229244	137.923	3.52344e-09	2.87409e-07
First_Contig574	567	K4B0J8	Uncharacterized protein OS=Solanum lycopersicum GN=Solyc01g098110.2 PE=4 SV=1	21.197	1e-05	2.1197e+06	2.70723e-06	0.000140849
contig_16137	861	K4B0J8	Uncharacterized protein OS=Solanum lycopersicum GN=Solyc01g098110.2 PE=4 SV=1	29.1397	0.241705	120.559	1.34202e-08	1.00744e-06
First_Contig1551	382	K4B076	Uncharacterized protein OS=Solanum lycopersicum GN=Solyc01g096880.2 PE=3 SV=1	35.3867	7.71778	4.58509	1.41082e-05	0.000629657
contig_18053	415	K4AZL1	Uncharacterized protein OS=Solanum lycopersicum GN=Solyc01g094700.2 PE=4 SV=1	133.903	40.1172	3.33781	5.55651e-13	6.77753e-11
contig_11844	1227	K4AZI0	Uncharacterized protein OS=Solanum lycopersicum GN=Solyc01g094390.2 PE=4 SV=1	42.8244	7.43444	5.76028	3.60292e-07	2.19002e-05
contig_7466	1579	K4AYN0	Uncharacterized protein OS=Solanum lycopersicum GN=Solyc01g088400.2 PE=4 SV=1	32.928	3.09723	10.6314	5.4009e-07	3.17516e-05
contig_421	1441	K4AVE6	Pyruvate kinase OS=Solanum lycopersicum GN=Solyc01g049650.2 PE=3 SV=1	48.2363	0.842444	57.2575	3.67166e-14	5.02154e-12
First_Contig2549	3175	K4ASN0	Uncharacterized protein OS=Solanum lycopersicum GN=Solyc01g006640.1 PE=4 SV=1	12.5573	0.0327729	383.161	0.000926862	0.0259507
contig_58745	483	K4ASM6	Uncharacterized protein OS=Solanum lycopersicum GN=Solyc01g006600.1 PE=4 SV=1	18.8395	1e-05	1.88395e+06	1.9341e-05	0.00084222
contig_16750	1432	K4ASL0	Uncharacterized protein OS=Solanum lycopersicum GN=Solyc01g006440.1 PE=4 SV=1	18.2734	0.726633	25.1481	1.9341e-05	0.00084222
contig_27119	436	K4AS21	Uncharacterized protein OS=Solanum lycopersicum GN=Solyc00g269810.1 PE=4 SV=1	74.4336	26.3317	2.82677	1.31791e-06	7.2707e-05
contig_15370	336	K4A0V6	Uncharacterized protein OS=Setaria italica GN=Si032497m.g PE=4 SV=1	65.4346	5.98723	10.929	3.11503e-14	4.31191e-12
contig_39936	464	K3ZCA5	Uncharacterized protein (Fragment) OS=Setaria italica GN=Si024179m.g PE=4 SV=1	30.8901	0.523259	59.034	6.87941e-09	5.38557e-07
contig_16080	968	K3Z9F4	Uncharacterized protein OS=Setaria italica GN=Si023175m.g PE=3 SV=1	62.7592	31.2807	2.00633	0.0013647	0.0361175
contig_31	461	K3Y6Y6	Uncharacterized protein OS=Setaria italica GN=Si009977m.g PE=4 SV=1	73.877	0.601902	122.739	1.43142e-21	3.41444e-19
contig_32598	354	K0IVT1	Vacuolar aluminum transporter OS=Hydrangea macrophylla GN=VALT PE=2 SV=1	438.021	179.302	2.44292	1.62218e-26	4.90731e-24
contig_2479	2184	K0E4G2	EIN3 binding F-box 1 OS=Malus domestica GN=EBF1 PE=2 SV=1	62.6891	28.221	2.22137	0.000346796	0.0110202
First_Contig88	631	J9QMI9	Polygalacturonase-inhibiting protein OS=Vitis labrusca x Vitis riparia PE=4 SV=1	311.963	46.6126	6.69267	6.97652e-50	5.05847e-47
contig_47362	807	J7LKJ6	Nitrate transporter OS=Cucumis sativus GN=NRT1.4A PE=2 SV=1	29.1669	8.76786	3.32657	0.000642772	0.018998
contig_59934	326	J7GY52	Vasa-like protein (Fragment) OS=Nematostella vectensis PE=2 SV=1	32.8335	8.40517	3.90635	0.000159185	0.00556349
contig_39591	418	J7GY52	Vasa-like protein (Fragment) OS=Nematostella vectensis PE=2 SV=1	27.3057	6.22332	4.38765	0.000293676	0.00954801
contig_2060	625	I7HUF2	Polyphenol oxidase (Precursor) OS=Taraxacum officinale GN=ppo-6 PE=4 SV=1	71.6597	1.10991	64.5637	1.08978e-19	2.31001e-17
contig_2062	1155	I7HUF2	Polyphenol oxidase (Precursor) OS=Taraxacum officinale GN=ppo-6 PE=4 SV=1	118.016	21.5916	5.46583	1.20604e-17	2.19051e-15
contig_2455	455	I6QM17	Cell wall protein (Fragment) OS=Helianthus annuus GN=CWP PE=4 SV=1	813.422	348.904	2.33136	2.00248e-44	1.21963e-41
contig_599	954	I6QLE1	Non-specific lipid-transfer protein OS=Vitis pseudoreticulata PE=3 SV=1	2537.78	635.521	3.99322	1.4097e-271	1.43098e-267
contig_1878	578	I6QLE1	Non-specific lipid-transfer protein OS=Vitis pseudoreticulata PE=3 SV=1	117.572	0.060008	1959.28	1.02804e-34	4.32816e-32
contig_48935	1436	I6PD20	Tryptophan aminotransferase-like protein 2 (Fragment) OS=Pisum sativum GN=TAR2 PE=4 SV=1	11.6844	0.0241536	483.754	0.00174624	0.0447627
contig_46600	609	I6M4X9	Putative polyprotein OS=Sorghum propinquum PE=4 SV=1	303.325	60.1428	5.04341	1.3544e-40	7.11132e-38
contig_3207	1121	I3UIH9	Translation elongation factor 2 OS=Prunus persica GN=TEF2 PE=2 SV=1	36.5278	8.44683	4.32444	2.29476e-05	0.00097329
contig_64793	328	I3T9Y3	Uncharacterized protein OS=Lotus japonicus PE=2 SV=1	17.0784	1e-05	1.70784e+06	3.71046e-05	0.00151739
First_Contig1182	446	I3T4N4	Uncharacterized protein OS=Lotus japonicus PE=2 SV=1	64.8632	29.7075	2.1834	0.000289478	0.00944179
contig_5542	404	I3T0Y0	Glutathione peroxidase OS=Lotus japonicus PE=2 SV=1	50.3198	14.9384	3.36848	5.90593e-06	0.000282492
contig_11271	675	I3SKG0	Uncharacterized protein OS=Lotus japonicus PE=4 SV=1	72.1569	6.26892	11.5102	2.45519e-15	3.73217e-13
contig_11270	553	I3SKG0	Uncharacterized protein OS=Lotus japonicus PE=4 SV=1	51.5519	4.26502	12.0872	2.90203e-11	3.00938e-09
contig_4769	1913	I3SHN7	Uncharacterized protein OS=Medicago truncatula PE=2 SV=1	62.8126	27.3234	2.29885	0.000210128	0.00711793
contig_51965	389	I3SFK2	Uncharacterized protein OS=Medicago truncatula PE=2 SV=1	15.4144	1.78327	8.64387	0.000689398	0.0202257
contig_7975	307	I3S7T0	Uncharacterized protein OS=Medicago truncatula PE=4 SV=1	16.0193	2.59852	6.16478	0.00141698	0.0374252
contig_79574	346	I3S3S5	Uncharacterized protein OS=Lotus japonicus PE=2 SV=1	58.8309	11.6284	5.05925	6.99043e-09	5.45379e-07
contig_2946	483	I1Z9G0	Mixed amyrin synthase OS=Catharanthus roseus PE=2 SV=1	35.6099	0.718108	49.5885	2.4058e-10	2.24277e-08
contig_39776	562	I1Z9G0	Mixed amyrin synthase OS=Catharanthus roseus PE=2 SV=1	19.0926	0.370298	51.5599	1.00608e-05	0.000465388
contig_21523	867	I1QMF0	Uncharacterized protein OS=Oryza glaberrima PE=4 SV=1	20.0504	0.0800107	250.597	5.22344e-06	0.000255739
contig_2076	338	I1PEF8	Uncharacterized protein OS=Oryza glaberrima PE=4 SV=1	20.5413	1e-05	2.05413e+06	5.22344e-06	0.000255739
contig_22279	320	I1NGK2	Uncharacterized protein OS=Glycine max PE=4 SV=1	54.735	6.93692	7.89038	1.14393e-10	1.11179e-08
contig_29322	330	I1NGK2	Uncharacterized protein OS=Glycine max PE=4 SV=1	56.9813	7.77776	7.32618	1.50975e-10	1.43976e-08
contig_42694	608	I1NGF6	Uncharacterized protein OS=Glycine max PE=4 SV=2	12.1547	0.570471	21.3064	0.000926862	0.0259507
contig_12020	317	I1NCR8	Uncharacterized protein OS=Glycine max PE=4 SV=1	58.2396	0.328246	177.427	4.06841e-17	7.1478e-15
contig_2554	832	I1NAE9	Pectinesterase OS=Glycine max PE=3 SV=1	26.8997	0.166753	161.314	9.90558e-08	6.60075e-06
contig_10576	1750	I1N7L1	Uncharacterized protein OS=Glycine max PE=4 SV=2	51.3959	4.87567	10.5413	2.90203e-11	3.00938e-09
contig_4577	504	I1N777	Uncharacterized protein OS=Glycine max PE=4 SV=1	27.9167	7.50124	3.72161	0.000712565	0.0207985
First_Contig738	1474	I1N4H5	Uncharacterized protein OS=Glycine max PE=4 SV=2	73.1343	33.108	2.20896	0.000101099	0.00372884
contig_20342	477	I1N2Q2	Uncharacterized protein OS=Glycine max PE=4 SV=1	18.3597	1.81785	10.0997	0.000113008	0.00412643
contig_36193	724	I1MVX7	Zeaxanthin epoxidase, chloroplastic OS=Glycine max PE=3 SV=1	34.1089	12.1205	2.81416	0.00133585	0.0354155
contig_34723	1083	I1MS77	Uncharacterized protein OS=Glycine max PE=4 SV=1	15.3715	0.160132	95.9925	0.000135598	0.00484288
First_Contig1313	978	I1MQR2	Uncharacterized protein OS=Glycine max PE=4 SV=1	31.0856	2.90812	10.6893	2.01801e-07	1.28119e-05
contig_7772	499	I1MN90	Aldehyde dehydrogenase OS=Glycine max PE=3 SV=1	49.067	22.4512	2.1855	0.00144914	0.038011
contig_3973	388	I1MMW6	Uncharacterized protein OS=Glycine max PE=4 SV=1	119.295	32.271	3.69666	4.396e-13	5.47905e-11
contig_39953	546	I1MLE9	Uncharacterized protein OS=Glycine max PE=4 SV=1	25.5766	7.62299	3.35519	0.00179067	0.0453293
contig_6280	321	I1MLD7	Uncharacterized protein OS=Glycine max PE=4 SV=1	43.2583	1.08052	40.0348	1.32756e-11	1.41029e-09
contig_3147	805	I1MER2	Uncharacterized protein OS=Glycine max PE=4 SV=2	175.795	0.473951	370.915	3.96232e-52	3.09397e-49
contig_19960	1420	I1MER2	Uncharacterized protein OS=Glycine max PE=4 SV=2	32.3553	5.54465	5.8354	7.63572e-06	0.000360326
contig_29510	1184	I1MEP1	Uncharacterized protein OS=Glycine max PE=4 SV=1	28.2315	8.90551	3.17012	0.001011	0.0277285
contig_62920	431	I1MDU7	Uncharacterized protein OS=Glycine max PE=4 SV=1	17.2683	2.41424	7.15268	0.000810146	0.0233483
contig_13147	414	I1MAS0	Uncharacterized protein OS=Glycine max PE=4 SV=2	167.641	17.9288	9.35038	3.74676e-32	1.41446e-29
contig_32482	981	I1LZY0	Uncharacterized protein OS=Glycine max PE=4 SV=1	53.4292	6.39951	8.34896	2.04739e-10	1.93231e-08
contig_5081	636	I1LN15	Uncharacterized protein OS=Glycine max PE=4 SV=1	116.402	33.2667	3.49907	3.92536e-12	4.40561e-10
contig_629	1824	I1LIK2	Uncharacterized protein (Fragment) OS=Glycine max PE=3 SV=2	66.9732	19.8143	3.38004	2.48307e-07	1.54741e-05
contig_71154	313	I1KR53	Uncharacterized protein OS=Glycine max PE=4 SV=1	14.1998	1e-05	1.41998e+06	0.000258172	0.00860189
contig_17840	757	I1KP61	Uncharacterized protein OS=Glycine max PE=3 SV=1	27.1329	1e-05	2.71329e+06	5.09273e-08	3.54624e-06
contig_38775	1136	I1KIH5	Uncharacterized protein OS=Glycine max PE=4 SV=1	23.0811	3.66387	6.29967	9.65785e-05	0.00357799
contig_36163	686	I1KFY6	Uncharacterized protein OS=Glycine max PE=4 SV=1	42.3622	11.3256	3.7404	1.92327e-05	0.000837901
contig_3218	2481	I1KC88	Uncharacterized protein OS=Glycine max PE=3 SV=1	40.7789	3.71871	10.9659	4.39724e-09	3.53322e-07
contig_273	1716	I1KAB7	Uncharacterized protein OS=Glycine max PE=3 SV=1	482.671	0.3234	1492.49	1.03783e-144	3.79259e-141
First_Contig518	579	I1K0B0	Uncharacterized protein OS=Glycine max PE=4 SV=2	57.1857	0.41933	136.374	8.04537e-17	1.38945e-14
contig_10329	459	I1JSR9	Uncharacterized protein OS=Glycine max PE=3 SV=1	15.3555	0.982353	15.6313	0.000135598	0.00484288
contig_37461	477	I1JQN8	Uncharacterized protein OS=Glycine max PE=4 SV=1	56.8986	19.7055	2.88745	1.80447e-05	0.000788024
contig_22915	861	I1JQB9	Uncharacterized protein OS=Glycine max PE=4 SV=2	17.8382	1e-05	1.78382e+06	3.71046e-05	0.00151739
First_Contig1520	981	I1JCF4	Uncharacterized protein OS=Glycine max PE=4 SV=2	11.6885	1e-05	1.16885e+06	0.00174624	0.0447627
contig_43049	488	I1JBJ9	Uncharacterized protein OS=Glycine max PE=4 SV=1	58.4723	12.6514	4.62182	2.01938e-08	1.47828e-06
contig_11777	328	I1BKB4	Uncharacterized protein OS=Rhizopus delemar (strain RA 99-880 / ATCC MYA-4621 / FGSC 9543 / NRRL 43880) GN=RO3G_01348 PE=4 SV=1	78.0152	2.11492	36.8881	1.40047e-20	3.13593e-18
contig_8039	1653	H9NEK9	Hydroxycinnamoyl-coenzyme A shikimate/quinate hydroxycinnamoyltransferase 2 OS=Pyrus x bretschneideri GN=HCT2 PE=2 SV=1	61.9054	1e-05	6.19054e+06	5.25286e-18	9.83394e-16
contig_13576	2029	H7CHE2	Carotenoid cleavage dioxygenase 4a-5 OS=Chrysanthemum morifolium GN=CmCCD4a-5 PE=4 SV=1	21.4774	0.564117	38.0726	2.70723e-06	0.000140849
contig_4018	753	H6WZF3	Sucrose	696.838	250.07	2.78657	2.71085e-50	2.0135e-47
contig_3740	525	H6WJJ6	Pathogenesis-related protein 17 OS=Vitis pseudoreticulata PE=2 SV=1	234.437	0.132132	1774.27	6.84913e-70	9.48075e-67
First_Contig553	434	G9HQG0	Aldehyde dehydrogenase ALDH2B4_V2 OS=Vitis vinifera PE=2 SV=1	26.8444	1.83812	14.6043	7.79691e-07	4.44366e-05
contig_27929	737	G8XQZ5	Putative pyruvate decarboxylase 3 (Fragment) OS=Diospyros kaki GN=PDC3 PE=2 SV=1	33.1147	0.800052	41.3907	9.22041e-10	8.10748e-08
contig_17410	744	G8FMI9	Fructose-bisphosphate aldolase OS=Carica papaya PE=2 SV=1	39.9435	7.45906	5.35503	1.77406e-06	9.51154e-05
contig_3219	812	G8A2F7	Cysteine proteinase OS=Medicago truncatula GN=MTR_135s0001 PE=3 SV=1	117.633	2.60562	45.146	6.71672e-32	2.50463e-29
contig_43020	387	G7ZXC7	Lysine-specific demethylase 3B OS=Medicago truncatula GN=MTR_053s1062 PE=4 SV=1	16.2415	2.68873	6.0406	0.00141698	0.0374252
contig_11825	472	G7ZXC4	Lysine-specific demethylase 3B OS=Medicago truncatula GN=MTR_053s1058 PE=4 SV=1	15.7126	1.61666	9.71919	0.000689398	0.0202257
contig_34617	1515	G7ZUL7	Cysteine proteinase OS=Medicago truncatula GN=MTR_006s0022 PE=3 SV=1	20.9004	1.28207	16.302	3.31659e-05	0.00137353
contig_32859	501	G7LFX0	Putative uncharacterized protein OS=Medicago truncatula GN=MTR_8g013830 PE=4 SV=1	11.6535	0.0692308	168.328	0.00174624	0.0447627
contig_32860	550	G7LFX0	Putative uncharacterized protein OS=Medicago truncatula GN=MTR_8g013830 PE=4 SV=1	12.9583	0.315315	41.0963	0.000926862	0.0259507
contig_1926	480	G7L6K9	Polygalacturonase OS=Medicago truncatula GN=MTR_7g078680 PE=4 SV=1	97.3066	30.4213	3.19863	1.55935e-09	1.3427e-07
contig_11608	472	G7L638	Ubiquinol-cytochrome c reductase complex protein OS=Medicago truncatula GN=MTR_7g104570 PE=4 SV=1	1182.46	112.578	10.5034	6.1534e-228	4.68474e-224
First_Contig1115	449	G7L2Q3	Flavonoid 3'-monooxygenase OS=Medicago truncatula GN=MTR_7g087520 PE=3 SV=1	22.199	1e-05	2.2199e+06	1.40087e-06	7.70511e-05
contig_38975	374	G7L2Q3	Flavonoid 3'-monooxygenase OS=Medicago truncatula GN=MTR_7g087520 PE=3 SV=1	27.4242	1e-05	2.74242e+06	5.09273e-08	3.54624e-06
First_Contig1378	683	G7KQ45	GDSL esterase/lipase OS=Medicago truncatula GN=MTR_6g031240 PE=4 SV=1	52.7137	24.4265	2.15805	0.00140173	0.0370546
contig_45702	658	G7K6R7	Alpha glucosidase-like protein OS=Medicago truncatula GN=MTR_5g026610 PE=4 SV=1	16.0272	2.89917	5.52822	0.00141698	0.0374252
contig_42379	741	G7K2G3	Galactomannan galactosyltransferase OS=Medicago truncatula GN=MTR_5g015260 PE=4 SV=1	47.026	20.5955	2.28332	0.0010417	0.028485
contig_16010	920	G7K2C2	Early nodulin-like protein OS=Medicago truncatula GN=MTR_5g006040 PE=2 SV=1	23.0974	3.50616	6.58767	9.65785e-05	0.00357799
First_Contig106	1451	G7JLE1	Nucleotide pyrophosphatase/phosphodiesterase OS=Medicago truncatula GN=MTR_4g103520 PE=4 SV=1	100.955	1.45814	69.2355	3.37655e-28	1.08238e-25
contig_422	1032	G7JHK7	Pyruvate kinase OS=Medicago truncatula GN=MTR_4g083330 PE=1 SV=1	17.6347	1e-05	1.76347e+06	3.71046e-05	0.00151739
contig_52252	585	G7JCY0	Solute carrier family 35 member C2 OS=Medicago truncatula GN=MTR_4g114360 PE=4 SV=1	12.5426	0.41503	30.2211	0.000926862	0.0259507
First_Contig209	709	G7J8V4	Putative uncharacterized protein OS=Medicago truncatula GN=MTR_3g082750 PE=4 SV=1	24.3331	5.38125	4.52183	0.000504822	0.0153682
contig_3856	436	G7J8H3	Uncharacterized protein OS=Medicago truncatula GN=MTR_3g117760 PE=2 SV=1	56.3379	0.477311	118.032	1.59056e-16	2.65653e-14
contig_3255	1260	G7IZL4	Organ-specific protein S2 OS=Medicago truncatula GN=MTR_3g034610 PE=4 SV=1	168.502	1.4039	120.024	2.24582e-48	1.59051e-45
contig_13302	588	G7IUE0	DNA-damage-repair/toleration protein DRT100 OS=Medicago truncatula GN=MTR_2g098250 PE=1 SV=1	43.6529	5.24988	8.31502	1.595e-08	1.18469e-06
contig_23798	1755	G7IT59	Putative uncharacterized protein OS=Medicago truncatula GN=MTR_2g063210 PE=4 SV=1	20.1102	0.0592899	339.184	5.22344e-06	0.000255739
contig_28811	1579	G7INE9	Polygalacturonase QRT3 OS=Medicago truncatula GN=MTR_2g035760 PE=4 SV=1	18.3377	0.417358	43.9377	1.9341e-05	0.00084222
contig_18773	1212	G7IL68	Fasciclin-like arabinogalactan protein OS=Medicago truncatula GN=MTR_2g007870 PE=4 SV=1	45.6328	1.54535	29.529	3.56922e-12	4.02072e-10
contig_25268	344	G7IL68	Fasciclin-like arabinogalactan protein OS=Medicago truncatula GN=MTR_2g007870 PE=4 SV=1	11.3912	0.100827	112.977	0.00174624	0.0447627
contig_10555	806	G7IHR2	Beta-glucosidase D4 OS=Medicago truncatula GN=MTR_2g098540 PE=3 SV=1	41.9937	3.14141	13.3678	2.38681e-09	1.99138e-07
contig_20040	729	G7IHR2	Beta-glucosidase D4 OS=Medicago truncatula GN=MTR_2g098540 PE=3 SV=1	21.6093	1.95071	11.0776	1.78755e-05	0.000782878
contig_14004	765	G7IE70	Lysine-specific demethylase 3B OS=Medicago truncatula GN=MTR_053s1064 PE=4 SV=1	25.0615	4.85131	5.16592	0.000105361	0.00386728
contig_42141	591	G7IDS8	Lipase OS=Medicago truncatula GN=MTR_1g087330 PE=4 SV=1	19.7577	2.64096	7.48125	0.000260155	0.00861142
contig_1962	374	G7IAQ0	Tapetum-specific protein A9 OS=Medicago truncatula GN=MTR_1g101360 PE=4 SV=1	607.832	0.0927396	6554.18	2.17769e-182	1.04712e-178
contig_1149	1071	G5EN35	Actin OS=Chrysanthemum seticuspe f. boreale GN=CsActin PE=2 SV=1	120.323	32.871	3.66044	2.77732e-13	3.53389e-11
contig_86561	361	G2RF62	Putative uncharacterized protein OS=Thielavia terrestris (strain ATCC 38088 / NRRL 8126) GN=THITE_2070056 PE=4 SV=1	20.0339	4.22749	4.73897	0.00144	0.0378472
contig_5783	502	G2QAF8	Uncharacterized protein OS=Thielavia heterothallica (strain ATCC 42464 / BCRC 31852 / DSM 1799) GN=MYCTH_2300115 PE=4 SV=1	45.6305	3.10918	14.6761	2.03557e-10	1.92314e-08
contig_354	1311	G1K3R9	Lectin OS=Cicer arietinum PE=1 SV=1	1307.55	9.15399	142.84	0	0
contig_419	1209	G1JLR1	Multidrug resistance pump OS=Glycine max GN=MATE PE=2 SV=1	35.196	7.97545	4.41303	1.41082e-05	0.000629657
contig_26034	343	G1DVA4	Non-specific lipid-transfer protein OS=Helianthus annuus GN=LTP2 PE=3 SV=1	89.0948	19.7187	4.5183	4.3659e-12	4.8642e-10
contig_22676	1006	G1CI86	Beta-amyrin synthase AS2 (Fragment) OS=Eleutherococcus senticosus PE=2 SV=1	54.4804	1.44807	37.6229	9.31768e-15	1.34692e-12
contig_26899	413	G1CI86	Beta-amyrin synthase AS2 (Fragment) OS=Eleutherococcus senticosus PE=2 SV=1	19.5492	1e-05	1.95492e+06	1.00608e-05	0.000465388
contig_26900	447	G1CI86	Beta-amyrin synthase AS2 (Fragment) OS=Eleutherococcus senticosus PE=2 SV=1	19.2389	0.0775942	247.943	1.00608e-05	0.000465388
contig_3094	1710	F8S1H4	Cytochrome P450 OS=Helianthus annuus PE=2 SV=1	23.3462	0.466518	50.0435	7.23809e-07	4.16413e-05
contig_12363	774	F6I6G2	Putative uncharacterized protein OS=Vitis vinifera GN=VIT_15s0046g00100 PE=4 SV=1	11.1788	0.0896243	124.73	0.00174624	0.0447627
contig_34410	427	F6I6A9	Putative uncharacterized protein OS=Vitis vinifera GN=VIT_15s0046g01160 PE=4 SV=1	24.2666	6.74198	3.59933	0.00125345	0.0335916
contig_15021	357	F6I557	Putative uncharacterized protein OS=Vitis vinifera GN=VIT_19s0015g00530 PE=4 SV=1	171.57	82.5824	2.07756	1.2797e-08	9.64618e-07
contig_2097	477	F6I4U2	Putative uncharacterized protein OS=Vitis vinifera GN=VIT_14s0060g00900 PE=4 SV=1	94.5002	10.9071	8.66409	3.19845e-18	6.07499e-16
contig_22636	769	F6I4N7	Putative uncharacterized protein OS=Vitis vinifera GN=VIT_14s0060g01940 PE=4 SV=1	78.2474	32.9707	2.37324	1.06355e-05	0.000485582
contig_20597	411	F6I4A1	Putative uncharacterized protein OS=Vitis vinifera GN=VIT_05s0062g01100 PE=4 SV=1	21.8199	2.86929	7.60465	8.18358e-05	0.00308688
contig_2576	1205	F6I327	Putative uncharacterized protein OS=Vitis vinifera GN=VIT_15s0048g01750 PE=2 SV=1	90.7482	36.7858	2.46693	1.28259e-06	7.09298e-05
contig_8369	571	F6I327	Putative uncharacterized protein OS=Vitis vinifera GN=VIT_15s0048g01750 PE=2 SV=1	42.3733	12.9991	3.2597	4.36886e-05	0.00174829
contig_7253	1034	F6I1S3	Putative uncharacterized protein OS=Vitis vinifera GN=VIT_15s0107g00380 PE=4 SV=1	44.1285	0.335441	131.554	5.53127e-13	6.80123e-11
contig_9943	1502	F6I1S3	Putative uncharacterized protein OS=Vitis vinifera GN=VIT_15s0107g00380 PE=4 SV=1	112.743	0.0923692	1220.57	3.23288e-33	1.27858e-30
contig_4887	1004	F6I1M9	Putative uncharacterized protein OS=Vitis vinifera GN=VIT_01s0146g00090 PE=3 SV=1	103.022	7.87659	13.0795	7.31628e-23	1.82625e-20
contig_2583	1059	F6I0Z8	Plasma membrane 22 aquaporin OS=Vitis vinifera GN=VIT_03s0038g02520 PE=2 SV=1	761.605	279.868	2.7213	3.30234e-53	2.62346e-50
First_Contig816	585	F6I0W6	Putative uncharacterized protein OS=Vitis vinifera GN=VIT_03s0038g03080 PE=4 SV=1	41.2244	1.00793	40.9001	4.92036e-11	4.97806e-09
contig_34935	394	F6I0G4	Putative uncharacterized protein OS=Vitis vinifera GN=VIT_04s0044g01000 PE=3 SV=1	25.0976	1e-05	2.50976e+06	1.92453e-07	1.22867e-05
contig_35173	529	F6I0G4	Putative uncharacterized protein OS=Vitis vinifera GN=VIT_04s0044g01000 PE=3 SV=1	11.9315	0.131133	90.9881	0.00174624	0.0447627
contig_17820	420	F6HZ65	Putative uncharacterized protein OS=Vitis vinifera GN=VIT_07s0005g00740 PE=2 SV=1	82.4664	3.38588	24.356	1.11978e-20	2.53224e-18
contig_17821	383	F6HZ65	Putative uncharacterized protein OS=Vitis vinifera GN=VIT_07s0005g00740 PE=2 SV=1	21.2178	1.72065	12.3313	1.78755e-05	0.000782878
contig_1647	546	F6HZ52	Putative uncharacterized protein OS=Vitis vinifera GN=VIT_07s0005g00490 PE=4 SV=1	72.0094	29.1579	2.46963	1.76038e-05	0.000772091
contig_4579	1281	F6HYM4	Putative uncharacterized protein OS=Vitis vinifera GN=VIT_11s0037g00850 PE=4 SV=1	38.1039	11.6969	3.2576	0.000119163	0.00429792
contig_6561	604	F6HVD6	Putative uncharacterized protein OS=Vitis vinifera GN=VIT_13s0084g00830 PE=4 SV=1	85.4285	18.3185	4.6635	1.16906e-11	1.24481e-09
contig_912	1290	F6HV52	Putative uncharacterized protein OS=Vitis vinifera GN=VIT_14s0066g02180 PE=4 SV=1	17.0027	1.34437	12.6474	0.000207409	0.00704412
contig_8231	818	F6HUX4	Putative uncharacterized protein OS=Vitis vinifera GN=VIT_14s0066g00850 PE=4 SV=1	27.4886	0.97524	28.1865	5.09273e-08	3.54624e-06
contig_44283	323	F6HU29	Putative uncharacterized protein OS=Vitis vinifera GN=VIT_02s0025g01620 PE=4 SV=1	19.5411	3.32886	5.8702	0.000862635	0.0244902
contig_30582	1132	F6HTW1	Putative uncharacterized protein OS=Vitis vinifera GN=VIT_14s0030g01340 PE=4 SV=1	32.688	0.766003	42.6734	1.80313e-09	1.54823e-07
contig_17538	355	F6HTW1	Putative uncharacterized protein OS=Vitis vinifera GN=VIT_14s0030g01340 PE=4 SV=1	11.779	0.293109	40.1864	0.00174624	0.0447627
contig_30835	867	F6HT68	Putative uncharacterized protein OS=Vitis vinifera GN=VIT_02s0012g01670 PE=3 SV=1	14.4387	0.200027	72.1839	0.000258172	0.00860189
contig_11694	1133	F6HQP9	Putative uncharacterized protein OS=Vitis vinifera GN=VIT_08s0040g00820 PE=2 SV=1	30.5236	0.551035	55.3932	6.87941e-09	5.38557e-07
contig_3893	1111	F6HQE1	Putative uncharacterized protein OS=Vitis vinifera GN=VIT_03s0063g00870 PE=4 SV=1	35.46	0.686824	51.6289	2.4058e-10	2.24277e-08
contig_28839	602	F6HQE1	Putative uncharacterized protein OS=Vitis vinifera GN=VIT_03s0063g00870 PE=4 SV=1	14.6349	1e-05	1.46349e+06	0.000258172	0.00860189
contig_8091	559	F6HQ22	Putative uncharacterized protein OS=Vitis vinifera GN=VIT_07s0104g01260 PE=4 SV=1	86.0483	0.992762	86.6757	1.91482e-25	5.53594e-23
contig_55311	533	F6HP70	Putative uncharacterized protein OS=Vitis vinifera GN=VIT_16s0100g00370 PE=3 SV=1	14.6545	0.130149	112.598	0.000258172	0.00860189
contig_25243	1910	F6HNY6	Putative uncharacterized protein OS=Vitis vinifera GN=VIT_12s0142g00040 PE=4 SV=1	21.2596	2.59681	8.18681	8.18358e-05	0.00308688
contig_13108	1828	F6HNQ1	Putative uncharacterized protein OS=Vitis vinifera GN=VIT_13s0019g02890 PE=3 SV=1	66.5246	0.132819	500.868	1.7245e-19	3.6218e-17
contig_27822	2522	F6HLK6	Putative uncharacterized protein OS=Vitis vinifera GN=VIT_08s0007g06250 PE=4 SV=1	14.8389	1.26526	11.7279	0.00124737	0.0335271
contig_7686	619	F6HLB0	Putative uncharacterized protein OS=Vitis vinifera GN=VIT_08s0007g07490 PE=4 SV=1	35.5611	12.8877	2.75931	0.000888791	0.0250537
contig_12018	1466	F6HKM4	Putative uncharacterized protein OS=Vitis vinifera GN=VIT_08s0007g03100 PE=4 SV=1	50.4813	19.2587	2.62122	0.000195418	0.00666909
contig_1529	2339	F6HJ67	Putative uncharacterized protein OS=Vitis vinifera GN=VIT_01s0150g00090 PE=4 SV=1	51.901	23.0292	2.25371	0.0012061	0.0324752
contig_178	2427	F6HHT7	Putative uncharacterized protein OS=Vitis vinifera GN=VIT_01s0127g00860 PE=4 SV=1	241.319	0.443026	544.706	5.32456e-72	7.84592e-69
contig_77448	700	F6HHC8	Putative uncharacterized protein OS=Vitis vinifera GN=VIT_06s0080g01000 PE=4 SV=1	20.5884	3.17117	6.49238	0.000503311	0.0153376
contig_12373	322	F6HH79	Putative uncharacterized protein OS=Vitis vinifera GN=VIT_11s0016g05090 PE=4 SV=1	44.0224	10.6639	4.12817	3.00654e-06	0.000154312
contig_3534	444	F6HGR4	Putative uncharacterized protein OS=Vitis vinifera GN=VIT_11s0016g02450 PE=2 SV=1	57.2183	12.6552	4.52132	3.34616e-08	2.36064e-06
contig_6384	3218	F6HFR7	Putative uncharacterized protein OS=Vitis vinifera GN=VIT_01s0011g01970 PE=4 SV=1	54.5677	16.0166	3.40695	4.81555e-06	0.00023755
contig_4433	935	F6HFL0	ATP synthase subunit beta OS=Vitis vinifera GN=VIT_01s0011g04490 PE=2 SV=1	85.1696	36.391	2.3404	7.68051e-06	0.000362066
contig_1970	1518	F6HCH3	Putative uncharacterized protein OS=Vitis vinifera GN=VIT_11s0118g00420 PE=4 SV=1	52.269	12.4298	4.20514	3.9969e-07	2.38974e-05
contig_10153	638	F6HAR3	Putative uncharacterized protein OS=Vitis vinifera GN=VIT_16s0022g02140 PE=3 SV=1	53.9172	1.57657	34.199	1.80919e-14	2.56654e-12
contig_22740	758	F6HAR3	Putative uncharacterized protein OS=Vitis vinifera GN=VIT_16s0022g02140 PE=3 SV=1	74.3174	5.21642	14.2468	1.18884e-16	2.01879e-14
contig_34310	1514	F6H9Y8	Putative uncharacterized protein OS=Vitis vinifera GN=VIT_06s0009g01770 PE=4 SV=1	11.7599	0.733096	16.0414	0.00174624	0.0447627
contig_14565	995	F6H9P0	Putative uncharacterized protein OS=Vitis vinifera GN=VIT_11s0065g00170 PE=2 SV=1	40.757	4.74081	8.59704	2.14433e-08	1.56348e-06
contig_14207	1154	F6H9P0	Putative uncharacterized protein OS=Vitis vinifera GN=VIT_11s0065g00170 PE=2 SV=1	23.5643	2.67498	8.80915	2.52933e-05	0.00106438
contig_50522	353	F6H7T6	Putative uncharacterized protein OS=Vitis vinifera GN=VIT_00s0181g00150 PE=4 SV=1	16.0179	1e-05	1.60179e+06	7.10209e-05	0.00272507
contig_9093	820	F6H7T6	Putative uncharacterized protein OS=Vitis vinifera GN=VIT_00s0181g00150 PE=4 SV=1	33.3229	0.338387	98.4757	9.22041e-10	8.10748e-08
contig_4649	765	F6H7T6	Putative uncharacterized protein OS=Vitis vinifera GN=VIT_00s0181g00150 PE=4 SV=1	19.3204	0.816109	23.6738	1.00608e-05	0.000465388
contig_10614	4192	F6H7D4	Putative uncharacterized protein OS=Vitis vinifera GN=VIT_16s0098g01350 PE=2 SV=1	14.9187	1.51414	9.85291	0.00124737	0.0335271
contig_36612	626	F6H6Q1	Putative uncharacterized protein OS=Vitis vinifera GN=VIT_16s0050g00070 PE=4 SV=1	70.3269	30.3629	2.31621	6.18599e-05	0.00241515
contig_17642	793	F6H5C6	Putative uncharacterized protein OS=Vitis vinifera GN=VIT_12s0028g00070 PE=4 SV=1	11.9059	0.087477	136.103	0.00174624	0.0447627
contig_21789	416	F6H3V9	Putative uncharacterized protein OS=Vitis vinifera GN=VIT_04s0008g06210 PE=4 SV=1	26.4887	2.16779	12.2192	4.22653e-06	0.000211231
contig_16336	1020	F6H3I4	Putative uncharacterized protein OS=Vitis vinifera GN=VIT_04s0008g05730 PE=4 SV=1	11.9635	0.816109	14.6592	0.00174624	0.0447627
contig_21351	807	F6H322	Putative uncharacterized protein OS=Vitis vinifera GN=VIT_04s0008g05420 PE=4 SV=1	21.9974	3.56732	6.16637	0.000291895	0.0095138
contig_9769	335	F6H314	Putative uncharacterized protein OS=Vitis vinifera GN=VIT_04s0008g05300 PE=4 SV=1	17.5851	1.65658	10.6153	0.000207409	0.00704412
contig_5758	482	F6H2C8	Putative uncharacterized protein OS=Vitis vinifera GN=VIT_19s0014g05230 PE=4 SV=1	22.5343	4.60543	4.89298	0.000515289	0.0155933
contig_15782	1024	F6H274	Putative uncharacterized protein OS=Vitis vinifera GN=VIT_19s0014g03280 PE=3 SV=1	17.1817	0.0677434	253.629	3.71046e-05	0.00151739
First_Contig1425	356	F6H1P5	Putative uncharacterized protein OS=Vitis vinifera GN=VIT_12s0055g01280 PE=4 SV=1	20.1675	0.292286	68.9993	5.22344e-06	0.000255739
contig_10706	1088	F6H1J9	Putative uncharacterized protein OS=Vitis vinifera GN=VIT_18s0001g13110 PE=3 SV=1	208.459	4.46309	46.7072	5.85504e-56	5.29615e-53
contig_25113	796	F6H1D7	Putative uncharacterized protein OS=Vitis vinifera GN=VIT_18s0001g11100 PE=4 SV=1	30.7593	1e-05	3.07593e+06	6.87941e-09	5.38557e-07
contig_3468	1136	F6GZS9	Putative uncharacterized protein OS=Vitis vinifera GN=VIT_18s0001g14800 PE=4 SV=1	204.026	0.915967	222.744	7.43875e-61	7.81146e-58
contig_19735	426	F6GYU6	Putative uncharacterized protein OS=Vitis vinifera GN=VIT_18s0076g00210 PE=4 SV=1	60.3768	29.6366	2.03723	0.00106178	0.0289822
contig_3445	1671	F6GWE4	Putative uncharacterized protein OS=Vitis vinifera GN=VIT_05s0029g00480 PE=2 SV=1	132.959	56.9359	2.33524	2.27943e-08	1.66066e-06
contig_2228	627	F6GVP1	Putative uncharacterized protein OS=Vitis vinifera GN=VIT_01s0137g00410 PE=3 SV=1	141.017	0.0553184	2549.18	6.52087e-42	3.72338e-39
contig_2213	1763	F6GVP1	Putative uncharacterized protein OS=Vitis vinifera GN=VIT_01s0137g00410 PE=3 SV=1	78.4795	0.0590209	1329.69	4.64697e-23	1.17277e-20
contig_20190	504	F6GTQ6	Putative uncharacterized protein OS=Vitis vinifera GN=VIT_17s0000g09650 PE=4 SV=1	39.7617	1e-05	3.97617e+06	1.62537e-11	1.72265e-09
contig_6969	422	F6GTQ6	Putative uncharacterized protein OS=Vitis vinifera GN=VIT_17s0000g09650 PE=4 SV=1	23.9309	1e-05	2.39309e+06	7.23809e-07	4.16413e-05
contig_20189	1871	F6GTQ6	Putative uncharacterized protein OS=Vitis vinifera GN=VIT_17s0000g09650 PE=4 SV=1	41.5922	0.018538	2243.62	4.21053e-12	4.71988e-10
contig_68718	325	F6GTM4	Putative uncharacterized protein OS=Vitis vinifera GN=VIT_17s0000g09900 PE=4 SV=1	32.0444	1e-05	3.20444e+06	1.80313e-09	1.54823e-07
contig_48055	441	F4YFJ1	1,2-diacylglycerol 3-beta-galactosyltransferase (Fragment) OS=Camellia sinensis PE=2 SV=1	34.4691	7.07849	4.86955	2.3446e-05	0.000992587
contig_8349	1195	F4YF72	Cytochrome P450 OS=Panax notoginseng PE=2 SV=1	20.203	0.145124	139.212	5.22344e-06	0.000255739
contig_6777	341	F4P7H6	Putative uncharacterized protein OS=Batrachochytrium dendrobatidis (strain JAM81 / FGSC 10211) GN=BATDEDRAFT_90152 PE=4 SV=1	169.286	1.22057	138.694	1.13056e-48	8.06929e-46
contig_12262	411	F4IBA7	Uncharacterized protein OS=Arabidopsis thaliana GN=At1g52155 PE=4 SV=1	56.1175	0.421954	132.994	1.59056e-16	2.65653e-14
First_Contig1795	1111	F4HXB1	Putative cinnamoyl-CoA reductase OS=Arabidopsis thaliana GN=At1g68540 PE=2 SV=1	18.1087	0.218535	82.8642	1.9341e-05	0.00084222
contig_13365	572	F2YHN5	Glyceraldehyde-3-phosphate dehydrogenase OS=Zea mays GN=gpc4 PE=2 SV=1	43.3567	8.85307	4.89736	6.53341e-07	3.79698e-05
contig_15140	1317	F2VTN2	Ketoacyl-ACP reductase 1 OS=Helianthus annuus GN=KAR1 PE=2 SV=1	46.1682	5.3989	8.55141	2.79746e-09	2.32128e-07
contig_34273	2179	F2VR44	4-coumarate-CoA ligase OS=Prunus avium GN=4CL1 PE=2 SV=1	17.8988	0.573036	31.235	3.71046e-05	0.00151739
contig_2390	2497	F2DDQ0	Predicted protein OS=Hordeum vulgare var. distichum PE=2 SV=1	52.6297	13.2377	3.97576	1.00068e-06	5.60522e-05
First_Contig3300	2727	F2D507	Predicted protein OS=Hordeum vulgare var. distichum PE=2 SV=1	17.5134	0.139909	125.178	3.71046e-05	0.00151739
contig_33938	339	F2D4Z2	Predicted protein OS=Hordeum vulgare var. distichum PE=2 SV=1	28.7816	5.72961	5.0233	6.46098e-05	0.00251714
contig_8669	996	F1ASZ4	Phosphate transporter 1 OS=Hevea brasiliensis GN=Pht1 PE=2 SV=1	32.1081	1.53225	20.9548	1.69414e-08	1.25426e-06
First_Contig463	553	E9LTM2	Thaumatin-like protein OS=Ambrosia trifida PE=4 SV=1	61.8242	0.0627208	985.705	5.25286e-18	9.83394e-16
contig_11236	611	E9LTM2	Thaumatin-like protein OS=Ambrosia trifida PE=4 SV=1	234.281	0.340602	687.845	6.84913e-70	9.48075e-67
contig_5233	1046	E9LTM2	Thaumatin-like protein OS=Ambrosia trifida PE=4 SV=1	327.381	0.298434	1097	6.18234e-98	1.56892e-94
contig_11832	596	E9LTM2	Thaumatin-like protein OS=Ambrosia trifida PE=4 SV=1	89.6198	1e-05	8.96198e+06	2.43678e-26	7.29908e-24
contig_20632	372	E7BTN2	Pectate lyase-like protein 1 OS=Vitis vinifera PE=2 SV=1	52.8102	23.7757	2.22118	0.000858146	0.0243779
contig_89231	549	E6Y2H4	Phospholipid/glycerol acyltransferase (Fragment) OS=Helianthus annuus GN=GPAT3 PE=2 SV=1	38.5145	12.6987	3.03294	0.000252459	0.00842688
contig_17271	308	E6Y2H3	Phospholipid/glycerol acyltransferase OS=Helianthus annuus GN=GPAT2 PE=2 SV=1	137.216	39.0765	3.51148	4.33401e-14	5.83998e-12
contig_3057	737	E6Y2H3	Phospholipid/glycerol acyltransferase OS=Helianthus annuus GN=GPAT2 PE=2 SV=1	172.461	45.6971	3.77399	8.4006e-19	1.69794e-16
contig_911	644	E6NTZ1	JHL20J20.8 protein OS=Jatropha curcas GN=JHL20J20.8 PE=4 SV=1	63.0116	5.06266	12.4463	1.06075e-13	1.40042e-11
contig_5234	752	E5DD06	Alcohol dehydrogenase OS=Artemisia annua GN=Adh2 PE=2 SV=1	46.8627	10.2393	4.57673	1.11866e-06	6.22412e-05
contig_6308	361	E5DD06	Alcohol dehydrogenase OS=Artemisia annua GN=Adh2 PE=2 SV=1	299.052	56.4946	5.29346	1.19077e-41	6.67409e-39
contig_1723	351	E5DD06	Alcohol dehydrogenase OS=Artemisia annua GN=Adh2 PE=2 SV=1	289.215	68.5787	4.21727	5.87109e-34	2.37335e-31
contig_22107	1013	E5DD06	Alcohol dehydrogenase OS=Artemisia annua GN=Adh2 PE=2 SV=1	46.8347	4.93049	9.49899	6.00923e-10	5.35085e-08
contig_17446	351	E5DD06	Alcohol dehydrogenase OS=Artemisia annua GN=Adh2 PE=2 SV=1	14.4607	1.08698	13.3036	0.00124737	0.0335271
First_Contig1093	1393	E4MYE0	mRNA, clone RTFL01-50-H10 OS=Thellungiella halophila PE=2 SV=1	33.0579	1.04577	31.6112	8.89756e-09	6.84236e-07
contig_7399	2812	E3VWV9	Putative tonoplastic monosaccharide transporter OS=Vitis vinifera GN=TMT3 PE=3 SV=1	35.399	2.30655	15.3472	1.69659e-08	1.25505e-06
First_Contig127	1675	E3UIM5	Lipoxygenase OS=Camellia sinensis PE=2 SV=1	133.395	45.0797	2.9591	2.09805e-11	2.19812e-09
contig_4734	891	E2RV71	Fructan	59.0918	25.303	2.33536	0.000211081	0.00714229
contig_3500	1387	E2RV71	Fructan	147.726	62.0672	2.3801	2.09036e-09	1.76663e-07
contig_27062	1910	E2FKJ8	Sieve element occlusion a OS=Solanum phureja GN=SEOa PE=2 SV=1	36.2542	3.14159	11.5401	4.9646e-08	3.4623e-06
contig_2829	547	E0D6S5	4-coumarate	69.1853	28.7242	2.40861	2.99813e-05	0.00124957
contig_18096	1599	E0CUJ5	Putative uncharacterized protein OS=Vitis vinifera GN=VIT_16s0050g02540 PE=4 SV=1	39.0621	13.2535	2.94731	0.00033485	0.0106591
contig_14892	800	E0CTG4	Putative uncharacterized protein OS=Vitis vinifera GN=VIT_12s0028g03350 PE=4 SV=1	41.0594	1.43074	28.698	4.92036e-11	4.97806e-09
contig_4687	421	E0CRL0	Putative uncharacterized protein OS=Vitis vinifera GN=VIT_18s0001g05710 PE=4 SV=1	35.1071	13.1818	2.6633	0.00168842	0.0433659
contig_5490	2896	E0CRG8	Putative uncharacterized protein OS=Vitis vinifera GN=VIT_18s0001g04910 PE=2 SV=1	30.2221	3.07802	9.81869	1.75238e-06	9.42295e-05
contig_575	1588	E0CQB3	Putative uncharacterized protein OS=Vitis vinifera GN=VIT_18s0001g14870 PE=4 SV=1	203.768	20.7496	9.82033	2.49737e-39	1.23998e-36
contig_3959	450	E0CQB3	Putative uncharacterized protein OS=Vitis vinifera GN=VIT_18s0001g14870 PE=4 SV=1	108.235	9.018	12.0021	1.32856e-22	3.2716e-20
contig_3960	341	E0CQB3	Putative uncharacterized protein OS=Vitis vinifera GN=VIT_18s0001g14870 PE=4 SV=1	74.9639	8.03544	9.32916	1.89579e-14	2.67694e-12
contig_3961	375	E0CQB3	Putative uncharacterized protein OS=Vitis vinifera GN=VIT_18s0001g14870 PE=4 SV=1	117.609	11.1916	10.5088	1.77877e-23	4.57765e-21
contig_36631	405	E0CP56	Putative uncharacterized protein OS=Vitis vinifera GN=VIT_18s0001g09460 PE=4 SV=1	27.0783	2.65487	10.1995	2.31291e-06	0.00012193
contig_10106	1916	D9N565	Chalcone synthase type 2 OS=Dahlia pinnata GN=CHS1 PE=2 SV=1	51.0197	10.0832	5.05989	8.89004e-08	5.95443e-06
First_Contig268	1272	D8SNL3	Putative uncharacterized protein OS=Selaginella moellendorffii GN=SELMODRAFT_121026 PE=4 SV=1	93.9903	17.7241	5.30298	6.42067e-14	8.60097e-12
First_Contig527	2248	D8RR64	Putative uncharacterized protein OS=Selaginella moellendorffii GN=SELMODRAFT_413959 PE=4 SV=1	50.118	1.8052	27.763	1.31946e-13	1.71716e-11
contig_21729	485	D8QNQ6	Putative uncharacterized protein OS=Selaginella moellendorffii GN=SELMODRAFT_229974 PE=4 SV=1	32.6976	0.143029	228.608	1.80313e-09	1.54823e-07
contig_13721	1423	D7UEC5	Putative uncharacterized protein OS=Vitis vinifera GN=VIT_00s1352g00010 PE=4 SV=1	11.5509	0.999346	11.5585	0.00174624	0.0447627
contig_12748	1071	D7UCD0	Cysteine synthase OS=Vitis vinifera GN=VIT_15s0046g02300 PE=2 SV=1	68.9031	29.2115	2.35877	7.36694e-05	0.00280432
contig_5356	632	D7UBU8	Putative uncharacterized protein OS=Vitis vinifera GN=VIT_13s0074g00390 PE=2 SV=1	118.928	35.0139	3.39661	7.95221e-12	8.66952e-10
contig_19116	540	D7UBU8	Putative uncharacterized protein OS=Vitis vinifera GN=VIT_13s0074g00390 PE=2 SV=1	63.1665	18.6269	3.39114	4.26954e-07	2.53781e-05
contig_20809	686	D7UBU2	Putative uncharacterized protein OS=Vitis vinifera GN=VIT_13s0074g00320 PE=4 SV=1	17.5583	0.101121	173.636	3.71046e-05	0.00151739
contig_36522	1028	D7UAP5	Putative uncharacterized protein OS=Vitis vinifera GN=VIT_19s0015g01280 PE=4 SV=1	29.6504	0.944717	31.3855	1.34202e-08	1.00744e-06
contig_2242	2457	D7UAL6	Putative uncharacterized protein OS=Vitis vinifera GN=VIT_19s0015g00960 PE=4 SV=1	121.669	0.38115	319.217	6.5075e-36	2.84459e-33
contig_19040	307	D7U9P8	Putative uncharacterized protein OS=Vitis vinifera GN=VIT_05s0062g01360 PE=4 SV=1	65.1052	17.6248	3.69396	7.46375e-08	5.03604e-06
contig_19349	356	D7U911	Putative uncharacterized protein OS=Vitis vinifera GN=VIT_18s0041g02150 PE=4 SV=1	30.9531	7.89173	3.92223	0.000170468	0.00592158
contig_7097	437	D7U8Q0	Putative uncharacterized protein OS=Vitis vinifera GN=VIT_08s0032g00890 PE=4 SV=1	15.0452	0.0793698	189.559	0.000135598	0.00484288
contig_1320	396	D7U821	Putative uncharacterized protein OS=Vitis vinifera GN=VIT_15s0048g02680 PE=4 SV=1	51.934	7.26976	7.14385	2.5655e-09	2.13268e-07
contig_8477	485	D7U7R8	Putative uncharacterized protein OS=Vitis vinifera GN=VIT_15s0048g00980 PE=4 SV=1	41.2109	15.0896	2.73108	0.000553261	0.0164696
contig_21350	481	D7U6G0	Putative uncharacterized protein OS=Vitis vinifera GN=VIT_00s0375g00040 PE=4 SV=1	60.5261	4.83133	12.5278	1.13069e-13	1.48846e-11
contig_7697	1259	D7U3H5	Putative uncharacterized protein OS=Vitis vinifera GN=VIT_07s0005g06000 PE=4 SV=1	85.1848	28.3758	3.00202	5.78742e-08	3.98443e-06
contig_19392	823	D7U2G8	Putative uncharacterized protein OS=Vitis vinifera GN=VIT_07s0005g01290 PE=4 SV=1	40.8706	11.0839	3.68738	4.83346e-05	0.00192326
contig_3589	747	D7U255	Putative uncharacterized protein OS=Vitis vinifera GN=VIT_07s0005g00050 PE=4 SV=1	46.4371	20.8015	2.23239	0.00148107	0.0387371
contig_28645	348	D7TZD2	Putative uncharacterized protein OS=Vitis vinifera GN=VIT_09s0002g08520 PE=4 SV=1	37.1815	11.4619	3.24393	0.000185672	0.00636983
contig_12578	989	D7TZD2	Putative uncharacterized protein OS=Vitis vinifera GN=VIT_09s0002g08520 PE=4 SV=1	13.0033	0.841689	15.449	0.000490025	0.0150786
contig_21520	810	D7TWG8	Putative uncharacterized protein OS=Vitis vinifera GN=VIT_14s0066g00310 PE=4 SV=1	32.0134	11.9041	2.68928	0.00156478	0.0403719
contig_24105	528	D7TW84	Putative uncharacterized protein OS=Vitis vinifera GN=VIT_02s0025g04550 PE=3 SV=1	149.576	24.8967	6.00786	2.66137e-23	6.79162e-21
contig_8334	507	D7TW84	Putative uncharacterized protein OS=Vitis vinifera GN=VIT_02s0025g04550 PE=3 SV=1	104.107	14.5032	7.17819	3.53932e-18	6.70847e-16
contig_1650	500	D7TW84	Putative uncharacterized protein OS=Vitis vinifera GN=VIT_02s0025g04550 PE=3 SV=1	141.489	18.7297	7.55426	7.13276e-25	1.97467e-22
First_Contig370	511	D7TW84	Putative uncharacterized protein OS=Vitis vinifera GN=VIT_02s0025g04550 PE=3 SV=1	53.3701	6.7876	7.86289	2.04739e-10	1.93231e-08
contig_11131	729	D7TVR7	Putative uncharacterized protein OS=Vitis vinifera GN=VIT_02s0025g02630 PE=4 SV=1	22.3668	0.903989	24.7424	1.40087e-06	7.70511e-05
contig_5525	594	D7TVR7	Putative uncharacterized protein OS=Vitis vinifera GN=VIT_02s0025g02630 PE=4 SV=1	51.0043	0.642308	79.4078	4.78273e-15	7.11637e-13
contig_34175	408	D7TSR3	Putative uncharacterized protein OS=Vitis vinifera GN=VIT_14s0006g01440 PE=4 SV=1	20.3689	3.99553	5.09792	0.000503311	0.0153376
contig_10388	1051	D7TQI6	Putative uncharacterized protein OS=Vitis vinifera GN=VIT_08s0040g02200 PE=3 SV=1	32.3546	0.132006	245.099	1.80313e-09	1.54823e-07
contig_17553	1433	D7TPP1	Putative uncharacterized protein OS=Vitis vinifera GN=VIT_03s0063g01050 PE=4 SV=1	24.9043	0.314655	79.148	3.73467e-07	2.2536e-05
contig_5281	743	D7TNN1	Putative uncharacterized protein OS=Vitis vinifera GN=VIT_01s0026g00570 PE=2 SV=1	276.76	37.2988	7.42007	9.9694e-47	6.55248e-44
contig_1528	580	D7TKV8	Putative uncharacterized protein OS=Vitis vinifera GN=VIT_08s0056g00110 PE=2 SV=1	47.0209	2.27244	20.6918	8.58551e-12	9.29341e-10
contig_10039	3020	D7THV1	Putative uncharacterized protein OS=Vitis vinifera GN=VIT_08s0007g08690 PE=4 SV=1	31.5589	4.77775	6.60539	3.86433e-06	0.000194085
contig_48582	927	D7THU3	Putative uncharacterized protein OS=Vitis vinifera GN=VIT_08s0007g08790 PE=3 SV=1	18.6675	2.24496	8.31531	0.000460376	0.0142914
contig_26637	376	D7TE80	Putative uncharacterized protein OS=Vitis vinifera GN=VIT_12s0059g00670 PE=2 SV=1	45.6737	12.8222	3.56207	1.11487e-05	0.000504223
First_Contig1412	881	D7TE80	Putative uncharacterized protein OS=Vitis vinifera GN=VIT_12s0059g00670 PE=2 SV=1	35.4933	11.2991	3.14126	0.000443416	0.0138307
contig_943	919	D7TDZ0	Putative uncharacterized protein OS=Vitis vinifera GN=VIT_07s0151g00760 PE=4 SV=1	279.36	0.188708	1480.38	1.86416e-83	3.87063e-80
contig_4966	1393	D7TD83	Putative uncharacterized protein OS=Vitis vinifera GN=VIT_12s0057g01140 PE=4 SV=1	137.896	33.838	4.07516	2.30326e-16	3.78459e-14
contig_5100	321	D7TD83	Putative uncharacterized protein OS=Vitis vinifera GN=VIT_12s0057g01140 PE=4 SV=1	38.6703	8.9683	4.31189	8.46984e-06	0.000396006
contig_16484	661	D7T9W8	Putative uncharacterized protein OS=Vitis vinifera GN=VIT_01s0011g00470 PE=4 SV=1	39.2298	7.66105	5.12068	1.77406e-06	9.51154e-05
contig_29816	1314	D7T8W2	Putative uncharacterized protein OS=Vitis vinifera GN=VIT_01s0011g04540 PE=4 SV=1	11.4483	0.369547	30.9793	0.00174624	0.0447627
contig_7423	1567	D7T8W2	Putative uncharacterized protein OS=Vitis vinifera GN=VIT_01s0011g04540 PE=4 SV=1	100.061	0.354151	282.537	1.25994e-29	4.31113e-27
contig_13066	2149	D7T8W2	Putative uncharacterized protein OS=Vitis vinifera GN=VIT_01s0011g04540 PE=4 SV=1	25.8218	0.242098	106.658	1.92453e-07	1.22867e-05
contig_32015	787	D7T8G2	Putative uncharacterized protein OS=Vitis vinifera GN=VIT_01s0011g06290 PE=4 SV=1	49.1896	12.7809	3.84869	1.70193e-06	9.16246e-05
contig_10948	2382	D7T8F2	Putative uncharacterized protein OS=Vitis vinifera GN=VIT_01s0011g06390 PE=4 SV=1	26.7407	1e-05	2.67407e+06	9.90558e-08	6.60075e-06
contig_2883	1916	D7T747	Putative uncharacterized protein OS=Vitis vinifera GN=VIT_05s0020g04180 PE=4 SV=1	99.6235	6.67987	14.914	1.26883e-22	3.13294e-20
contig_26189	1228	D7T6R9	Putative uncharacterized protein OS=Vitis vinifera GN=VIT_05s0020g02740 PE=3 SV=1	37.6711	1e-05	3.76711e+06	6.26072e-11	6.25107e-09
contig_20004	910	D7T4X0	Putative uncharacterized protein OS=Vitis vinifera GN=VIT_11s0118g00310 PE=4 SV=1	62.7421	0.876644	71.5707	2.65365e-18	5.08248e-16
contig_34219	957	D7T3F9	Putative uncharacterized protein OS=Vitis vinifera GN=VIT_00s0179g00110 PE=3 SV=1	20.8854	1.81215	11.5252	3.31659e-05	0.00137353
contig_34770	329	D7T1K2	Putative uncharacterized protein OS=Vitis vinifera GN=VIT_06s0009g01200 PE=4 SV=1	40.2879	1.58137	25.4767	9.45904e-11	9.28215e-09
contig_20486	3855	D7T0D7	Putative uncharacterized protein OS=Vitis vinifera GN=VIT_00s0265g00070 PE=4 SV=1	37.8079	13.442	2.81267	0.000760996	0.0219943
contig_8139	601	D7SYK1	Putative uncharacterized protein OS=Vitis vinifera GN=VIT_05s0077g00860 PE=2 SV=1	79.5974	32.8956	2.4197	7.40997e-06	0.00035076
contig_8652	893	D7SU25	Putative uncharacterized protein OS=Vitis vinifera GN=VIT_04s0008g02560 PE=4 SV=1	32.1302	7.92347	4.05507	6.38592e-05	0.00249002
contig_33641	1248	D7SR07	Putative uncharacterized protein OS=Vitis vinifera GN=VIT_08s0058g01120 PE=4 SV=1	13.3603	0.0277922	480.721	0.000490025	0.0150786
contig_11778	368	D7SNT2	Putative uncharacterized protein OS=Vitis vinifera GN=VIT_05s0029g00170 PE=4 SV=1	51.4547	0.0942517	545.929	4.78273e-15	7.11637e-13
contig_12025	424	D7SMI9	Putative uncharacterized protein OS=Vitis vinifera GN=VIT_14s0083g00520 PE=4 SV=1	190.048	77.4678	2.45325	1.75469e-12	2.03435e-10
contig_4608	496	D7SKW9	Beta-galactosidase OS=Vitis vinifera GN=VIT_06s0004g03020 PE=3 SV=1	66.2249	22.517	2.9411	2.30157e-06	0.000121403
contig_255	614	D7SKW9	Beta-galactosidase OS=Vitis vinifera GN=VIT_06s0004g03020 PE=3 SV=1	50.0282	12.7102	3.93608	1.05374e-06	5.8916e-05
contig_10765	373	D7SJF6	Putative uncharacterized protein OS=Vitis vinifera GN=VIT_06s0004g08450 PE=4 SV=1	41.317	14.0412	2.94255	0.000289071	0.00943187
contig_13038	1244	D7SHP3	Putative uncharacterized protein OS=Vitis vinifera GN=VIT_17s0000g08710 PE=3 SV=1	54.1203	19.4055	2.78891	4.06299e-05	0.00163304
contig_7692	1147	D7SHE0	Putative uncharacterized protein OS=Vitis vinifera GN=VIT_17s0000g09810 PE=2 SV=1	109.943	22.982	4.78386	4.02369e-15	6.01637e-13
First_Contig940	1663	D7RHB6	Polyphenol oxidase 2 (Fragment) OS=Fragaria pentaphylla GN=PPO2 PE=2 SV=1	183.825	3.37878	54.4057	5.97993e-50	4.37056e-47
contig_19577	1368	D7R521	Neoxanthin synthase OS=Citrus sinensis GN=NSY PE=2 SV=1	36.9879	10.4713	3.53231	0.000132712	0.00474723
contig_25309	381	D7MVE7	Putative uncharacterized protein OS=Arabidopsis lyrata subsp. lyrata GN=ARALYDRAFT_359039 PE=4 SV=1	65.23	1e-05	6.523e+06	3.41662e-19	7.06197e-17
contig_24856	361	D7MS64	Putative uncharacterized protein OS=Arabidopsis lyrata subsp. lyrata GN=ARALYDRAFT_495327 PE=4 SV=1	36.7896	8.83929	4.16205	2.29476e-05	0.00097329
contig_12367	381	D7MQ41	Putative uncharacterized protein OS=Arabidopsis lyrata subsp. lyrata GN=ARALYDRAFT_495086 PE=3 SV=1	59.6388	1e-05	5.96388e+06	2.05679e-17	3.71356e-15
contig_26480	341	D7MA78	Predicted protein OS=Arabidopsis lyrata subsp. lyrata GN=ARALYDRAFT_658579 PE=4 SV=1	20.6691	4.06858	5.08017	0.00144	0.0378472
contig_10592	679	D7M708	Predicted protein OS=Arabidopsis lyrata subsp. lyrata GN=ARALYDRAFT_662767 PE=4 SV=1	24.0913	0.102164	235.811	3.73467e-07	2.2536e-05
contig_22679	370	D7M4V2	GAMMA-TIP3/TIP1_3 OS=Arabidopsis lyrata subsp. lyrata GN=ARALYDRAFT_912085 PE=3 SV=1	63.5443	9.74919	6.5179	4.30089e-11	4.37069e-09
First_Contig1671	645	D7M426	Glycosyl hydrolase family 9 protein OS=Arabidopsis lyrata subsp. lyrata GN=ARALYDRAFT_490341 PE=4 SV=1	38.7758	1.29059	30.045	3.48508e-10	3.17757e-08
First_Contig2502	1617	D7LVL0	Putative uncharacterized protein OS=Arabidopsis lyrata subsp. lyrata GN=ARALYDRAFT_486131 PE=4 SV=1	152.704	27.649	5.52294	2.05775e-22	5.04005e-20
contig_12334	383	D7LRM0	Putative uncharacterized protein OS=Arabidopsis lyrata subsp. lyrata GN=ARALYDRAFT_485194 PE=3 SV=1	42.7789	0.271681	157.46	2.14142e-12	2.46707e-10
contig_4037	1077	D7LRL9	Putative uncharacterized protein OS=Arabidopsis lyrata subsp. lyrata GN=ARALYDRAFT_347926 PE=3 SV=1	286.921	6.47317	44.3247	3.82317e-76	6.59021e-73
contig_12251	772	D7LR74	Putative uncharacterized protein OS=Arabidopsis lyrata subsp. lyrata GN=ARALYDRAFT_904858 PE=4 SV=1	42.0036	7.59288	5.53197	3.60292e-07	2.19002e-05
contig_19984	938	D7LBX1	Putative uncharacterized protein OS=Arabidopsis lyrata subsp. lyrata GN=ARALYDRAFT_481032 PE=4 SV=1	15.3925	0.147909	104.068	0.000135598	0.00484288
First_Contig208	635	D7L8T1	Phosphate-responsive 1 family protein (Fragment) OS=Arabidopsis lyrata subsp. lyrata GN=ARALYDRAFT_480606 PE=4 SV=1	250.152	87.2851	2.86592	9.62838e-20	2.05523e-17
contig_25397	620	D7L6N4	Putative uncharacterized protein OS=Arabidopsis lyrata subsp. lyrata GN=ARALYDRAFT_478100 PE=3 SV=1	34.6554	4.64326	7.46359	7.02656e-07	4.05265e-05
contig_10284	1416	D7KYQ4	Glycosyl hydrolase family 17 protein OS=Arabidopsis lyrata subsp. lyrata GN=ARALYDRAFT_893776 PE=3 SV=1	12.4066	0.391917	31.6563	0.000926862	0.0259507
contig_3702	719	D7KK13	Nodulin MtN3 family protein OS=Arabidopsis lyrata subsp. lyrata GN=ARALYDRAFT_889605 PE=4 SV=1	272.647	57.5022	4.74151	3.98335e-35	1.70053e-32
contig_13540	1155	D7KK08	Putative uncharacterized protein OS=Arabidopsis lyrata subsp. lyrata GN=ARALYDRAFT_313033 PE=4 SV=1	41.0539	16.4264	2.49926	0.00101403	0.0278033
First_Contig64	870	D7KCK0	F10B6.22 OS=Arabidopsis lyrata subsp. lyrata GN=ARALYDRAFT_312479 PE=4 SV=1	43.4993	11.123	3.91075	1.20504e-05	0.000542587
contig_18878	353	D5KXW3	Somatic embryogenesis receptor-like kinase 1 OS=Ageratina adenophora GN=SERK1 PE=2 SV=1	50.3631	5.01109	10.0503	2.66531e-10	2.4497e-08
contig_19952	940	D5FQ91	Argonaute 4-like protein OS=Pelargonium hortorum PE=2 SV=1	43.5334	4.02194	10.824	3.62335e-09	2.93462e-07
contig_24467	670	D5AD41	Putative uncharacterized protein OS=Picea sitchensis PE=2 SV=1	113.557	24.6934	4.59868	4.34024e-15	6.46851e-13
contig_45722	341	D4N3A1	Linalool synthase OS=Actinidia polygama PE=2 SV=1	21.4403	1.62743	13.1743	1.78755e-05	0.000782878
contig_40793	620	D4IIH9	Ragweed homologue of Art v 1 (Precursor) OS=Ambrosia artemisiifolia GN=rha1 PE=2 SV=1	40.1273	0.0559429	717.29	8.27479e-12	8.99972e-10
contig_5156	809	D3XFG9	Dihydroflavonol 4-reductase OS=Chrysanthemum morifolium GN=DFR PE=2 SV=1	49.1198	21.7797	2.2553	0.000870296	0.0246007
contig_17195	1141	D3JZ18	O-methyltransferase-like protein OS=Prunus mume GN=OMT1 PE=2 SV=1	46.0522	12.9801	3.5479	7.01052e-06	0.000332714
contig_17505	506	D2WS92	Putative HMG-CoA synthase 2 (Fragment) OS=Artemisia annua GN=HMGS2 PE=2 SV=1	115.591	24.2655	4.7636	1.58394e-15	2.43615e-13
contig_7207	763	D2WS92	Putative HMG-CoA synthase 2 (Fragment) OS=Artemisia annua GN=HMGS2 PE=2 SV=1	130.013	27.2749	4.76677	1.87142e-17	3.38557e-15
contig_2852	1478	D2WS91	Putative HMG-CoA synthase 1 OS=Artemisia annua GN=HMGS1 PE=2 SV=1	179.627	61.2965	2.93047	6.06028e-15	8.90131e-13
contig_453	1807	D2WS89	Putative chalcone synthase OS=Artemisia annua GN=CHS PE=2 SV=1	288.242	14.8374	19.4267	1.37171e-67	1.8162e-64
contig_32	350	D2KZ14	2-oxoisovalerate dehydrogenase OS=Triticum aestivum GN=TaSAG3 PE=2 SV=1	52.2225	0.693692	75.2819	2.4228e-15	3.68908e-13
contig_11965	574	D2CFI9	Leucine-rich repeat protein OS=Nicotiana tabacum GN=LRR1 PE=2 SV=1	78.5765	11.4205	6.88028	1.3765e-13	1.78377e-11
contig_2973	417	D1MI43	Broad substrate reductase/dehydrogenase OS=Artemisia annua GN=RED1 PE=2 SV=1	207.113	89.0821	2.32497	2.84945e-12	3.23383e-10
contig_21433	438	D1MI43	Broad substrate reductase/dehydrogenase OS=Artemisia annua GN=RED1 PE=2 SV=1	62.4453	25.2612	2.47199	7.17073e-05	0.0027319
contig_20935	405	D1MI43	Broad substrate reductase/dehydrogenase OS=Artemisia annua GN=RED1 PE=2 SV=1	124.223	58.8354	2.11136	8.73901e-07	4.93746e-05
contig_344	516	D1MI43	Broad substrate reductase/dehydrogenase OS=Artemisia annua GN=RED1 PE=2 SV=1	204.226	73.2007	2.78994	8.04957e-16	1.26141e-13
contig_24269	524	C9E0E8	Proline-rich protein OS=Jatropha curcas PE=2 SV=1	67.5545	5.69251	11.8673	9.10493e-15	1.32035e-12
contig_12019	378	C6TMQ9	Putative uncharacterized protein OS=Glycine max PE=2 SV=1	51.6241	4.86319	10.6153	2.90203e-11	3.00938e-09
contig_6763	441	C6TG96	Uncharacterized protein OS=Glycine max PE=2 SV=1	38.8821	8.25824	4.70828	8.46984e-06	0.000396006
contig_5468	341	C6TBX7	Uncharacterized protein OS=Glycine max PE=4 SV=1	30.0781	1.83086	16.4284	6.11389e-08	4.18083e-06
contig_22935	309	C6TB02	Uncharacterized protein OS=Glycine max PE=2 SV=1	23.6607	6.95937	3.39983	0.00200583	0.049932
contig_11258	724	C6TAW3	Putative uncharacterized protein OS=Glycine max PE=2 SV=1	48.8204	0.239535	203.813	3.67166e-14	5.02154e-12
contig_24206	397	C6T7I0	Putative uncharacterized protein OS=Glycine max PE=2 SV=1	23.5168	1e-05	2.35168e+06	7.23809e-07	4.16413e-05
contig_39545	652	C6T5C8	Uncharacterized protein OS=Glycine max PE=4 SV=1	14.5613	0.904354	16.1013	0.000258172	0.00860189
First_Contig852	347	C6T4J5	Putative uncharacterized protein OS=Glycine max PE=2 SV=1	18.038	0.199911	90.2299	1.9341e-05	0.00084222
contig_16427	446	C6SWK9	Putative uncharacterized protein (Fragment) OS=Glycine max PE=2 SV=1	48.8243	4.51056	10.8245	1.7971e-10	1.70844e-08
contig_1780	358	C6SVU2	Putative uncharacterized protein OS=Glycine max PE=4 SV=1	81.3214	16.761	4.85182	1.09089e-11	1.16701e-09
contig_4342	929	C5YXM1	Putative uncharacterized protein Sb09g019630 OS=Sorghum bicolor GN=Sb09g019630 PE=4 SV=1	72.8674	27.2175	2.67722	5.44093e-06	0.000263842
contig_26505	454	C5XVL8	Putative uncharacterized protein Sb04g023590 OS=Sorghum bicolor GN=Sb04g023590 PE=4 SV=1	33.8296	10.0845	3.35461	0.000505921	0.0153761
contig_40362	447	C5XRX3	Putative uncharacterized protein Sb04g032840 OS=Sorghum bicolor GN=Sb04g032840 PE=3 SV=1	20.8275	1e-05	2.08275e+06	5.22344e-06	0.000255739
contig_717	1242	C5MRG2	Cinnamoyl-CoA reductase OS=Jatropha curcas PE=2 SV=1	93.1055	0.195485	476.28	1.5573e-27	4.87236e-25
contig_4446	2762	C4NZX3	Lipoxygenase OS=Camellia sinensis GN=lox3 PE=2 SV=1	113.537	54.7269	2.07462	4.55934e-06	0.00022601
contig_49211	483	C4MGH0	Non-specific lipid-transfer protein (Precursor) OS=Artemisia vulgaris GN=Art v 3 PE=3 SV=1	202.552	56.4433	3.58859	6.88653e-21	1.58475e-18
contig_2841	740	C4MGH0	Non-specific lipid-transfer protein (Precursor) OS=Artemisia vulgaris GN=Art v 3 PE=3 SV=1	59.9903	0.374969	159.987	2.05679e-17	3.71356e-15
contig_10974	304	C4MGH0	Non-specific lipid-transfer protein (Precursor) OS=Artemisia vulgaris GN=Art v 3 PE=3 SV=1	92.9119	0.114094	814.344	3.09781e-27	9.62627e-25
contig_897	662	C4MGG9	Non-specific lipid-transfer protein (Precursor) OS=Artemisia vulgaris GN=Art v 3 PE=3 SV=1	960.155	149.165	6.43687	2.72451e-147	1.03712e-143
contig_898	456	C4MGG9	Non-specific lipid-transfer protein (Precursor) OS=Artemisia vulgaris GN=Art v 3 PE=3 SV=1	691.216	2.12976	324.551	9.84075e-204	4.99467e-200
contig_16015	412	C1K4P1	Enoyl-CoA hydratase OS=Elaeis oleifera GN=ECoAH PE=2 SV=1	75.6418	32.0749	2.35829	3.08057e-05	0.00128159
contig_51950	314	C1I1U5	Ubiquinol oxidase OS=Nicotiana glutinosa PE=2 SV=1	45.479	6.62763	6.86202	1.99886e-08	1.46443e-06
contig_1685	312	C1EBN9	Predicted protein OS=Micromonas sp. (strain RCC299 / NOUM17) GN=MICPUN_61138 PE=4 SV=1	36.3298	1.66753	21.7866	1.27836e-09	1.11122e-07
contig_6938	377	C0Z297	AT1G74960 protein (Fragment) OS=Arabidopsis thaliana GN=AT1G74960 PE=2 SV=2	136.099	14.4443	9.42239	2.90332e-26	8.66813e-24
contig_20715	439	C0PT78	Putative uncharacterized protein OS=Picea sitchensis PE=2 SV=1	26.7783	1e-05	2.67783e+06	9.90558e-08	6.60075e-06
contig_17207	1147	C0PG72	Uncharacterized protein OS=Zea mays GN=ZEAMMB73_618506 PE=2 SV=1	14.8806	1.81437	8.20157	0.00124737	0.0335271
contig_4157	1306	C0L2V3	Putative phosphoglycerate dehydrogenase (Fragment) OS=Arachis hypogaea PE=1 SV=1	24.6881	5.65683	4.3643	0.000504822	0.0153682
contig_7230	402	C0KHJ8	Lipid transfer protein 1 OS=Tamarix hispida PE=4 SV=1	140.523	0.25884	542.896	1.3016e-41	7.25077e-39
contig_16023	572	B9T827	Putative uncharacterized protein OS=Ricinus communis GN=RCOM_0058250 PE=1 SV=1	73.9776	22.6178	3.27078	1.17736e-07	7.74942e-06
contig_7252	373	B9T7Y5	Transcription factor ICE1, putative OS=Ricinus communis GN=RCOM_0275800 PE=4 SV=1	18.9664	0.185977	101.983	1.9341e-05	0.00084222
contig_13876	1028	B9T7R7	Alcohol dehydrogenase, putative OS=Ricinus communis GN=RCOM_0366700 PE=3 SV=1	15.5543	0.573578	27.118	0.000135598	0.00484288
contig_34455	434	B9T7B1	Beta-galactosidase, putative OS=Ricinus communis GN=RCOM_0387220 PE=4 SV=1	45.6901	1.99796	22.8684	3.56922e-12	4.02072e-10
contig_2520	2525	B9T794	ATP-binding cassette transporter, putative OS=Ricinus communis GN=RCOM_0023060 PE=4 SV=1	19.0499	1.27749	14.9119	6.13316e-05	0.00239965
contig_41131	304	B9T6P5	ATP-binding cassette transporter, putative OS=Ricinus communis GN=RCOM_0202500 PE=3 SV=1	11.4193	0.114094	100.087	0.00174624	0.0447627
First_Contig140	553	B9T4X4	14 kDa proline-rich protein DC2.15, putative OS=Ricinus communis GN=RCOM_0283500 PE=4 SV=1	224.184	10.4744	21.4031	1.14086e-53	9.30605e-51
contig_10621	894	B9T4V4	Putative uncharacterized protein OS=Ricinus communis GN=RCOM_0411610 PE=4 SV=1	49.4799	5.50919	8.98134	4.81167e-10	4.32241e-08
contig_15743	338	B9T498	Putative uncharacterized protein OS=Ricinus communis GN=RCOM_0176270 PE=4 SV=1	32.0569	1e-05	3.20569e+06	1.80313e-09	1.54823e-07
contig_43051	1311	B9T2L4	Zinc finger protein, putative OS=Ricinus communis GN=RCOM_0280960 PE=4 SV=1	11.4946	0.132283	86.8937	0.00174624	0.0447627
contig_29860	310	B9T214	Rho GDP-dissociation inhibitor, putative OS=Ricinus communis GN=RCOM_0549620 PE=4 SV=1	34.6978	5.81807	5.96381	2.5605e-06	0.000134439
contig_34486	570	B9SYS7	Nucleic acid binding protein, putative OS=Ricinus communis GN=RCOM_0362110 PE=4 SV=1	40.7866	1.94721	20.9462	9.45904e-11	9.28215e-09
contig_4141	464	B9SYM4	Cytochrome P450, putative OS=Ricinus communis GN=RCOM_1417690 PE=3 SV=1	253.072	8.37215	30.2278	4.12001e-64	4.64691e-61
contig_6468	1476	B9SYM4	Cytochrome P450, putative OS=Ricinus communis GN=RCOM_1417690 PE=3 SV=1	33.6756	4.74681	7.09437	1.2444e-06	6.89847e-05
contig_6470	975	B9SYM4	Cytochrome P450, putative OS=Ricinus communis GN=RCOM_1417690 PE=3 SV=1	43.5351	6.26102	6.95336	6.1345e-08	4.19179e-06
contig_6469	1195	B9SYM4	Cytochrome P450, putative OS=Ricinus communis GN=RCOM_1417690 PE=3 SV=1	44.0152	7.95279	5.53456	1.2246e-07	8.04882e-06
First_Contig30	1491	B9SXX8	Dolichyl-phosphate beta-glucosyltransferase, putative OS=Ricinus communis GN=RCOM_1207110 PE=4 SV=1	42.456	14.795	2.86961	0.000191252	0.00655141
contig_5142	832	B9SXI7	Putative uncharacterized protein OS=Ricinus communis GN=RCOM_0503680 PE=4 SV=1	205.24	34.6846	5.91733	4.70569e-31	1.72654e-28
contig_29294	773	B9SXD9	Oxidoreductase, putative OS=Ricinus communis GN=RCOM_1388970 PE=4 SV=1	60.8995	1.12175	54.2896	1.71874e-16	2.86015e-14
contig_17308	790	B9SUN0	Basic 7S globulin 2 small subunit, putative OS=Ricinus communis GN=RCOM_0713190 PE=4 SV=1	25.6666	5.88321	4.36268	0.00030453	0.00986229
contig_27441	1073	B9SUN0	Basic 7S globulin 2 small subunit, putative OS=Ricinus communis GN=RCOM_0713190 PE=4 SV=1	49.1423	15.1281	3.24842	2.00251e-05	0.000862144
contig_24465	739	B9SUN0	Basic 7S globulin 2 small subunit, putative OS=Ricinus communis GN=RCOM_0713190 PE=4 SV=1	11.7082	0.281607	41.5765	0.00174624	0.0447627
contig_38534	893	B9STN5	DELLA protein GAI1, putative OS=Ricinus communis GN=RCOM_0826140 PE=4 SV=1	40.6708	11.5745	3.51383	4.83346e-05	0.00192326
contig_32113	1432	B9STD8	Chalcone synthase, putative OS=Ricinus communis GN=RCOM_0661520 PE=3 SV=1	86.7208	0.121106	716.077	1.91482e-25	5.53594e-23
contig_4410	1478	B9SSH6	Putative uncharacterized protein OS=Ricinus communis GN=RCOM_0510880 PE=4 SV=1	30.6763	7.8146	3.92551	0.000170468	0.00592158
contig_6234	302	B9SRK6	Threonine dehydratase/deaminase, putative OS=Ricinus communis GN=RCOM_0839990 PE=4 SV=1	49.2019	14.9305	3.2954	9.26283e-06	0.000429783
contig_9823	1253	B9SQ31	Vacuolar cation/proton exchanger 1a, putative OS=Ricinus communis GN=RCOM_0643910 PE=4 SV=1	56.2502	17.3838	3.23578	4.30686e-06	0.000214659
contig_4756	1097	B9SP78	Putative uncharacterized protein OS=Ricinus communis GN=RCOM_0629740 PE=4 SV=1	50.5844	20.8677	2.42405	0.000351003	0.01115
contig_10265	461	B9SN56	Phosphoethanolamine/phosphocholine phosphatase, putative OS=Ricinus communis GN=RCOM_0313210 PE=4 SV=1	26.8125	5.86855	4.56885	0.000182623	0.00628645
contig_680	1451	B9SMF8	Acetylglucosaminyltransferase, putative OS=Ricinus communis GN=RCOM_1074580 PE=4 SV=1	51.3113	24.5493	2.09013	0.00194659	0.04855
contig_1223	1422	B9SKZ9	Ferritin OS=Ricinus communis GN=RCOM_0847660 PE=3 SV=1	91.7878	41.3923	2.21751	1.25791e-05	0.000565279
contig_12859	533	B9SI79	LOB domain-containing protein, putative OS=Ricinus communis GN=RCOM_1321710 PE=4 SV=1	54.0784	5.01072	10.7925	2.46437e-11	2.56427e-09
contig_45089	410	B9SGZ4	Glucan endo-1,3-beta-glucosidase, putative OS=Ricinus communis GN=RCOM_0579610 PE=3 SV=1	61.2576	16.0734	3.81113	2.02358e-07	1.28384e-05
contig_6128	426	B9SEZ9	Putative uncharacterized protein OS=Ricinus communis GN=RCOM_1211500 PE=4 SV=1	167.425	83.4548	2.00618	6.69746e-08	4.56282e-06
contig_5915	307	B9SES9	Xenotropic and polytropic murine leukemia virus receptor ids-4, putative OS=Ricinus communis GN=RCOM_0223870 PE=4 SV=1	25.7851	2.93746	8.77802	7.69949e-06	0.000362773
contig_36576	347	B9SER1	Oligopeptide transporter, putative OS=Ricinus communis GN=RCOM_0222890 PE=3 SV=1	44.716	10.9951	4.06689	3.00654e-06	0.000154312
contig_8703	979	B9SEG5	Putative uncharacterized protein OS=Ricinus communis GN=RCOM_0704460 PE=4 SV=1	27.7228	6.66058	4.16222	0.000293676	0.00954801
contig_531	1467	B9SC77	Cinnamoyl-CoA reductase, putative OS=Ricinus communis GN=RCOM_1408620 PE=4 SV=1	208.062	5.05965	41.1218	1.0905e-54	9.48828e-52
contig_14331	860	B9SBG5	Flavonoid 3-hydroxylase, putative OS=Ricinus communis GN=RCOM_0717960 PE=3 SV=1	26.4826	1e-05	2.64826e+06	9.90558e-08	6.60075e-06
contig_14330	719	B9SBG5	Flavonoid 3-hydroxylase, putative OS=Ricinus communis GN=RCOM_0717960 PE=3 SV=1	31.3467	1e-05	3.13467e+06	3.52344e-09	2.87409e-07
contig_14329	516	B9SBG5	Flavonoid 3-hydroxylase, putative OS=Ricinus communis GN=RCOM_0717960 PE=3 SV=1	34.4029	1e-05	3.44029e+06	4.71146e-10	4.25331e-08
contig_29064	422	B9SAY4	Putative uncharacterized protein (Fragment) OS=Ricinus communis GN=RCOM_1339470 PE=4 SV=1	31.4716	4.68489	6.71769	3.86433e-06	0.000194085
contig_18645	1322	B9SAF3	Ubiquitin-conjugating enzyme variant, putative OS=Ricinus communis GN=RCOM_0585700 PE=4 SV=1	51.4244	0.104946	490.009	4.78273e-15	7.11637e-13
contig_9649	1155	B9S988	Putative uncharacterized protein OS=Ricinus communis GN=RCOM_1014620 PE=4 SV=1	60.522	28.8588	2.09718	0.000671778	0.0197595
contig_9648	970	B9S988	Putative uncharacterized protein OS=Ricinus communis GN=RCOM_1014620 PE=4 SV=1	39.6384	13.4805	2.94042	0.00033485	0.0106591
contig_2650	1706	B9S8Z6	Cytochrome P450, putative OS=Ricinus communis GN=RCOM_0837520 PE=3 SV=1	215.865	0.996217	216.685	3.62423e-64	4.13882e-61
contig_28353	365	B9S8W9	Amino acid transporter, putative OS=Ricinus communis GN=RCOM_0836440 PE=4 SV=1	71.4758	1e-05	7.14758e+06	5.63256e-21	1.31272e-18
contig_7732	605	B9S819	Serine carboxypeptidase, putative OS=Ricinus communis GN=RCOM_1383830 PE=4 SV=1	84.7221	29.5249	2.86951	1.72925e-07	1.1102e-05
contig_56277	1051	B9S7Q2	Zinc finger protein, putative OS=Ricinus communis GN=RCOM_0610850 PE=4 SV=1	44.3906	0.42902	103.47	5.53127e-13	6.80123e-11
contig_22860	1244	B9S7B8	Short chain alcohol dehydrogenase, putative OS=Ricinus communis GN=RCOM_0775930 PE=3 SV=1	22.2189	2.00747	11.0681	4.5589e-05	0.00182194
contig_14982	359	B9S4M6	Putative uncharacterized protein OS=Ricinus communis GN=RCOM_0993660 PE=4 SV=1	61.7552	0.676302	91.3131	5.25286e-18	9.83394e-16
contig_10461	867	B9S4M6	Putative uncharacterized protein OS=Ricinus communis GN=RCOM_0993660 PE=4 SV=1	123.609	1.96026	63.0573	5.3596e-35	2.27743e-32
contig_38703	304	B9S1P0	Flotillin-1, putative OS=Ricinus communis GN=RCOM_0866800 PE=4 SV=1	22.7522	2.28188	9.97078	4.5589e-05	0.00182194
contig_32520	895	B9S1N3	Receptor serine-threonine protein kinase, putative OS=Ricinus communis GN=RCOM_0866630 PE=3 SV=1	20.9805	3.33282	6.29511	0.000503311	0.0153376
First_Contig132	457	B9S059	Putative uncharacterized protein OS=Ricinus communis GN=RCOM_1298940 PE=4 SV=1	28.4859	3.94661	7.21781	5.61456e-06	0.000271541
contig_8726	958	B9RZR6	Zinc finger protein, putative OS=Ricinus communis GN=RCOM_1000640 PE=4 SV=1	57.1277	1e-05	5.71277e+06	8.04537e-17	1.38945e-14
contig_1297	1765	B9RZR0	ATP-citrate synthase, putative OS=Ricinus communis GN=RCOM_1000580 PE=4 SV=1	119.247	59.0916	2.01801	6.38707e-06	0.000304708
contig_36362	686	B9RYN0	3-oxoacyl-[acyl-carrier-protein] synthase, putative OS=Ricinus communis GN=RCOM_1311820 PE=3 SV=1	25.494	1.26402	20.169	1.46599e-06	8.01986e-05
contig_39390	329	B9RYN0	3-oxoacyl-[acyl-carrier-protein] synthase, putative OS=Ricinus communis GN=RCOM_1311820 PE=3 SV=1	13.9889	1e-05	1.39889e+06	0.000490025	0.0150786
contig_13336	728	B9RW62	Micronuclear linker histone polyprotein, putative OS=Ricinus communis GN=RCOM_1176290 PE=4 SV=1	33.9576	0.0952874	356.37	9.22041e-10	8.10748e-08
contig_2156	323	B9RVT1	Receptor protein kinase CLAVATA1, putative OS=Ricinus communis GN=RCOM_1172150 PE=3 SV=1	60.3332	22.8725	2.6378	2.57268e-05	0.00107964
contig_2389	3235	B9RVP2	Protein binding protein, putative OS=Ricinus communis GN=RCOM_0968030 PE=4 SV=1	22.7221	3.82764	5.93632	0.000168339	0.00586323
contig_21359	414	B9RVM8	Putative uncharacterized protein OS=Ricinus communis GN=RCOM_0965260 PE=4 SV=1	90.2046	40.0465	2.2525	1.07378e-05	0.000489763
contig_7716	1289	B9RV35	Polypeptide deformylase, putative OS=Ricinus communis GN=RCOM_0898810 PE=3 SV=1	16.1793	0.995602	16.2508	7.10209e-05	0.00272507
contig_53871	398	B9RV35	Polypeptide deformylase, putative OS=Ricinus communis GN=RCOM_0898810 PE=3 SV=1	11.828	0.871473	13.5724	0.00174624	0.0447627
contig_7717	719	B9RV35	Polypeptide deformylase, putative OS=Ricinus communis GN=RCOM_0898810 PE=3 SV=1	20.3004	0.675361	30.0586	5.22344e-06	0.000255739
contig_14016	805	B9RUG5	Protein CREG1, putative OS=Ricinus communis GN=RCOM_0852680 PE=4 SV=1	111.306	16.1574	6.88881	1.05085e-18	2.10076e-16
contig_5186	495	B9RTL0	Calmodulin binding protein, putative OS=Ricinus communis GN=RCOM_0911150 PE=4 SV=1	14.5043	1.54154	9.409	0.00124737	0.0335271
contig_1835	443	B9RRR0	UDP-sulfoquinovose synthase, putative OS=Ricinus communis GN=RCOM_0797290 PE=4 SV=1	119.266	40.4001	2.95212	2.03515e-10	1.92473e-08
contig_29295	1523	B9RPC1	Sulfate transporter, putative OS=Ricinus communis GN=RCOM_0926970 PE=4 SV=1	13.7453	0.842634	16.3123	0.000490025	0.0150786
contig_28042	1247	B9RPA0	Taxadien-5-alpha-ol O-acetyltransferase, putative OS=Ricinus communis GN=RCOM_0925760 PE=4 SV=1	45.5541	0.0834434	545.929	2.80931e-13	3.56962e-11
contig_10150	790	B9RP24	14 kDa proline-rich protein DC2.15, putative OS=Ricinus communis GN=RCOM_0923580 PE=4 SV=1	255.334	101.507	2.51542	8.29986e-17	1.42531e-14
contig_40353	602	B9RNG5	Triacylglycerol lipase, putative OS=Ricinus communis GN=RCOM_1347470 PE=4 SV=1	17.8676	2.18939	8.161	0.000810146	0.0233483
First_Contig158	502	B9RME9	Putative uncharacterized protein OS=Ricinus communis GN=RCOM_1080410 PE=4 SV=1	114.417	40.7648	2.80675	1.52958e-09	1.31956e-07
contig_11342	1382	B9RM83	WRKY transcription factor, putative OS=Ricinus communis GN=RCOM_1078530 PE=4 SV=1	13.1115	0.276072	47.4931	0.000490025	0.0150786
contig_7279	976	B9RM18	Anthranilate N-benzoyltransferase protein, putative OS=Ricinus communis GN=RCOM_1077180 PE=4 SV=1	133.489	66.4196	2.00979	1.84555e-06	9.82562e-05
contig_14037	1190	B9RKI6	Malic enzyme OS=Ricinus communis GN=RCOM_1049930 PE=3 SV=1	46.83	10.4054	4.50056	1.11866e-06	6.22412e-05
contig_7431	943	B9RJG4	Putative uncharacterized protein OS=Ricinus communis GN=RCOM_1034110 PE=4 SV=1	86.7619	34.1697	2.53915	1.77751e-06	9.51326e-05
contig_786	1903	B9RJ21	Strictosidine synthase, putative OS=Ricinus communis GN=RCOM_1758470 PE=4 SV=1	182.712	78.5735	2.32536	5.03888e-11	5.07549e-09
contig_15973	801	B9RI78	Putative uncharacterized protein OS=Ricinus communis GN=RCOM_1576930 PE=4 SV=1	17.1059	1e-05	1.71059e+06	3.71046e-05	0.00151739
contig_799	470	B9RHJ2	Lipid binding protein, putative OS=Ricinus communis GN=RCOM_1527890 PE=4 SV=1	4279.36	1.18075	3624.27	0	0
contig_1154	701	B9RHJ2	Lipid binding protein, putative OS=Ricinus communis GN=RCOM_1527890 PE=4 SV=1	1303.62	0.0989575	13173.6	0	0
First_Contig23	421	B9RHG2	Serine-threonine protein kinase, plant-type, putative OS=Ricinus communis GN=RCOM_1525390 PE=4 SV=1	403.794	114.023	3.54135	1.8056e-39	9.11371e-37
contig_15317	815	B9RGF7	Nucleotide pyrophosphatase/phosphodiesterase, putative OS=Ricinus communis GN=RCOM_1453700 PE=4 SV=1	19.0063	0.766041	24.8111	1.00608e-05	0.000465388
contig_3983	779	B9REB6	Protein CRABS CLAW, putative OS=Ricinus communis GN=RCOM_1620070 PE=4 SV=1	46.0825	1e-05	4.60825e+06	1.42624e-13	1.8456e-11
contig_2577	358	B9RDF1	Putative uncharacterized protein OS=Ricinus communis GN=RCOM_1612500 PE=4 SV=1	144.131	54.0615	2.66605	9.32381e-11	9.15929e-09
contig_6958	385	B9RC10	Glucose-methanol-choline (Gmc) oxidoreductase, putative OS=Ricinus communis GN=RCOM_1683180 PE=3 SV=1	47.8848	9.54953	5.01436	2.40864e-07	1.50411e-05
contig_51652	557	B9RBW4	Blue copper protein, putative OS=Ricinus communis GN=RCOM_1681690 PE=4 SV=1	21.5303	0.0622704	345.755	2.70723e-06	0.000140849
contig_16550	471	B9RBW4	Blue copper protein, putative OS=Ricinus communis GN=RCOM_1681690 PE=4 SV=1	31.9944	1e-05	3.19944e+06	3.52344e-09	2.87409e-07
contig_8567	406	B9RB49	Aldehyde dehydrogenase, putative OS=Ricinus communis GN=RCOM_1511330 PE=3 SV=1	97.8766	18.1112	5.40421	2.45057e-14	3.41805e-12
contig_8564	916	B9RB49	Aldehyde dehydrogenase, putative OS=Ricinus communis GN=RCOM_1511330 PE=3 SV=1	114.556	25.8241	4.43601	7.30187e-15	1.06394e-12
contig_8443	1248	B9RAZ5	Zinc finger protein, putative OS=Ricinus communis GN=RCOM_1509980 PE=4 SV=1	21.2416	3.58519	5.92481	0.000291895	0.0095138
contig_18678	445	B9RAC0	Corticosteroid 11-beta-dehydrogenase, putative OS=Ricinus communis GN=RCOM_1505480 PE=3 SV=1	178.006	55.4954	3.20759	1.24612e-16	2.10045e-14
contig_7562	3226	B9R9T4	Zinc/iron transporter, putative OS=Ricinus communis GN=RCOM_1500480 PE=4 SV=1	40.7041	13.2029	3.08295	0.000220252	0.00744433
contig_51424	642	B9R9E9	Nonspecific lipid-transfer protein, putative OS=Ricinus communis GN=RCOM_1496730 PE=4 SV=1	22.7352	0.108052	210.41	1.40087e-06	7.70511e-05
contig_18582	312	B9R912	DNA binding protein, putative OS=Ricinus communis GN=RCOM_1512960 PE=4 SV=1	23.6017	5.00259	4.7179	0.000831601	0.0238014
contig_23150	428	B9R900	Microtubule-associated protein TORTIFOLIA1, putative OS=Ricinus communis GN=RCOM_1512840 PE=4 SV=1	54.1343	23.5823	2.29555	0.000427886	0.0133645
contig_23640	1974	B9R735	RNA binding protein, putative OS=Ricinus communis GN=RCOM_1588230 PE=4 SV=1	12.9231	0.0351415	367.744	0.000926862	0.0259507
contig_30516	371	B9PE02	High affinity inorganic phosphate transporter OS=Populus trichocarpa GN=POPTRDRAFT_585992 PE=4 SV=1	12.7597	1e-05	1.27597e+06	0.000926862	0.0259507
contig_11720	371	B9PE02	High affinity inorganic phosphate transporter OS=Populus trichocarpa GN=POPTRDRAFT_585992 PE=4 SV=1	16.0913	0.841406	19.1244	7.10209e-05	0.00272507
contig_53644	362	B9P9J5	Predicted protein OS=Populus trichocarpa GN=POPTRDRAFT_579105 PE=4 SV=1	13.8034	0.958139	14.4065	0.000490025	0.0150786
contig_20712	373	B9NL11	Predicted protein OS=Populus trichocarpa GN=POPTRDRAFT_593443 PE=2 SV=1	32.2217	9.76377	3.30013	0.000365594	0.0115732
contig_36847	601	B9NIT5	Predicted protein OS=Populus trichocarpa GN=POPTRDRAFT_588834 PE=2 SV=1	12.9964	1e-05	1.29964e+06	0.000926862	0.0259507
contig_2164	1718	B9NH51	Cytochrome P450 OS=Populus trichocarpa GN=CYP83F4 PE=3 SV=1	35.591	11.4673	3.10369	0.000443416	0.0138307
contig_19382	1246	B9NGN3	Cytochrome P450 (Fragment) OS=Populus trichocarpa GN=CYP78D3v2 PE=2 SV=1	33.8342	11.0512	3.06159	0.00103432	0.0283255
contig_7649	697	B9NBN9	Predicted protein OS=Populus trichocarpa GN=POPTRDRAFT_837652 PE=4 SV=1	71.9168	1e-05	7.19168e+06	5.63256e-21	1.31272e-18
contig_51112	970	B9NAC2	Predicted protein OS=Populus trichocarpa GN=POPTRDRAFT_786969 PE=4 SV=1	18.9787	0.107272	176.921	1.9341e-05	0.00084222
contig_2296	459	B9N8D1	Predicted protein OS=Populus trichocarpa GN=POPTRDRAFT_828515 PE=3 SV=1	158.826	1e-05	1.58826e+07	5.11082e-47	3.43323e-44
contig_83637	450	B9N4U2	2-oxoglutarate-dependent dioxygenase OS=Populus trichocarpa GN=2OGox2 PE=3 SV=1	43.5396	7.86185	5.53809	2.10378e-07	1.33194e-05
contig_37065	980	B9N3H7	Putative uncharacterized protein OS=Populus trichocarpa GN=POPTRDRAFT_743829 PE=4 SV=1	13.3374	1e-05	1.33374e+06	0.000490025	0.0150786
contig_16892	693	B9N2N1	Predicted protein OS=Populus trichocarpa GN=POPTRDRAFT_827647 PE=4 SV=1	31.0428	0.3003	103.373	3.52344e-09	2.87409e-07
contig_29737	1865	B9N049	Predicted protein OS=Populus trichocarpa GN=POPTRDRAFT_596417 PE=4 SV=1	21.6174	1.93416	11.1767	1.78755e-05	0.000782878
contig_39562	1175	B9MYF0	Aminotransferase family protein OS=Populus trichocarpa GN=AMT1 PE=4 SV=1	15.8914	1.06268	14.9541	0.000689398	0.0202257
contig_22342	1673	B9MWW6	Predicted protein (Fragment) OS=Populus trichocarpa GN=POPTRDRAFT_289140 PE=4 SV=1	43.8894	9.3294	4.70442	1.85985e-06	9.89023e-05
contig_7022	340	B9MUP4	Predicted protein OS=Populus trichocarpa GN=POPTRDRAFT_796290 PE=4 SV=1	38.6751	8.36511	4.62338	8.46984e-06	0.000396006
contig_28058	622	B9MUF4	Predicted protein OS=Populus trichocarpa GN=POPTRDRAFT_590141 PE=3 SV=1	60.8853	1.33831	45.4941	1.71874e-16	2.86015e-14
contig_10183	663	B9MTX7	Predicted protein OS=Populus trichocarpa GN=POPTRDRAFT_589960 PE=4 SV=1	29.1551	8.16109	3.57245	0.000642772	0.018998
contig_175	338	B9MT27	Predicted protein OS=Populus trichocarpa GN=POPTRDRAFT_589329 PE=4 SV=1	406.624	85.2749	4.76839	7.07339e-52	5.47643e-49
contig_3538	331	B9MST5	Geranylgeranyl dehydrogenase (Fragment) OS=Gossypium hirsutum PE=2 SV=1	25.2662	2.41011	10.4834	7.69949e-06	0.000362773
contig_5104	1070	B9IQV0	Predicted protein OS=Populus trichocarpa GN=POPTRDRAFT_738961 PE=2 SV=1	60.6845	23.5337	2.57862	4.74226e-05	0.00188944
contig_19352	521	B9IQC8	Predicted protein OS=Populus trichocarpa GN=POPTRDRAFT_574209 PE=4 SV=1	39.7767	15.7778	2.52105	0.00120342	0.03247
contig_61340	681	B9IMQ3	Predicted protein OS=Populus trichocarpa GN=POPTRDRAFT_578862 PE=2 SV=1	25.8743	7.48699	3.4559	0.00179067	0.0453293
contig_46937	308	B9ILL7	Predicted protein OS=Populus trichocarpa GN=POPTRDRAFT_578454 PE=4 SV=1	25.7014	5.29278	4.85593	0.00030453	0.00986229
contig_2547	1680	B9IJ65	Predicted protein OS=Populus trichocarpa GN=POPTRDRAFT_577298 PE=4 SV=1	74.0601	3.44782	21.4803	2.02865e-18	3.93493e-16
contig_44333	636	B9IF23	Predicted protein OS=Populus trichocarpa GN=POPTRDRAFT_575269 PE=3 SV=1	22.3294	0.109071	204.723	1.40087e-06	7.70511e-05
contig_19332	1007	B9IF22	Predicted protein OS=Populus trichocarpa GN=POPTRDRAFT_666563 PE=3 SV=1	43.3008	0.068887	628.576	1.08858e-12	1.29158e-10
contig_32570	481	B9IF22	Predicted protein OS=Populus trichocarpa GN=POPTRDRAFT_666563 PE=3 SV=1	13.2316	1e-05	1.32316e+06	0.000490025	0.0150786
contig_6379	916	B9IB32	Predicted protein (Fragment) OS=Populus trichocarpa GN=POPTRDRAFT_247369 PE=4 SV=1	33.9361	11.9654	2.83618	0.00103432	0.0283255
contig_27103	378	B9I889	Predicted protein OS=Populus trichocarpa GN=POPTRDRAFT_893333 PE=2 SV=1	31.4476	1e-05	3.14476e+06	3.52344e-09	2.87409e-07
contig_13955	1827	B9I863	Predicted protein OS=Populus trichocarpa GN=POPTRDRAFT_773713 PE=4 SV=1	28.0264	0.0949223	295.257	2.61558e-08	1.88898e-06
contig_27411	426	B9I863	Predicted protein OS=Populus trichocarpa GN=POPTRDRAFT_773713 PE=4 SV=1	21.2368	1e-05	2.12368e+06	2.70723e-06	0.000140849
contig_13580	1577	B9I863	Predicted protein OS=Populus trichocarpa GN=POPTRDRAFT_773713 PE=4 SV=1	36.4718	0.263929	138.188	1.22766e-10	1.18435e-08
contig_51053	323	B9I776	Predicted protein OS=Populus trichocarpa GN=POPTRDRAFT_663640 PE=2 SV=1	16.2028	0.214765	75.4443	7.10209e-05	0.00272507
contig_15996	642	B9I5U1	Aquaporin, MIP family, SIP subfamily OS=Populus trichocarpa GN=POPTRDRAFT_729942 PE=3 SV=1	51.8198	5.18649	9.99132	1.47363e-10	1.40973e-08
First_Contig850	1241	B9I505	Predicted protein (Fragment) OS=Populus trichocarpa GN=POPTRDRAFT_421856 PE=3 SV=1	59.4431	23.5609	2.52295	6.91787e-05	0.00267122
contig_22220	305	B9I4I7	Predicted protein OS=Populus trichocarpa GN=POPTRDRAFT_773462 PE=4 SV=1	18.28	2.38812	7.65456	0.000460376	0.0142914
contig_5444	660	B9I3Y5	Predicted protein OS=Populus trichocarpa GN=POPTRDRAFT_773254 PE=4 SV=1	26.9366	5.88587	4.57649	0.000182623	0.00628645
contig_17829	722	B9I3Y5	Predicted protein OS=Populus trichocarpa GN=POPTRDRAFT_773254 PE=4 SV=1	25.6434	6.53339	3.92498	0.000777778	0.0224509
contig_8769	2202	B9I3R0	Predicted protein (Fragment) OS=Populus trichocarpa GN=POPTRDRAFT_423272 PE=4 SV=1	108.732	1.49638	72.6628	1.47039e-30	5.2474e-28
First_Contig2423	612	B9HZA0	Predicted protein (Fragment) OS=Populus trichocarpa GN=POPTRDRAFT_890067 PE=4 SV=1	24.924	4.87398	5.11367	0.000179842	0.00621179
contig_2297	1296	B9HZ74	Predicted protein OS=Populus trichocarpa GN=POPTRDRAFT_833956 PE=3 SV=1	285.962	0.642308	445.21	2.89082e-85	6.14191e-82
contig_51037	731	B9HYL1	Predicted protein OS=Populus trichocarpa GN=POPTRDRAFT_890037 PE=4 SV=1	14.4267	1e-05	1.44267e+06	0.000258172	0.00860189
contig_20107	328	B9HYL1	Predicted protein OS=Populus trichocarpa GN=POPTRDRAFT_890037 PE=4 SV=1	47.3864	1.69193	28.0073	9.56473e-13	1.14225e-10
contig_20106	587	B9HYL1	Predicted protein OS=Populus trichocarpa GN=POPTRDRAFT_890037 PE=4 SV=1	13.4856	1e-05	1.34856e+06	0.000490025	0.0150786
contig_13792	404	B9HYA2	Predicted protein OS=Populus trichocarpa GN=POPTRDRAFT_565691 PE=4 SV=1	22.9791	3.51997	6.52821	0.000168339	0.00586323
contig_4477	804	B9HY17	Predicted protein (Fragment) OS=Populus trichocarpa GN=POPTRDRAFT_880124 PE=4 SV=1	53.8411	2.32956	23.1121	1.80834e-13	2.31384e-11
contig_84	1870	B9HWQ8	S-adenosylmethionine decarboxylase proenzyme OS=Populus trichocarpa GN=POPTRDRAFT_566714 PE=3 SV=1	696.279	285.601	2.43794	3.18716e-41	1.74357e-38
contig_112	2271	B9HTY6	White-brown-complex ABC transporter family OS=Populus trichocarpa GN=PtrWBC1-2 PE=3 SV=1	35.5402	10.0801	3.52579	0.000208485	0.00707013
contig_28884	875	B9HRN7	Adenylyl cyclase-associated protein OS=Populus trichocarpa GN=POPTRDRAFT_722043 PE=3 SV=1	13.9761	0.158558	88.1448	0.000490025	0.0150786
First_Contig2204	597	B9HR14	Flavonoid o-methyltransferase predicted protein OS=Populus trichocarpa GN=FOMTL2 PE=4 SV=1	20.2639	0.406687	49.8268	5.22344e-06	0.000255739
contig_11164	429	B9HR13	Flavonoid o-methyltransferase predicted protein OS=Populus trichocarpa GN=FOMTL1 PE=4 SV=1	16.0614	0.646799	24.8322	7.10209e-05	0.00272507
First_Contig10	771	B9HQA7	Beta-galactosidase OS=Populus trichocarpa GN=POPTRDRAFT_1088755 PE=3 SV=1	54.1331	16.3751	3.30582	4.81555e-06	0.00023755
contig_13355	530	B9HQA7	Beta-galactosidase OS=Populus trichocarpa GN=POPTRDRAFT_1088755 PE=3 SV=1	65.1522	22.6432	2.87735	3.47321e-06	0.000175697
contig_30637	1314	B9HQA6	Predicted protein OS=Populus trichocarpa GN=POPTRDRAFT_768381 PE=4 SV=1	11.3282	1e-05	1.13282e+06	0.00174624	0.0447627
contig_20919	380	B9HN36	Predicted protein OS=Populus trichocarpa GN=POPTRDRAFT_833129 PE=4 SV=1	47.1999	11.4094	4.13693	1.78203e-06	9.5319e-05
contig_16493	354	B9HLG7	Predicted protein OS=Populus trichocarpa GN=POPTRDRAFT_832488 PE=4 SV=1	138.182	21.4574	6.4398	2.37483e-22	5.80113e-20
contig_2202	522	B9HLG7	Predicted protein OS=Populus trichocarpa GN=POPTRDRAFT_832488 PE=4 SV=1	107.816	14.1529	7.61794	6.43524e-19	1.31525e-16
contig_16492	311	B9HLG7	Predicted protein OS=Populus trichocarpa GN=POPTRDRAFT_832488 PE=4 SV=1	38.3916	4.34952	8.82663	6.93497e-08	4.70707e-06
contig_24897	562	B9HJR2	Predicted protein OS=Populus trichocarpa GN=POPTRDRAFT_1085283 PE=4 SV=1	32.5229	1e-05	3.25229e+06	1.80313e-09	1.54823e-07
contig_11585	804	B9HJR2	Predicted protein OS=Populus trichocarpa GN=POPTRDRAFT_1085283 PE=4 SV=1	71.8318	1e-05	7.18318e+06	5.63256e-21	1.31272e-18
First_Contig21	1072	B9HJJ9	Predicted protein OS=Populus trichocarpa GN=POPTRDRAFT_803651 PE=2 SV=1	92.6601	15.0451	6.15882	1.02277e-14	1.46917e-12
contig_10960	355	B9HJ97	Predicted protein OS=Populus trichocarpa GN=POPTRDRAFT_766130 PE=4 SV=1	105.196	2.34488	44.8622	2.1349e-28	6.91639e-26
contig_2357	2332	B9HIK8	Predicted protein OS=Populus trichocarpa GN=POPTRDRAFT_874532 PE=4 SV=1	118.154	2.39461	49.3418	3.42535e-32	1.3039e-29
contig_32680	490	B9HHF7	Zeaxanthin epoxidase, chloroplastic OS=Populus trichocarpa GN=POPTRDRAFT_764537 PE=3 SV=1	20.9319	1.48648	14.0815	3.31659e-05	0.00137353
contig_704	1437	B9HFG8	Annexin OS=Populus trichocarpa GN=POPTRDRAFT_654779 PE=3 SV=1	230.305	79.386	2.90107	1.362e-18	2.68749e-16
contig_5683	599	B9HCK5	Predicted protein (Fragment) OS=Populus trichocarpa GN=POPTRDRAFT_417124 PE=2 SV=1	44.344	16.7922	2.64075	0.000317558	0.0101903
contig_20537	570	B9HC93	Predicted protein OS=Populus trichocarpa GN=POPTRDRAFT_653738 PE=4 SV=1	17.3482	0.1217	142.548	3.71046e-05	0.00151739
contig_5073	904	B9HBT0	Predicted protein OS=Populus trichocarpa GN=POPTRDRAFT_819175 PE=4 SV=1	81.4573	22.9824	3.54433	3.30352e-09	2.70921e-07
contig_7870	311	B9HBF3	Predicted protein OS=Populus trichocarpa GN=POPTRDRAFT_561367 PE=2 SV=1	32.895	11.3757	2.8917	0.00156478	0.0403719
contig_20886	337	B9HAK6	Predicted protein OS=Populus trichocarpa GN=POPTRDRAFT_1080503 PE=4 SV=1	47.2915	3.39642	13.9239	5.88748e-11	5.90422e-09
contig_20885	359	B9HAK6	Predicted protein OS=Populus trichocarpa GN=POPTRDRAFT_1080503 PE=4 SV=1	56.1877	6.47317	8.68009	3.55125e-11	3.62907e-09
First_Contig774	1317	B9HAI2	Predicted protein OS=Populus trichocarpa GN=POPTRDRAFT_802471 PE=4 SV=1	27.4373	0.658402	41.6726	5.09273e-08	3.54624e-06
First_Contig1061	430	B9H9K2	Predicted protein OS=Populus trichocarpa GN=POPTRDRAFT_652692 PE=4 SV=1	43.9745	15.8904	2.76736	0.000248693	0.00832248
contig_12858	1375	B9H8F7	3-ketoacyl-CoA synthase (Fragment) OS=Populus trichocarpa GN=POPTRDRAFT_205648 PE=3 SV=1	44.2398	1.69009	26.1761	6.8865e-12	7.55275e-10
contig_3797	797	B9H6Y9	Predicted protein (Fragment) OS=Populus trichocarpa GN=POPTRDRAFT_716442 PE=4 SV=1	36.5943	3.82967	9.55548	4.9646e-08	3.4623e-06
contig_13201	1686	B9H666	Predicted protein OS=Populus trichocarpa GN=POPTRDRAFT_863254 PE=3 SV=1	11.6365	0.514303	22.6257	0.00174624	0.0447627
contig_17363	521	B9H4W9	Predicted protein OS=Populus trichocarpa GN=POPTRDRAFT_715445 PE=4 SV=1	97.0693	1.19832	81.0047	2.58581e-27	8.06269e-25
contig_6653	642	B9H2Q3	Predicted protein OS=Populus trichocarpa GN=POPTRDRAFT_800482 PE=2 SV=1	60.3814	27.121	2.22637	0.000415539	0.0129967
contig_16248	1842	B9H2J6	Cytochrome P450 OS=Populus trichocarpa GN=CYP79D8 PE=3 SV=1	21.202	0.131809	160.854	2.70723e-06	0.000140849
contig_10826	374	B9H049	Predicted protein OS=Populus trichocarpa GN=POPTRDRAFT_554145 PE=3 SV=1	33.6825	1.29835	25.9425	8.89756e-09	6.84236e-07
contig_14868	1227	B9GZA0	Multidrug/pheromone exporter, MDR family, ABC transporter family OS=Populus trichocarpa GN=POPTRDRAFT_757195 PE=2 SV=1	48.0114	20.0136	2.39893	0.000728685	0.021208
contig_12802	660	B9GZ19	Predicted protein OS=Populus trichocarpa GN=POPTRDRAFT_830916 PE=3 SV=1	40.2854	14.6621	2.74758	0.00043457	0.013564
contig_7095	672	B9GYC8	Predicted protein OS=Populus trichocarpa GN=POPTRDRAFT_817169 PE=4 SV=1	59.2121	8.67115	6.82862	1.07819e-10	1.05125e-08
contig_1077	418	B9GY63	Predicted protein OS=Populus trichocarpa GN=POPTRDRAFT_749226 PE=4 SV=1	173.272	77.9159	2.22383	6.40232e-10	5.68425e-08
contig_2190	469	B9GY63	Predicted protein OS=Populus trichocarpa GN=POPTRDRAFT_749226 PE=4 SV=1	138.729	47.9964	2.8904	1.08008e-11	1.1568e-09
contig_2049	1034	B9GXZ8	Pectinesterase OS=Populus trichocarpa GN=POPTRDRAFT_553829 PE=3 SV=1	55.2179	24.9904	2.20957	0.000507544	0.0154151
contig_7004	935	B9GXT6	Predicted protein OS=Populus trichocarpa GN=POPTRDRAFT_1074191 PE=4 SV=1	47.8165	21.293	2.24564	0.00174169	0.0446586
contig_11824	1238	B9GVU2	Predicted protein (Fragment) OS=Populus trichocarpa GN=POPTRDRAFT_415037 PE=4 SV=1	18.0142	1.59695	11.2804	0.000113008	0.00412643
contig_5709	592	B9GUW7	Predicted protein OS=Populus trichocarpa GN=POPTRDRAFT_830227 PE=3 SV=1	95.8672	6.21042	15.4365	1.57873e-21	3.75603e-19
contig_3046	828	B9GUU7	Predicted protein (Fragment) OS=Populus trichocarpa GN=POPTRDRAFT_410213 PE=4 SV=1	44.4035	1.92692	23.0437	6.8865e-12	7.55275e-10
contig_8595	423	B9GTT7	Predicted protein OS=Populus trichocarpa GN=POPTRDRAFT_552738 PE=2 SV=1	64.5353	30.9948	2.08214	0.000465998	0.0144169
contig_34847	1166	B9GT32	Predicted protein OS=Populus trichocarpa GN=POPTRDRAFT_850258 PE=4 SV=1	19.6003	0.118987	164.726	1.00608e-05	0.000465388
contig_15472	460	B9GS84	Predicted protein OS=Populus trichocarpa GN=POPTRDRAFT_710729 PE=4 SV=1	35.1035	1e-05	3.51035e+06	2.4058e-10	2.24277e-08
contig_21565	451	B9GQM3	Predicted protein OS=Populus trichocarpa GN=POPTRDRAFT_799475 PE=4 SV=1	43.2098	7.30607	5.91423	2.10378e-07	1.33194e-05
contig_5582	1299	B9GQM3	Predicted protein OS=Populus trichocarpa GN=POPTRDRAFT_799475 PE=4 SV=1	26.1371	2.5099	10.4136	4.22653e-06	0.000211231
contig_5862	478	B9GQJ9	Predicted protein OS=Populus trichocarpa GN=POPTRDRAFT_851311 PE=4 SV=1	34.4969	0.290248	118.853	4.71146e-10	4.25331e-08
contig_21604	356	B9GMS1	Predicted protein OS=Populus trichocarpa GN=POPTRDRAFT_797202 PE=2 SV=1	64.2702	14.2246	4.51825	7.50781e-09	5.84745e-07
contig_1122	1141	B9GMQ2	Predicted protein OS=Populus trichocarpa GN=POPTRDRAFT_548064 PE=4 SV=1	35.9797	7.38682	4.8708	1.41082e-05	0.000629657
First_Contig97	2042	B9GMK1	Acyl	289.947	0.0849281	3414.03	1.79734e-86	3.90959e-83
contig_8506	460	B9GLG3	Predicted protein OS=Populus trichocarpa GN=POPTRDRAFT_708301 PE=4 SV=1	41.907	17.4931	2.39563	0.00178558	0.045213
contig_14141	1585	B9GLC3	Predicted protein OS=Populus trichocarpa GN=POPTRDRAFT_847731 PE=4 SV=1	12.7264	0.109415	116.313	0.000926862	0.0259507
contig_23404	483	B9GKD8	Predicted protein OS=Populus trichocarpa GN=POPTRDRAFT_548424 PE=4 SV=1	20.8541	4.30865	4.84006	0.00144	0.0378472
contig_15995	832	B9GK73	Predicted protein OS=Populus trichocarpa GN=POPTRDRAFT_709026 PE=4 SV=1	25.8565	1.75091	14.7675	1.46599e-06	8.01986e-05
contig_20034	647	B9GIK2	Predicted protein OS=Populus trichocarpa GN=POPTRDRAFT_815526 PE=4 SV=1	47.5578	16.3506	2.90864	9.48368e-05	0.00352203
contig_6279	445	B9GF71	Predicted protein (Fragment) OS=Populus trichocarpa GN=POPTRDRAFT_174634 PE=4 SV=1	41.3102	1.0912	37.8576	4.92036e-11	4.97806e-09
contig_6488	441	B9GF71	Predicted protein (Fragment) OS=Populus trichocarpa GN=POPTRDRAFT_174634 PE=4 SV=1	23.0191	0.629199	36.5848	7.23809e-07	4.16413e-05
contig_17548	353	B9GES5	Predicted protein OS=Populus trichocarpa GN=POPTRDRAFT_706239 PE=4 SV=1	55.5037	16.6054	3.34251	3.09485e-06	0.000158222
contig_3749	883	B9GES5	Predicted protein OS=Populus trichocarpa GN=POPTRDRAFT_706239 PE=4 SV=1	45.3309	13.7874	3.28784	2.51246e-05	0.00105923
contig_1630	450	B9GEQ1	Argonaute protein group OS=Populus trichocarpa GN=AGO905 PE=4 SV=1	41.9032	13.026	3.21689	0.000144102	0.00510667
First_Contig814	524	B9DI06	AT4G33030 protein (Fragment) OS=Arabidopsis thaliana GN=AT4G33030 PE=2 SV=1	53.8529	14.8932	3.61594	1.49554e-06	8.13278e-05
contig_30252	541	B8YLY7	Gag-Pol polyprotein OS=Lotus japonicus PE=4 SV=1	39.1812	5.89831	6.64279	1.5694e-07	1.01687e-05
contig_33019	305	B8Y9B1	Squamosa promoter-binding protein OS=Poncirus trifoliata GN=SPL9 PE=2 SV=1	50.3563	7.27808	6.91889	4.49085e-09	3.6021e-07
contig_30228	853	B8B131	Putative uncharacterized protein OS=Oryza sativa subsp. indica GN=OsI_22711 PE=4 SV=1	24.8808	5.61135	4.43402	0.000504822	0.0153682
contig_41023	350	B7ZEI0	ATPase 3 (Fragment) OS=Arabidopsis thaliana GN=At5g57350.1 PE=2 SV=1	24.0449	0.594593	40.4392	3.73467e-07	2.2536e-05
contig_19409	450	B7TZ47	Lipoxygenase OS=Camellia sinensis GN=lox2 PE=2 SV=1	51.8384	9.63462	5.38043	2.96279e-08	2.11963e-06
contig_5411	554	B7TZ47	Lipoxygenase OS=Camellia sinensis GN=lox2 PE=2 SV=1	143.268	55.7834	2.5683	2.48026e-10	2.28883e-08
contig_19410	803	B7TZ47	Lipoxygenase OS=Camellia sinensis GN=lox2 PE=2 SV=1	39.465	7.55891	5.22099	1.77406e-06	9.51154e-05
contig_1781	5001	B7SNW5	DNA-directed RNA polymerase (Fragment) OS=Asparagus officinalis GN=rpb1 PE=2 SV=1	94.3107	15.6466	6.02756	3.44621e-15	5.19541e-13
contig_17669	638	B7FM99	Non-specific lipid-transfer protein OS=Medicago truncatula GN=MTR_6g082480 PE=4 SV=1	90.604	33.1624	2.73213	2.14202e-07	1.35241e-05
contig_2047	667	B6V8Z6	Polygalacturonase-inhibiting protein OS=Vaccinium corymbosum GN=PGIP PE=2 SV=1	237.796	34.6326	6.86623	5.84557e-39	2.87121e-36
contig_636	455	B6CAT1	Aquaporin OS=Gerbera hybrida PE=2 SV=1	587.481	270.692	2.17029	1.53214e-28	5.01702e-26
contig_637	452	B6CAT1	Aquaporin OS=Gerbera hybrida PE=2 SV=1	1688.55	803.118	2.1025	1.13828e-73	1.89077e-70
contig_40784	745	B5TV69	Late embryogenesis abundant protein OS=Camellia sinensis PE=2 SV=1	14.6145	1e-05	1.46145e+06	0.000258172	0.00860189
First_Contig256	497	B5MEX9	DELLA 2 OS=Lactuca sativa GN=LsDELLA2 PE=2 SV=1	65.9329	30.0786	2.19202	0.000336311	0.0106944
contig_5388	1307	B5LAV6	Putative long-chain acyl-CoA synthetase OS=Capsicum annuum PE=2 SV=1	16.3388	1.64533	9.93043	0.000379032	0.011982
contig_20765	449	B5KV19	Polygalacturonase inhibitor protein (Fragment) OS=Helianthus annuus GN=PGIP PE=4 SV=1	41.4694	1e-05	4.14694e+06	4.21053e-12	4.71988e-10
contig_7923	395	B5KV13	Polygalacturonase inhibitor protein (Fragment) OS=Helianthus annuus GN=PGIP PE=4 SV=1	104.064	0.439046	237.024	8.01699e-31	2.89496e-28
contig_11546	474	B5KUJ3	Germin-like protein (Fragment) OS=Helianthus annuus GN=GLP PE=4 SV=1	71.9063	0.51222	140.382	5.63256e-21	1.31272e-18
contig_19922	443	B5KGP0	Small basic intrinsic protein 1-2 OS=Olea europaea PE=2 SV=1	42.0904	2.58373	16.2906	2.0783e-10	1.95744e-08
contig_1594	805	B4G1F3	Uncharacterized protein OS=Zea mays PE=2 SV=1	105.229	43.3019	2.43012	2.82302e-07	1.7438e-05
contig_13581	325	B4FMS8	Uncharacterized protein OS=Zea mays PE=2 SV=1	11.4907	1e-05	1.14907e+06	0.00174624	0.0447627
contig_40996	915	B3H6K6	Rossmann-fold NAD(P)-binding domain-containing protein OS=Arabidopsis thaliana GN=FLDH PE=4 SV=1	16.613	0.644414	25.78	7.10209e-05	0.00272507
contig_4733	465	B3GEA4	Putative root storage protein OS=Ranunculus asiaticus GN=JR14 PE=2 SV=1	153.27	8.13037	18.8515	9.73856e-36	4.21661e-33
contig_15826	406	B2WSN1	Eugenol synthase 1 OS=Petunia hybrida PE=2 SV=1	346.034	66.8063	5.17965	2.3789e-47	1.63409e-44
contig_6323	1494	B1PAT2	Male sterility-related protein OS=Linum usitatissimum GN=MS2-F PE=2 SV=1	51.6828	2.13587	24.1976	6.57371e-13	7.93352e-11
First_Contig415	1528	B0FTZ8	Nectar protein 1 (Fragment) OS=Jacaranda mimosifolia PE=2 SV=1	114.129	0.0680981	1675.95	8.1405e-34	3.26188e-31
contig_596	578	A9YTS8	Sucrose	1155.11	362.988	3.18223	3.24436e-98	8.7177e-95
contig_8216	878	A9X2G8	Omega-3 fatty acid desaturase OS=Crepis alpina GN=FAD3 PE=2 SV=1	22.6747	0.987603	22.9593	1.40087e-06	7.70511e-05
contig_31003	887	A9PIH3	Putative uncharacterized protein OS=Populus trichocarpa PE=2 SV=1	97.2799	47.8624	2.03249	2.95768e-05	0.00123384
contig_10030	760	A9PFZ6	Predicted protein OS=Populus trichocarpa GN=POPTRDRAFT_573029 PE=2 SV=1	49.6914	11.2269	4.42612	6.69845e-07	3.88548e-05
contig_8822	1775	A9PF26	Putative uncharacterized protein OS=Populus trichocarpa PE=2 SV=1	43.4268	10.9428	3.96855	4.9008e-06	0.000241235
contig_10625	1294	A9PD49	Predicted protein OS=Populus trichocarpa GN=POPTRDRAFT_575698 PE=2 SV=1	227.729	111.479	2.0428	1.47185e-10	1.4095e-08
contig_3869	348	A9P9Q2	Predicted protein OS=Populus trichocarpa GN=POPTRDRAFT_566996 PE=2 SV=1	95.9009	1e-05	9.59009e+06	3.93431e-28	1.24804e-25
contig_3930	483	A9P9Q2	Predicted protein OS=Populus trichocarpa GN=POPTRDRAFT_566996 PE=2 SV=1	85.8123	0.143622	597.489	3.80591e-25	1.07648e-22
contig_930	570	A9NUL6	Putative uncharacterized protein OS=Picea sitchensis PE=2 SV=1	359.282	163.687	2.19493	2.02969e-18	3.92862e-16
contig_272	530	A9CSJ8	Putative plastid lipid-associated protein (Fragment) OS=Vitis hybrid cultivar GN=tamPAP-FB PE=2 SV=1	735.779	40.509	18.1633	1.41516e-167	5.87669e-164
contig_52386	358	A8MQN9	Carboxypeptidase D OS=Arabidopsis thaliana GN=SCPL34 PE=4 SV=1	35.849	3.39095	10.572	9.05032e-08	6.05735e-06
contig_74409	504	A8MQL9	Agamous-like MADS-box protein AGL11 OS=Arabidopsis thaliana GN=STK PE=3 SV=1	45.8147	5.43668	8.42696	5.009e-09	3.97928e-07
contig_36949	359	A8MQH9	Uncharacterized protein OS=Arabidopsis thaliana GN=At1g18620 PE=4 SV=1	38.6794	15.7482	2.45612	0.00175901	0.044664
contig_27347	373	A8IXI6	Lag1 longevity assurance-like 3 OS=Brassica campestris PE=2 SV=1	40.3299	2.32471	17.3484	7.36756e-10	6.52854e-08
contig_21603	406	A8IXH2	Lag1 longevity assurance-like 3 OS=Brassica campestris PE=2 SV=1	48.1286	11.7039	4.11218	1.09452e-06	6.10092e-05
contig_47182	894	A7YVW4	Glutamate dehydrogenase OS=Actinidia chinensis GN=GDH2 PE=2 SV=1	11.8846	0.620754	19.1454	0.00174624	0.0447627
contig_45782	311	A7RA92	Germacrene A synthase OS=Crepidiastrum sonchifolium PE=2 SV=1	53.4438	19.071	2.80236	6.05782e-05	0.00237323
contig_1340	1066	A7DX12	A-type carbonic anhydrase OS=Lotus japonicus GN=caa1 PE=1 SV=1	201.511	1.98477	101.529	3.17317e-58	3.11718e-55
contig_27006	369	A6MZV8	Peroxiredoxin 5 cell rescue, defense and virulence (Fragment) OS=Oryza sativa subsp. indica PE=2 SV=1	18.2454	0.187993	97.054	1.9341e-05	0.00084222
contig_5481	1201	A5CBE1	Putative uncharacterized protein OS=Vitis vinifera GN=VITISV_034701 PE=2 SV=1	23.2115	5.05396	4.59273	0.000831601	0.0238014
contig_25357	904	A5CAL0	Putative uncharacterized protein OS=Vitis vinifera GN=VITISV_023773 PE=4 SV=1	43.0851	14.1578	3.04321	0.000125878	0.00452403
contig_11365	1566	A5C8R0	Putative uncharacterized protein OS=Vitis vinifera GN=VITISV_031564 PE=4 SV=1	42.0013	0.265783	158.029	2.14142e-12	2.46707e-10
contig_4196	1067	A5C8M8	Putative uncharacterized protein OS=Vitis vinifera GN=VITISV_014880 PE=4 SV=1	32.5103	5.16856	6.29001	7.63572e-06	0.000360326
contig_41590	901	A5C7U4	Putative uncharacterized protein OS=Vitis vinifera GN=VITISV_001504 PE=4 SV=1	21.5705	4.88895	4.41209	0.000864289	0.0244915
contig_2711	570	A5C696	Putative uncharacterized protein OS=Vitis vinifera GN=VITISV_032391 PE=3 SV=1	179.48	1e-05	1.7948e+07	2.48248e-53	2.00705e-50
contig_2564	481	A5C526	Putative uncharacterized protein OS=Vitis vinifera GN=VITISV_039824 PE=4 SV=1	11.5366	0.793203	14.5443	0.00174624	0.0447627
contig_5101	518	A5C497	Putative uncharacterized protein OS=Vitis vinifera GN=VITISV_016570 PE=4 SV=1	72.8048	16.0701	4.53045	1.02602e-09	8.96139e-08
contig_31766	533	A5BY28	Putative uncharacterized protein OS=Vitis vinifera GN=VITISV_019221 PE=4 SV=1	28.1247	1e-05	2.81247e+06	2.61558e-08	1.88898e-06
contig_15246	761	A5BY12	Putative uncharacterized protein OS=Vitis vinifera GN=VIT_06s0080g00760 PE=4 SV=1	261.85	40.1995	6.51377	2.77317e-41	1.52623e-38
contig_11874	1068	A5BX25	Putative uncharacterized protein OS=Vitis vinifera GN=VITISV_035309 PE=2 SV=1	17.0895	2.046	8.35262	0.000810146	0.0233483
contig_15318	1141	A5BNT8	Putative uncharacterized protein OS=Vitis vinifera GN=VITISV_026818 PE=4 SV=1	13.8064	0.851156	16.2208	0.000490025	0.0150786
contig_19973	758	A5BN23	Putative uncharacterized protein OS=Vitis vinifera GN=VITISV_040729 PE=4 SV=1	39.1711	14.185	2.76144	0.000649658	0.0191582
contig_21208	675	A5BLL1	Putative uncharacterized protein OS=Vitis vinifera GN=VITISV_042049 PE=2 SV=1	101.495	30.2655	3.35348	2.75546e-10	2.53001e-08
contig_5357	764	A5BLL1	Putative uncharacterized protein OS=Vitis vinifera GN=VITISV_042049 PE=2 SV=1	57.2452	14.8908	3.84434	2.27879e-07	1.42986e-05
contig_8981	1358	A5BL15	Putative uncharacterized protein OS=Vitis vinifera GN=VIT_01s0011g05030 PE=4 SV=1	58.9502	14.9159	3.95217	1.41203e-07	9.20123e-06
contig_5467	3297	A5BKY3	Lipoxygenase OS=Vitis vinifera GN=VITISV_001963 PE=3 SV=1	158.01	7.82692	20.188	4.07425e-38	1.93864e-35
contig_11170	528	A5BKY1	Putative uncharacterized protein OS=Vitis vinifera GN=VITISV_003899 PE=4 SV=1	45.5253	0.656906	69.3026	2.80931e-13	3.56962e-11
contig_29231	625	A5BJG2	Putative uncharacterized protein OS=Vitis vinifera GN=VITISV_027272 PE=3 SV=1	15.2745	1e-05	1.52745e+06	0.000135598	0.00484288
contig_26913	428	A5BHD4	Putative uncharacterized protein OS=Vitis vinifera GN=VITISV_020586 PE=2 SV=1	43.6884	0.0810388	539.105	1.08858e-12	1.29158e-10
contig_13688	583	A5BGR3	Putative uncharacterized protein OS=Vitis vinifera GN=VITISV_005391 PE=2 SV=1	36.6292	12.0771	3.03294	0.000587689	0.0174434
contig_1243	602	A5BGD6	Putative uncharacterized protein (Fragment) OS=Vitis vinifera GN=VITISV_034298 PE=2 SV=1	204.014	83.4851	2.44372	3.25717e-13	4.09878e-11
contig_8945	365	A5BGD6	Putative uncharacterized protein (Fragment) OS=Vitis vinifera GN=VITISV_034298 PE=2 SV=1	97.1985	43.427	2.2382	4.54238e-06	0.000225537
contig_39109	398	A5BFC3	Putative uncharacterized protein OS=Vitis vinifera GN=VIT_11s0016g05330 PE=4 SV=1	28.2814	1.91724	14.7511	2.19162e-07	1.3799e-05
contig_2949	401	A5BFC3	Putative uncharacterized protein OS=Vitis vinifera GN=VIT_11s0016g05330 PE=4 SV=1	44.9249	7.3521	6.11048	1.2246e-07	8.04882e-06
contig_2694	405	A5BFC3	Putative uncharacterized protein OS=Vitis vinifera GN=VIT_11s0016g05330 PE=4 SV=1	88.7026	15.758	5.62907	8.84702e-14	1.17308e-11
contig_5580	803	A5BDS3	Putative uncharacterized protein OS=Vitis vinifera GN=VITISV_033511 PE=4 SV=1	75.5894	37.5354	2.01382	0.000333858	0.0106312
contig_24566	1092	A5BBE3	Putative uncharacterized protein OS=Vitis vinifera GN=VITISV_038832 PE=4 SV=1	83.2082	7.17832	11.5916	1.69557e-17	3.07352e-15
contig_8381	554	A5BB66	Putative uncharacterized protein OS=Vitis vinifera GN=VITISV_011425 PE=2 SV=1	34.6065	10.5181	3.2902	0.000325712	0.0104336
contig_30024	1081	A5B771	Putative uncharacterized protein OS=Vitis vinifera GN=VITISV_006410 PE=4 SV=1	34.3031	9.46528	3.6241	0.000146279	0.00515783
contig_1642	1770	A5B6J1	Putative uncharacterized protein OS=Vitis vinifera GN=VITISV_015280 PE=4 SV=1	33.3865	0.0587875	567.918	9.22041e-10	8.10748e-08
contig_86	1307	A5B5L6	Putative uncharacterized protein OS=Vitis vinifera GN=VITISV_010827 PE=4 SV=1	22.2144	4.13986	5.36597	0.000515289	0.0155933
contig_26066	487	A5B596	Putative uncharacterized protein OS=Vitis vinifera GN=VITISV_032921 PE=2 SV=1	83.9194	17.9477	4.67578	1.13739e-11	1.21391e-09
contig_9159	501	A5B4K8	Putative uncharacterized protein OS=Vitis vinifera GN=VIT_19s0014g00090 PE=4 SV=1	42.6769	1.86923	22.8313	2.55698e-11	2.6576e-09
First_Contig350	936	A5B4B8	Putative uncharacterized protein OS=Vitis vinifera GN=VITISV_031743 PE=3 SV=1	143.352	25.1982	5.68899	2.29935e-21	5.44214e-19
contig_39803	305	A5B2E1	Putative uncharacterized protein OS=Vitis vinifera GN=VITISV_013491 PE=2 SV=1	45.6138	1e-05	4.56138e+06	2.80931e-13	3.56962e-11
contig_38664	704	A5AT12	Putative uncharacterized protein OS=Vitis vinifera GN=VITISV_026093 PE=4 SV=1	19.0892	1.92145	9.93482	6.13316e-05	0.00239965
contig_16356	1463	A5AMS5	Putative uncharacterized protein OS=Vitis vinifera GN=VITISV_034041 PE=4 SV=1	28.618	0.45045	63.5321	2.61558e-08	1.88898e-06
contig_22709	630	A5AKJ0	Putative uncharacterized protein OS=Vitis vinifera GN=VITISV_041419 PE=4 SV=1	18.3676	1.76176	10.4257	0.000113008	0.00412643
contig_48035	502	A5AHX3	Putative uncharacterized protein OS=Vitis vinifera GN=VITISV_022963 PE=4 SV=1	36.2529	13.8186	2.62349	0.00113707	0.030853
contig_1095	1021	A5AGE3	Putative uncharacterized protein OS=Vitis vinifera GN=VITISV_043224 PE=4 SV=1	25.0112	1.08708	23.0077	1.46599e-06	8.01986e-05
contig_29029	806	A5AG93	Putative uncharacterized protein OS=Vitis vinifera GN=VITISV_025095 PE=4 SV=1	30.8998	3.52871	8.75668	1.75238e-06	9.42295e-05
contig_6963	745	A5AEG2	Putative uncharacterized protein OS=Vitis vinifera GN=VIT_02s0025g01300 PE=4 SV=1	63.6473	19.4606	3.27057	9.31885e-07	5.23592e-05
contig_51186	473	A5AE68	Putative uncharacterized protein OS=Vitis vinifera GN=VITISV_038746 PE=4 SV=1	21.1838	4.39974	4.81479	0.000864289	0.0244915
contig_9761	390	A5ADU1	Putative uncharacterized protein OS=Vitis vinifera GN=VITISV_025837 PE=4 SV=1	23.332	2.13444	10.9312	2.52933e-05	0.00106438
contig_5363	1105	A5ACL8	Putative uncharacterized protein OS=Vitis vinifera GN=VITISV_043599 PE=2 SV=1	85.704	41.7157	2.05448	8.69877e-05	0.0032637
contig_14319	841	A2TEX8	Lipoxygenase OS=Phaseolus vulgaris PE=2 SV=1	23.3596	6.72246	3.47485	0.00200583	0.049932
contig_6663	902	A1E289	Proline dehydrogenase OS=Actinidia deliciosa PE=2 SV=1	190.77	84.4428	2.25917	7.10078e-11	7.04365e-09
contig_21067	717	A0PJ16	Amb a 1-like protein OS=Artemisia vulgaris PE=2 SV=1	20.0269	0.241873	82.7992	5.22344e-06	0.000255739
contig_25574	371	A0PJ16	Amb a 1-like protein OS=Artemisia vulgaris PE=2 SV=1	19.9901	1e-05	1.99901e+06	1.00608e-05	0.000465388
contig_21041	974	A0PJ16	Amb a 1-like protein OS=Artemisia vulgaris PE=2 SV=1	64.7216	7.22893	8.95314	1.46917e-12	1.723e-10
First_Contig1274	988	A0MMD6	Xyloglucan endotransglycosylase 1 OS=Litchi chinensis GN=XET1 PE=2 SV=1	52.678	6.84565	7.69511	3.65732e-10	3.32798e-08
contig_931	531	A0A762	Calreticulin-1 OS=Glycine max GN=Gm crt-1 PE=2 SV=1	682.142	336.33	2.02819	1.70128e-28	5.55098e-26
First_Contig1859	474	CET2	CEN-like protein 2 OS=Nicotiana tabacum GN=CET2 PE=2 SV=1	13.8708	1e-05	1.38708e+06	0.000490025	0.0150786
First_Contig2491	1196	AB9G	ABC transporter G family member 9 OS=Arabidopsis thaliana GN=ABCG9 PE=3 SV=2	32.4341	0.058001	559.198	1.80313e-09	1.54823e-07
contig_20649	388	CEP3	KDEL-tailed cysteine endopeptidase CEP3 OS=Arabidopsis thaliana GN=CEP3 PE=2 SV=1	16.5386	0.0893933	185.009	7.10209e-05	0.00272507
contig_5304	384	CEP3	KDEL-tailed cysteine endopeptidase CEP3 OS=Arabidopsis thaliana GN=CEP3 PE=2 SV=1	82.8695	0.180649	458.732	2.9862e-24	8.04767e-22
contig_19340	946	LLOS5	R-linalool synthase QH5, chloroplastic OS=Artemisia annua GN=QH5 PE=2 SV=1	54.85	21.9254	2.50167	0.000140407	0.00498736
contig_9770	740	PT225	Probable sugar phosphate/phosphate translocator At2g25520 OS=Arabidopsis thaliana GN=At2g25520 PE=1 SV=1	12.7941	0.515582	24.8149	0.000926862	0.0259507
contig_1242	1862	INO1	Inositol-3-phosphate synthase OS=Nicotiana tabacum PE=2 SV=1	675.909	240.781	2.80716	1.55798e-49	1.12076e-46
contig_3260	2213	CAPPC	Phosphoenolpyruvate carboxylase 2 OS=Flaveria trinervia GN=PPCC PE=1 SV=1	92.7657	38.0543	2.43772	1.8952e-06	0.000100723
contig_572	893	WTR42	WAT1-related protein At5g40240 OS=Arabidopsis thaliana GN=At5g40240 PE=2 SV=1	27.0353	8.19536	3.29886	0.00157952	0.0406947
contig_13578	738	GDL72	GDSL esterase/lipase At5g03810 OS=Arabidopsis thaliana GN=At5g03810 PE=3 SV=1	23.9115	1e-05	2.39115e+06	7.23809e-07	4.16413e-05
contig_1515	542	SNAK1	Snakin-1 OS=Solanum tuberosum GN=SN1 PE=1 SV=1	969.184	0.51195	1893.12	3.09812e-292	3.53802e-288
First_Contig883	652	ACTS	Actin, alpha skeletal muscle OS=Atractaspis microlepidota microlepidota GN=ACTA1 PE=2 SV=1	101.284	40.9619	2.47263	2.23103e-07	1.40085e-05
contig_23644	901	PROF1	Profilin-1 OS=Artemisia vulgaris PE=1 SV=3	84.3847	1.57832	53.4648	1.71561e-23	4.42759e-21
contig_22680	507	PROF2	Profilin-2 OS=Artemisia vulgaris PE=1 SV=3	62.9207	0.205234	306.579	2.65365e-18	5.08248e-16
contig_10554	1393	SG1	Strictosidine-O-beta-D-glucosidase OS=Rauvolfia serpentina GN=SGR1 PE=1 SV=1	81.748	3.80958	21.4585	2.14903e-20	4.71956e-18
contig_3841	421	ALL1	Major pollen allergen Art v 1 OS=Artemisia vulgaris PE=1 SV=1	43.4153	0.0823863	526.973	1.08858e-12	1.29158e-10
contig_3840	611	ALL1	Major pollen allergen Art v 1 OS=Artemisia vulgaris PE=1 SV=1	179.014	0.340602	525.583	2.48248e-53	2.00705e-50
contig_18927	395	SQD1	UDP-sulfoquinovose synthase, chloroplastic OS=Spinacia oleracea GN=SQD1 PE=1 SV=1	51.2666	14.7519	3.47524	3.75068e-06	0.000188896
contig_18230	328	PLDA1	Phospholipase D alpha 1 OS=Cynara cardunculus GN=PLD1 PE=1 SV=2	11.3054	1e-05	1.13054e+06	0.00174624	0.0447627
contig_27698	865	GRDH	Glucose and ribitol dehydrogenase OS=Daucus carota GN=CAISE5 PE=2 SV=1	12.8303	0.0400978	319.975	0.000926862	0.0259507
contig_26423	659	PTR51	Putative peptide/nitrate transporter At5g19640 OS=Arabidopsis thaliana GN=At5g19640 PE=2 SV=1	12.0122	0.315793	38.0381	0.000926862	0.0259507
contig_22351	353	VATE1	V-type proton ATPase subunit E1 OS=Arabidopsis thaliana GN=VHA-E1 PE=1 SV=2	36.8038	5.60063	6.57137	8.46277e-07	4.78731e-05
contig_3506	572	CYTB	Cysteine proteinase inhibitor B OS=Helianthus annuus PE=1 SV=1	83.8628	12.3094	6.81291	3.16877e-14	4.37304e-12
contig_12718	581	CYTB	Cysteine proteinase inhibitor B OS=Helianthus annuus PE=1 SV=1	173.366	51.5792	3.36116	5.0197e-17	8.76855e-15
contig_50629	1143	PDR3	Pleiotropic drug resistance protein 3 OS=Oryza sativa subsp. japonica GN=PDR3 PE=2 SV=1	28.761	7.3739	3.90038	0.00044504	0.0138671
contig_3060	381	BCB1	Blue copper protein OS=Arabidopsis thaliana GN=BCB PE=1 SV=2	149.718	1e-05	1.49718e+07	2.5836e-44	1.56315e-41
contig_3061	699	BCB1	Blue copper protein OS=Arabidopsis thaliana GN=BCB PE=1 SV=2	211.07	1e-05	2.1107e+07	5.80508e-63	6.46764e-60
First_Contig1173	689	DCAM	S-adenosylmethionine decarboxylase proenzyme OS=Helianthus annuus GN=SAMDC PE=2 SV=1	46.4146	1.96328	23.6414	1.84839e-12	2.14026e-10
contig_26392	473	DCAM	S-adenosylmethionine decarboxylase proenzyme OS=Helianthus annuus GN=SAMDC PE=2 SV=1	100.248	21.852	4.58757	1.35334e-13	1.75625e-11
contig_17212	367	GCSP	Glycine dehydrogenase [decarboxylating], mitochondrial OS=Flaveria trinervia GN=GDCSPA PE=3 SV=1	57.3277	2.74075	20.9168	1.35418e-14	1.9361e-12
contig_25711	559	NLTP6	Non-specific lipid-transfer protein OS=Ambrosia artemisiifolia PE=1 SV=1	37.308	0.0620476	601.28	6.26072e-11	6.25107e-09
contig_71922	576	TPRL3	Tropinone reductase-like 3 OS=Erythroxylum coca PE=2 SV=1	60.0404	28.0608	2.13965	0.000671778	0.0197595
contig_35260	395	CSPL9	CASP-like protein VIT_11s0052g01140 OS=Vitis vinifera GN=VIT_11s0052g01140 PE=2 SV=1	27.2978	5.09293	5.35993	0.000108909	0.00398791
contig_45130	586	CSPLD	CASP-like protein GSVIVT00034332001 OS=Vitis vinifera GN=VIT_09s0002g03780 PE=2 SV=1	29.4855	2.36755	12.454	6.86731e-07	3.97083e-05
