# Supplementary material for: Whole-Transcriptome Analysis of Differentially Expressed Genes in the Vegetative Buds, Floral Buds and Buds of Chrysanthemum morifolium
Source: PLoS One. 2015 May 26;10(5):e0128009. doi: 10.1371/journal.pone.0128009 (PMC4444331; doi:10.1371/journal.pone.0128009)
Supplement: S6 Table — (XLSX) [file pone.0128009.s006.xlsx]

## Sheet: Sheet1
Unigene ID	Unigene length	Protein ID	Protein description	Buds (RPKM)	Floral buds (RPKM)	P-value	FDR
contig_42758	419	Q9ZU10	F5F19.22 protein (Fragment) OS=Arabidopsis thaliana GN=F5F19.22 PE=4 SV=1	14.5618	1e-05	0.000258172	0.00860189
contig_16678	825	Q9MBF5	Cytochrome P450 OS=Petunia hybrida GN=IMT-2 PE=2 SV=1	37.9663	1e-05	6.26072e-11	6.25107e-09
contig_1879	798	Q6E0U9	Non-specific lipid-transfer protein OS=Nicotiana glauca GN=LTP5 PE=3 SV=1	147.051	1e-05	1.03006e-43	6.07128e-41
contig_13142	388	Q5BPZ3	Putative uncharacterized protein OS=Arabidopsis thaliana GN=At1g24480 PE=4 SV=1	32.8738	1e-05	1.80313e-09	1.54823e-07
contig_55870	363	O23959	Ca+2-binding EF hand protein OS=Glycine max GN=GmPM13 PE=2 SV=1	39.6297	1e-05	1.62537e-11	1.72265e-09
contig_452	1561	M1E0X0	Uncharacterized protein OS=Solanum tuberosum GN=PGSC0003DMG400047137 PE=4 SV=1	65.5202	1e-05	3.41662e-19	7.06197e-17
contig_46617	596	M1DNH0	Uncharacterized protein OS=Solanum tuberosum GN=PGSC0003DMG400041390 PE=4 SV=1	13.5467	1e-05	0.000490025	0.0150786
contig_52319	1124	M1CWJ1	Uncharacterized protein OS=Solanum tuberosum GN=PGSC0003DMG400029672 PE=4 SV=1	12.939	1e-05	0.000926862	0.0259507
contig_55610	349	M1CS37	Uncharacterized protein OS=Solanum tuberosum GN=PGSC0003DMG400028543 PE=4 SV=1	13.6393	1e-05	0.000490025	0.0150786
contig_16825	389	M1CKY6	Uncharacterized protein OS=Solanum tuberosum GN=PGSC0003DMG400027095 PE=4 SV=1	34.2767	1e-05	4.71146e-10	4.25331e-08
contig_9547	482	M1CKY6	Uncharacterized protein OS=Solanum tuberosum GN=PGSC0003DMG400027095 PE=4 SV=1	46.5963	1e-05	1.42624e-13	1.8456e-11
contig_32168	407	M1BSD5	Uncharacterized protein OS=Solanum tuberosum GN=PGSC0003DMG402020132 PE=4 SV=1	51.952	1e-05	4.78273e-15	7.11637e-13
contig_3392	1744	M1BLR9	Uncharacterized protein OS=Solanum tuberosum GN=PGSC0003DMG400018649 PE=4 SV=1	154.251	1e-05	8.13435e-46	5.12515e-43
contig_21341	539	M1B175	Uncharacterized protein OS=Solanum tuberosum GN=PGSC0003DMG400013347 PE=4 SV=1	61.6247	1e-05	5.25286e-18	9.83394e-16
contig_4860	1265	M1ANW4	Uncharacterized protein OS=Solanum tuberosum GN=PGSC0003DMG400010387 PE=4 SV=1	150.497	1e-05	1.29384e-44	7.98676e-42
contig_11721	371	M1ANH0	Uncharacterized protein OS=Solanum tuberosum GN=PGSC0003DMG400010288 PE=4 SV=1	32.3954	1e-05	1.80313e-09	1.54823e-07
contig_68898	532	M1ADI5	Uncharacterized protein OS=Solanum tuberosum GN=PGSC0003DMG400007904 PE=4 SV=1	15.7696	1e-05	0.000135598	0.00484288
contig_30411	364	M0ZNA8	Uncharacterized protein OS=Solanum tuberosum GN=PGSC0003DMG400001728 PE=4 SV=1	21.3861	1e-05	2.70723e-06	0.000140849
contig_44105	306	M0ZIJ0	Uncharacterized protein OS=Solanum tuberosum GN=PGSC0003DMG400000545 PE=4 SV=1	38.7611	1e-05	3.19089e-11	3.27915e-09
First_Contig2148	338	M0SV23	Uncharacterized protein OS=Musa acuminata subsp. malaccensis PE=4 SV=1	19.6076	1e-05	1.00608e-05	0.000465388
contig_9078	393	M0SGG1	Uncharacterized protein OS=Musa acuminata subsp. malaccensis PE=4 SV=1	25.563	1e-05	1.92453e-07	1.22867e-05
contig_10640	1238	M0RJ08	Uncharacterized protein OS=Musa acuminata subsp. malaccensis PE=4 SV=1	44.2071	1e-05	5.53127e-13	6.80123e-11
contig_36691	1066	K9MJ93	Cysteine-rich-repeat containing protein (Fragment) OS=Senecio aethnensis PE=4 SV=1	12.212	1e-05	0.000926862	0.0259507
contig_23429	660	K7UXH3	Uncharacterized protein OS=Zea mays GN=ZEAMMB73_941917 PE=3 SV=1	68.019	1e-05	4.39065e-20	9.48287e-18
contig_47521	570	K7LK85	Uncharacterized protein OS=Glycine max PE=4 SV=1	16.9791	1e-05	7.10209e-05	0.00272507
contig_11433	958	K7LH48	Uncharacterized protein OS=Glycine max PE=4 SV=1	59.7357	1e-05	2.05679e-17	3.71356e-15
contig_15772	1024	K7KGT6	Uncharacterized protein OS=Glycine max PE=4 SV=1	24.1674	1e-05	3.73467e-07	2.2536e-05
contig_14791	395	K7KFB9	Uncharacterized protein OS=Glycine max PE=4 SV=1	22.5706	1e-05	1.40087e-06	7.70511e-05
contig_14527	447	K4CVA3	Uncharacterized protein OS=Solanum lycopersicum GN=Solyc09g075260.2 PE=4 SV=1	75.8967	1e-05	3.63526e-22	8.80938e-20
contig_63876	390	K4CUK6	3-ketoacyl-CoA synthase OS=Solanum lycopersicum GN=Solyc09g065800.2 PE=3 SV=1	16.8584	1e-05	7.10209e-05	0.00272507
contig_14790	556	K4CUK1	Uncharacterized protein OS=Solanum lycopersicum GN=Solyc09g065750.2 PE=4 SV=1	98.4323	1e-05	4.9921e-29	1.6645e-26
contig_4094	2357	K4CCW2	Uncharacterized protein OS=Solanum lycopersicum GN=Solyc07g021020.2 PE=4 SV=1	57.82	1e-05	8.04537e-17	1.38945e-14
contig_383	1424	K4C6J4	Uncharacterized protein OS=Solanum lycopersicum GN=Solyc06g060130.2 PE=4 SV=1	13.0203	1e-05	0.000490025	0.0150786
contig_29240	408	K4C4J4	Uncharacterized protein OS=Solanum lycopersicum GN=Solyc06g031710.2 PE=4 SV=1	16.4369	1e-05	7.10209e-05	0.00272507
contig_52931	318	K4BSV7	Uncharacterized protein OS=Solanum lycopersicum GN=Solyc04g056590.2 PE=4 SV=1	11.082	1e-05	0.00174624	0.0447627
contig_18213	488	K4BKS1	Uncharacterized protein OS=Solanum lycopersicum GN=Solyc03g114190.1 PE=4 SV=1	18.4309	1e-05	1.9341e-05	0.00084222
contig_21239	631	K4BE25	Uncharacterized protein OS=Solanum lycopersicum GN=Solyc03g006020.2 PE=4 SV=1	12.7119	1e-05	0.000926862	0.0259507
contig_53633	506	K4B8E7	Uncharacterized protein OS=Solanum lycopersicum GN=Solyc02g071710.2 PE=4 SV=1	25.3116	1e-05	1.92453e-07	1.22867e-05
First_Contig1556	725	K4B360	Uncharacterized protein OS=Solanum lycopersicum GN=Solyc01g108450.2 PE=4 SV=1	14.401	1e-05	0.000258172	0.00860189
contig_54099	346	K4B360	Uncharacterized protein OS=Solanum lycopersicum GN=Solyc01g108450.2 PE=4 SV=1	24.6269	1e-05	3.73467e-07	2.2536e-05
First_Contig574	567	K4B0J8	Uncharacterized protein OS=Solanum lycopersicum GN=Solyc01g098110.2 PE=4 SV=1	21.197	1e-05	2.70723e-06	0.000140849
First_Contig2549	3175	K4ASN0	Uncharacterized protein OS=Solanum lycopersicum GN=Solyc01g006640.1 PE=4 SV=1	12.5573	1e-05	0.000926862	0.0259507
contig_58745	483	K4ASM6	Uncharacterized protein OS=Solanum lycopersicum GN=Solyc01g006600.1 PE=4 SV=1	18.8395	1e-05	1.9341e-05	0.00084222
contig_1878	578	I6QLE1	Non-specific lipid-transfer protein OS=Vitis pseudoreticulata PE=3 SV=1	117.572	1e-05	1.02804e-34	4.32816e-32
contig_48935	1436	I6PD20	Tryptophan aminotransferase-like protein 2 (Fragment) OS=Pisum sativum GN=TAR2 PE=4 SV=1	11.6844	1e-05	0.00174624	0.0447627
contig_64793	328	I3T9Y3	Uncharacterized protein OS=Lotus japonicus PE=2 SV=1	17.0784	1e-05	3.71046e-05	0.00151739
contig_21523	867	I1QMF0	Uncharacterized protein OS=Oryza glaberrima PE=4 SV=1	20.0504	1e-05	5.22344e-06	0.000255739
contig_2076	338	I1PEF8	Uncharacterized protein OS=Oryza glaberrima PE=4 SV=1	20.5413	1e-05	5.22344e-06	0.000255739
contig_71154	313	I1KR53	Uncharacterized protein OS=Glycine max PE=4 SV=1	14.1998	1e-05	0.000258172	0.00860189
contig_17840	757	I1KP61	Uncharacterized protein OS=Glycine max PE=3 SV=1	27.1329	1e-05	5.09273e-08	3.54624e-06
contig_22915	861	I1JQB9	Uncharacterized protein OS=Glycine max PE=4 SV=2	17.8382	1e-05	3.71046e-05	0.00151739
First_Contig1520	981	I1JCF4	Uncharacterized protein OS=Glycine max PE=4 SV=2	11.6885	1e-05	0.00174624	0.0447627
contig_8039	1653	H9NEK9	Hydroxycinnamoyl-coenzyme A shikimate/quinate hydroxycinnamoyltransferase 2 OS=Pyrus x bretschneideri GN=HCT2 PE=2 SV=1	61.9054	1e-05	5.25286e-18	9.83394e-16
contig_32859	501	G7LFX0	Putative uncharacterized protein OS=Medicago truncatula GN=MTR_8g013830 PE=4 SV=1	11.6535	1e-05	0.00174624	0.0447627
First_Contig1115	449	G7L2Q3	Flavonoid 3'-monooxygenase OS=Medicago truncatula GN=MTR_7g087520 PE=3 SV=1	22.199	1e-05	1.40087e-06	7.70511e-05
contig_38975	374	G7L2Q3	Flavonoid 3'-monooxygenase OS=Medicago truncatula GN=MTR_7g087520 PE=3 SV=1	27.4242	1e-05	5.09273e-08	3.54624e-06
contig_422	1032	G7JHK7	Pyruvate kinase OS=Medicago truncatula GN=MTR_4g083330 PE=1 SV=1	17.6347	1e-05	3.71046e-05	0.00151739
contig_23798	1755	G7IT59	Putative uncharacterized protein OS=Medicago truncatula GN=MTR_2g063210 PE=4 SV=1	20.1102	1e-05	5.22344e-06	0.000255739
contig_1962	374	G7IAQ0	Tapetum-specific protein A9 OS=Medicago truncatula GN=MTR_1g101360 PE=4 SV=1	607.832	1e-05	2.17769e-182	1.04712e-178
contig_26899	413	G1CI86	Beta-amyrin synthase AS2 (Fragment) OS=Eleutherococcus senticosus PE=2 SV=1	19.5492	1e-05	1.00608e-05	0.000465388
contig_26900	447	G1CI86	Beta-amyrin synthase AS2 (Fragment) OS=Eleutherococcus senticosus PE=2 SV=1	19.2389	1e-05	1.00608e-05	0.000465388
contig_12363	774	F6I6G2	Putative uncharacterized protein OS=Vitis vinifera GN=VIT_15s0046g00100 PE=4 SV=1	11.1788	1e-05	0.00174624	0.0447627
contig_9943	1502	F6I1S3	Putative uncharacterized protein OS=Vitis vinifera GN=VIT_15s0107g00380 PE=4 SV=1	112.743	1e-05	3.23288e-33	1.27858e-30
contig_34935	394	F6I0G4	Putative uncharacterized protein OS=Vitis vinifera GN=VIT_04s0044g01000 PE=3 SV=1	25.0976	1e-05	1.92453e-07	1.22867e-05
contig_28839	602	F6HQE1	Putative uncharacterized protein OS=Vitis vinifera GN=VIT_03s0063g00870 PE=4 SV=1	14.6349	1e-05	0.000258172	0.00860189
contig_50522	353	F6H7T6	Putative uncharacterized protein OS=Vitis vinifera GN=VIT_00s0181g00150 PE=4 SV=1	16.0179	1e-05	7.10209e-05	0.00272507
contig_17642	793	F6H5C6	Putative uncharacterized protein OS=Vitis vinifera GN=VIT_12s0028g00070 PE=4 SV=1	11.9059	1e-05	0.00174624	0.0447627
contig_15782	1024	F6H274	Putative uncharacterized protein OS=Vitis vinifera GN=VIT_19s0014g03280 PE=3 SV=1	17.1817	1e-05	3.71046e-05	0.00151739
contig_25113	796	F6H1D7	Putative uncharacterized protein OS=Vitis vinifera GN=VIT_18s0001g11100 PE=4 SV=1	30.7593	1e-05	6.87941e-09	5.38557e-07
contig_2228	627	F6GVP1	Putative uncharacterized protein OS=Vitis vinifera GN=VIT_01s0137g00410 PE=3 SV=1	141.017	1e-05	6.52087e-42	3.72338e-39
contig_2213	1763	F6GVP1	Putative uncharacterized protein OS=Vitis vinifera GN=VIT_01s0137g00410 PE=3 SV=1	78.4795	1e-05	4.64697e-23	1.17277e-20
contig_20190	504	F6GTQ6	Putative uncharacterized protein OS=Vitis vinifera GN=VIT_17s0000g09650 PE=4 SV=1	39.7617	1e-05	1.62537e-11	1.72265e-09
contig_6969	422	F6GTQ6	Putative uncharacterized protein OS=Vitis vinifera GN=VIT_17s0000g09650 PE=4 SV=1	23.9309	1e-05	7.23809e-07	4.16413e-05
contig_20189	1871	F6GTQ6	Putative uncharacterized protein OS=Vitis vinifera GN=VIT_17s0000g09650 PE=4 SV=1	41.5922	1e-05	4.21053e-12	4.71988e-10
contig_68718	325	F6GTM4	Putative uncharacterized protein OS=Vitis vinifera GN=VIT_17s0000g09900 PE=4 SV=1	32.0444	1e-05	1.80313e-09	1.54823e-07
contig_11832	596	E9LTM2	Thaumatin-like protein OS=Ambrosia trifida PE=4 SV=1	89.6198	1e-05	2.43678e-26	7.29908e-24
First_Contig463	553	E9LTM2	Thaumatin-like protein OS=Ambrosia trifida PE=4 SV=1	61.8242	1e-05	5.25286e-18	9.83394e-16
contig_7097	437	D7U8Q0	Putative uncharacterized protein OS=Vitis vinifera GN=VIT_08s0032g00890 PE=4 SV=1	15.0452	1e-05	0.000135598	0.00484288
contig_10948	2382	D7T8F2	Putative uncharacterized protein OS=Vitis vinifera GN=VIT_01s0011g06390 PE=4 SV=1	26.7407	1e-05	9.90558e-08	6.60075e-06
contig_26189	1228	D7T6R9	Putative uncharacterized protein OS=Vitis vinifera GN=VIT_05s0020g02740 PE=3 SV=1	37.6711	1e-05	6.26072e-11	6.25107e-09
contig_33641	1248	D7SR07	Putative uncharacterized protein OS=Vitis vinifera GN=VIT_08s0058g01120 PE=4 SV=1	13.3603	1e-05	0.000490025	0.0150786
contig_11778	368	D7SNT2	Putative uncharacterized protein OS=Vitis vinifera GN=VIT_05s0029g00170 PE=4 SV=1	51.4547	1e-05	4.78273e-15	7.11637e-13
contig_25309	381	D7MVE7	Putative uncharacterized protein OS=Arabidopsis lyrata subsp. lyrata GN=ARALYDRAFT_359039 PE=4 SV=1	65.23	1e-05	3.41662e-19	7.06197e-17
contig_12367	381	D7MQ41	Putative uncharacterized protein OS=Arabidopsis lyrata subsp. lyrata GN=ARALYDRAFT_495086 PE=3 SV=1	59.6388	1e-05	2.05679e-17	3.71356e-15
contig_40793	620	D4IIH9	Ragweed homologue of Art v 1 (Precursor) OS=Ambrosia artemisiifolia GN=rha1 PE=2 SV=1	40.1273	1e-05	8.27479e-12	8.99972e-10
contig_24206	397	C6T7I0	Putative uncharacterized protein OS=Glycine max PE=2 SV=1	23.5168	1e-05	7.23809e-07	4.16413e-05
contig_40362	447	C5XRX3	Putative uncharacterized protein Sb04g032840 OS=Sorghum bicolor GN=Sb04g032840 PE=3 SV=1	20.8275	1e-05	5.22344e-06	0.000255739
contig_20715	439	C0PT78	Putative uncharacterized protein OS=Picea sitchensis PE=2 SV=1	26.7783	1e-05	9.90558e-08	6.60075e-06
contig_15743	338	B9T498	Putative uncharacterized protein OS=Ricinus communis GN=RCOM_0176270 PE=4 SV=1	32.0569	1e-05	1.80313e-09	1.54823e-07
contig_14331	860	B9SBG5	Flavonoid 3-hydroxylase, putative OS=Ricinus communis GN=RCOM_0717960 PE=3 SV=1	26.4826	1e-05	9.90558e-08	6.60075e-06
contig_14330	719	B9SBG5	Flavonoid 3-hydroxylase, putative OS=Ricinus communis GN=RCOM_0717960 PE=3 SV=1	31.3467	1e-05	3.52344e-09	2.87409e-07
contig_14329	516	B9SBG5	Flavonoid 3-hydroxylase, putative OS=Ricinus communis GN=RCOM_0717960 PE=3 SV=1	34.4029	1e-05	4.71146e-10	4.25331e-08
contig_28353	365	B9S8W9	Amino acid transporter, putative OS=Ricinus communis GN=RCOM_0836440 PE=4 SV=1	71.4758	1e-05	5.63256e-21	1.31272e-18
contig_8726	958	B9RZR6	Zinc finger protein, putative OS=Ricinus communis GN=RCOM_1000640 PE=4 SV=1	57.1277	1e-05	8.04537e-17	1.38945e-14
contig_39390	329	B9RYN0	3-oxoacyl-[acyl-carrier-protein] synthase, putative OS=Ricinus communis GN=RCOM_1311820 PE=3 SV=1	13.9889	1e-05	0.000490025	0.0150786
contig_13336	728	B9RW62	Micronuclear linker histone polyprotein, putative OS=Ricinus communis GN=RCOM_1176290 PE=4 SV=1	33.9576	1e-05	9.22041e-10	8.10748e-08
contig_28042	1247	B9RPA0	Taxadien-5-alpha-ol O-acetyltransferase, putative OS=Ricinus communis GN=RCOM_0925760 PE=4 SV=1	45.5541	1e-05	2.80931e-13	3.56962e-11
contig_15973	801	B9RI78	Putative uncharacterized protein OS=Ricinus communis GN=RCOM_1576930 PE=4 SV=1	17.1059	1e-05	3.71046e-05	0.00151739
contig_1154	701	B9RHJ2	Lipid binding protein, putative OS=Ricinus communis GN=RCOM_1527890 PE=4 SV=1	1303.62	1e-05	0	0
contig_3983	779	B9REB6	Protein CRABS CLAW, putative OS=Ricinus communis GN=RCOM_1620070 PE=4 SV=1	46.0825	1e-05	1.42624e-13	1.8456e-11
contig_16550	471	B9RBW4	Blue copper protein, putative OS=Ricinus communis GN=RCOM_1681690 PE=4 SV=1	31.9944	1e-05	3.52344e-09	2.87409e-07
contig_51652	557	B9RBW4	Blue copper protein, putative OS=Ricinus communis GN=RCOM_1681690 PE=4 SV=1	21.5303	1e-05	2.70723e-06	0.000140849
contig_23640	1974	B9R735	RNA binding protein, putative OS=Ricinus communis GN=RCOM_1588230 PE=4 SV=1	12.9231	1e-05	0.000926862	0.0259507
contig_30516	371	B9PE02	High affinity inorganic phosphate transporter OS=Populus trichocarpa GN=POPTRDRAFT_585992 PE=4 SV=1	12.7597	1e-05	0.000926862	0.0259507
contig_36847	601	B9NIT5	Predicted protein OS=Populus trichocarpa GN=POPTRDRAFT_588834 PE=2 SV=1	12.9964	1e-05	0.000926862	0.0259507
contig_7649	697	B9NBN9	Predicted protein OS=Populus trichocarpa GN=POPTRDRAFT_837652 PE=4 SV=1	71.9168	1e-05	5.63256e-21	1.31272e-18
contig_2296	459	B9N8D1	Predicted protein OS=Populus trichocarpa GN=POPTRDRAFT_828515 PE=3 SV=1	158.826	1e-05	5.11082e-47	3.43323e-44
contig_37065	980	B9N3H7	Putative uncharacterized protein OS=Populus trichocarpa GN=POPTRDRAFT_743829 PE=4 SV=1	13.3374	1e-05	0.000490025	0.0150786
contig_32570	481	B9IF22	Predicted protein OS=Populus trichocarpa GN=POPTRDRAFT_666563 PE=3 SV=1	13.2316	1e-05	0.000490025	0.0150786
contig_19332	1007	B9IF22	Predicted protein OS=Populus trichocarpa GN=POPTRDRAFT_666563 PE=3 SV=1	43.3008	1e-05	1.08858e-12	1.29158e-10
contig_27103	378	B9I889	Predicted protein OS=Populus trichocarpa GN=POPTRDRAFT_893333 PE=2 SV=1	31.4476	1e-05	3.52344e-09	2.87409e-07
contig_27411	426	B9I863	Predicted protein OS=Populus trichocarpa GN=POPTRDRAFT_773713 PE=4 SV=1	21.2368	1e-05	2.70723e-06	0.000140849
contig_13955	1827	B9I863	Predicted protein OS=Populus trichocarpa GN=POPTRDRAFT_773713 PE=4 SV=1	28.0264	1e-05	2.61558e-08	1.88898e-06
contig_51037	731	B9HYL1	Predicted protein OS=Populus trichocarpa GN=POPTRDRAFT_890037 PE=4 SV=1	14.4267	1e-05	0.000258172	0.00860189
contig_20106	587	B9HYL1	Predicted protein OS=Populus trichocarpa GN=POPTRDRAFT_890037 PE=4 SV=1	13.4856	1e-05	0.000490025	0.0150786
contig_30637	1314	B9HQA6	Predicted protein OS=Populus trichocarpa GN=POPTRDRAFT_768381 PE=4 SV=1	11.3282	1e-05	0.00174624	0.0447627
contig_24897	562	B9HJR2	Predicted protein OS=Populus trichocarpa GN=POPTRDRAFT_1085283 PE=4 SV=1	32.5229	1e-05	1.80313e-09	1.54823e-07
contig_11585	804	B9HJR2	Predicted protein OS=Populus trichocarpa GN=POPTRDRAFT_1085283 PE=4 SV=1	71.8318	1e-05	5.63256e-21	1.31272e-18
contig_15472	460	B9GS84	Predicted protein OS=Populus trichocarpa GN=POPTRDRAFT_710729 PE=4 SV=1	35.1035	1e-05	2.4058e-10	2.24277e-08
First_Contig97	2042	B9GMK1	Acyl	289.947	1e-05	1.79734e-86	3.90959e-83
contig_40784	745	B5TV69	Late embryogenesis abundant protein OS=Camellia sinensis PE=2 SV=1	14.6145	1e-05	0.000258172	0.00860189
contig_20765	449	B5KV19	Polygalacturonase inhibitor protein (Fragment) OS=Helianthus annuus GN=PGIP PE=4 SV=1	41.4694	1e-05	4.21053e-12	4.71988e-10
contig_13581	325	B4FMS8	Uncharacterized protein OS=Zea mays PE=2 SV=1	11.4907	1e-05	0.00174624	0.0447627
First_Contig415	1528	B0FTZ8	Nectar protein 1 (Fragment) OS=Jacaranda mimosifolia PE=2 SV=1	114.129	1e-05	8.1405e-34	3.26188e-31
contig_3869	348	A9P9Q2	Predicted protein OS=Populus trichocarpa GN=POPTRDRAFT_566996 PE=2 SV=1	95.9009	1e-05	3.93431e-28	1.24804e-25
contig_2711	570	A5C696	Putative uncharacterized protein OS=Vitis vinifera GN=VITISV_032391 PE=3 SV=1	179.48	1e-05	2.48248e-53	2.00705e-50
contig_31766	533	A5BY28	Putative uncharacterized protein OS=Vitis vinifera GN=VITISV_019221 PE=4 SV=1	28.1247	1e-05	2.61558e-08	1.88898e-06
contig_29231	625	A5BJG2	Putative uncharacterized protein OS=Vitis vinifera GN=VITISV_027272 PE=3 SV=1	15.2745	1e-05	0.000135598	0.00484288
contig_26913	428	A5BHD4	Putative uncharacterized protein OS=Vitis vinifera GN=VITISV_020586 PE=2 SV=1	43.6884	1e-05	1.08858e-12	1.29158e-10
contig_1642	1770	A5B6J1	Putative uncharacterized protein OS=Vitis vinifera GN=VITISV_015280 PE=4 SV=1	33.3865	1e-05	9.22041e-10	8.10748e-08
contig_39803	305	A5B2E1	Putative uncharacterized protein OS=Vitis vinifera GN=VITISV_013491 PE=2 SV=1	45.6138	1e-05	2.80931e-13	3.56962e-11
contig_25574	371	A0PJ16	Amb a 1-like protein OS=Artemisia vulgaris PE=2 SV=1	19.9901	1e-05	1.00608e-05	0.000465388
First_Contig1859	474	CET2	CEN-like protein 2 OS=Nicotiana tabacum GN=CET2 PE=2 SV=1	13.8708	1e-05	0.000490025	0.0150786
First_Contig2491	1196	AB9G	ABC transporter G family member 9 OS=Arabidopsis thaliana GN=ABCG9 PE=3 SV=2	32.4341	1e-05	1.80313e-09	1.54823e-07
contig_20649	388	CEP3	KDEL-tailed cysteine endopeptidase CEP3 OS=Arabidopsis thaliana GN=CEP3 PE=2 SV=1	16.5386	1e-05	7.10209e-05	0.00272507
contig_13578	738	GDL72	GDSL esterase/lipase At5g03810 OS=Arabidopsis thaliana GN=At5g03810 PE=3 SV=1	23.9115	1e-05	7.23809e-07	4.16413e-05
contig_3841	421	ALL1	Major pollen allergen Art v 1 OS=Artemisia vulgaris PE=1 SV=1	43.4153	1e-05	1.08858e-12	1.29158e-10
contig_18230	328	PLDA1	Phospholipase D alpha 1 OS=Cynara cardunculus GN=PLD1 PE=1 SV=2	11.3054	1e-05	0.00174624	0.0447627
contig_27698	865	GRDH	Glucose and ribitol dehydrogenase OS=Daucus carota GN=CAISE5 PE=2 SV=1	12.8303	1e-05	0.000926862	0.0259507
contig_3060	381	BCB1	Blue copper protein OS=Arabidopsis thaliana GN=BCB PE=1 SV=2	149.718	1e-05	2.5836e-44	1.56315e-41
contig_3061	699	BCB1	Blue copper protein OS=Arabidopsis thaliana GN=BCB PE=1 SV=2	211.07	1e-05	5.80508e-63	6.46764e-60
contig_25711	559	NLTP6	Non-specific lipid-transfer protein OS=Ambrosia artemisiifolia PE=1 SV=1	37.308	1e-05	6.26072e-11	6.25107e-09
contig_4875	315			18.8685	1e-05	1.9341e-05	0.00084222
contig_21388	469			24.6168	1e-05	3.73467e-07	2.2536e-05
contig_32178	436			29.2547	1e-05	1.34202e-08	1.00744e-06
contig_23655	515			17.9242	1e-05	3.71046e-05	0.00151739
contig_30430	383			32.891	1e-05	1.80313e-09	1.54823e-07
contig_12875	436			13.0892	1e-05	0.000490025	0.0150786
contig_63751	380			12.8035	1e-05	0.000926862	0.0259507
contig_45338	1004			17.5764	1e-05	3.71046e-05	0.00151739
contig_23322	380			11.8346	1e-05	0.00174624	0.0447627
contig_27436	367			17.7716	1e-05	3.71046e-05	0.00151739
contig_16469	360			42.3707	1e-05	2.14142e-12	2.46707e-10
contig_47683	311			12.2616	1e-05	0.000926862	0.0259507
contig_29327	335			21.7458	1e-05	2.70723e-06	0.000140849
contig_23320	398			16.2552	1e-05	7.10209e-05	0.00272507
contig_2567	434			14.7857	1e-05	0.000258172	0.00860189
contig_813	592			700.479	1e-05	8.99969e-211	5.13877e-207
contig_13984	385			188.534	1e-05	4.86705e-56	4.44648e-53
contig_23993	355			16.5943	1e-05	7.10209e-05	0.00272507
First_Contig2782	338			12.0602	1e-05	0.000926862	0.0259507
First_Contig288	628			32.832	1e-05	1.80313e-09	1.54823e-07
contig_29479	317			26.7969	1e-05	9.90558e-08	6.60075e-06
contig_40723	430			15.0455	1e-05	0.000135598	0.00484288
First_Contig1990	557			30.4068	1e-05	6.87941e-09	5.38557e-07
contig_47385	1262			13.3996	1e-05	0.000490025	0.0150786
contig_4386	335			41.058	1e-05	4.21053e-12	4.71988e-10
First_Contig2861	331			13.2687	1e-05	0.000490025	0.0150786
contig_4290	354			38.0371	1e-05	3.19089e-11	3.27915e-09
contig_77593	342			11.3809	1e-05	0.00174624	0.0447627
contig_13564	348			103.912	1e-05	1.59644e-30	5.67508e-28
contig_45335	326			11.7781	1e-05	0.00174624	0.0447627
contig_12874	449			19.9147	1e-05	1.00608e-05	0.000465388
contig_36778	544			38.4817	1e-05	3.19089e-11	3.27915e-09
First_Contig718	498			14.9451	1e-05	0.000258172	0.00860189
contig_17436	322			24.5839	1e-05	3.73467e-07	2.2536e-05
contig_8149	708			25.0361	1e-05	1.92453e-07	1.22867e-05
contig_4186	462			17.8173	1e-05	3.71046e-05	0.00151739
contig_46162	377			33.6238	1e-05	9.22041e-10	8.10748e-08
contig_969	366			38.0115	1e-05	3.19089e-11	3.27915e-09
contig_27710	673			27.7059	1e-05	5.09273e-08	3.54624e-06
contig_843	621			35.5313	1e-05	2.4058e-10	2.24277e-08
contig_11833	544			92.6269	1e-05	3.09781e-27	9.62627e-25
contig_23994	954			28.3942	1e-05	2.61558e-08	1.88898e-06
contig_4291	414			16.0717	1e-05	7.10209e-05	0.00272507
contig_4292	363			74.1156	1e-05	7.21418e-22	1.73442e-19
