# Supplementary material for: Whole-Transcriptome Analysis of Differentially Expressed Genes in the Vegetative Buds, Floral Buds and Buds of Chrysanthemum morifolium
Source: PLoS One. 2015 May 26;10(5):e0128009. doi: 10.1371/journal.pone.0128009 (PMC4444331; doi:10.1371/journal.pone.0128009)
Supplement: S7 Table — (XLSX) [file pone.0128009.s007.xlsx]

## Sheet: Sheet1
Unigene ID	Protein ID	Protein description	Buds (RPKM)	Floral buds (RPKM)	Vegetative buds (RPKM)	Fold change (floral buds/Buds)	Fold change (Floral buds/Vegetative buds)	P-value	FDR	GO ID	GO Term
contig_10448	B5M9E5	Beta-glucosidase 08 OS=Solanum lycopersicum GN=LOC100191128 PE=2 SV=1	37.3011	259.087	54.0695	6.94582	4.79174	2.76e-33	1.71e-30	GO:0005975	carbohydrate metabolic process
contig_13050	B9SHH6	Glucan endo-1,3-beta-glucosidase, putative OS=Ricinus communis GN=RCOM_1121830 PE=3 SV=1	27.0536	102.064	24.7135	3.77266	4.12988	1.15e-12	2.09e-10	GO:0005975	carbohydrate metabolic process
contig_16770	B9SJQ9	Xyloglucan endotransglucosylase/hydrolase protein 22, putative OS=Ricinus communis GN=RCOM_1630030 PE=4 SV=1	27.5294	255.774	28.9708	9.29092	8.82867	6.98e-47	6.96e-44	GO:0005975	carbohydrate metabolic process
contig_16790	B9SJQ9	Xyloglucan endotransglucosylase/hydrolase protein 22, putative OS=Ricinus communis GN=RCOM_1630030 PE=4 SV=1	6.56154	63.2279	7.69647	9.63614	8.21518	3.12e-12	5.34e-10	GO:0005975	carbohydrate metabolic process
contig_19465	O82673	Beta-1,3-glucanase OS=Cichorium intybus x Cichorium endivia PE=2 SV=1	3.22264	30.2826	9.22313	9.39683	3.28334	0.000932229	0.0360181	GO:0005975	carbohydrate metabolic process
contig_20242	Q9AVE5	Endo-1,3-beta-glucanase-like protein OS=Pyrus pyrifolia GN=bgn-1 PE=2 SV=1	32.5442	213.095	47.9887	6.54787	4.44053	1.9e-26	8.82e-24	GO:0005975	carbohydrate metabolic process
contig_20243	Q9AVE5	Endo-1,3-beta-glucanase-like protein OS=Pyrus pyrifolia GN=bgn-1 PE=2 SV=1	5.75829	53.5005	8.91753	9.29103	5.99947	3.45e-09	4.09e-07	GO:0005975	carbohydrate metabolic process
contig_20244	Q9AVE5	Endo-1,3-beta-glucanase-like protein OS=Pyrus pyrifolia GN=bgn-1 PE=2 SV=1	13.849	78.0404	17.0418	5.6351	4.57934	1.61e-10	2.3e-08	GO:0005975	carbohydrate metabolic process
contig_23860	A9JIF3	Putative fructan 1-exohydrolase (Fragment) OS=Vernonia herbacea GN=1-FEH PE=2 SV=1	36.8068	91.3701	21.8341	2.48242	4.18475	1.36e-11	2.17e-09	GO:0005975	carbohydrate metabolic process
contig_26627	A5BXV4	Putative uncharacterized protein OS=Vitis vinifera GN=VITISV_027546 PE=2 SV=1	17.6666	67.2511	14.6928	3.80669	4.57715	1.89e-09	2.33e-07	GO:0005975	carbohydrate metabolic process
contig_30734	Q93X60	Fructan 1-exohydrolase IIa (Precursor) OS=Cichorium intybus GN=1-feh IIa PE=1 SV=1	17.0748	49.4385	10.6911	2.89541	4.62429	2.72e-07	2.46e-05	GO:0005975	carbohydrate metabolic process
contig_32199	Q70JE1	Putative xyloglucan endotransglucosylase / hydrolase (Fragment) OS=Lactuca sativa GN=xth PE=2 SV=1	2.81233	58.5428	5.42204	20.8165	10.7972	2.63e-12	4.6e-10	GO:0005975	carbohydrate metabolic process
contig_45947	Q9AVE5	Endo-1,3-beta-glucanase-like protein OS=Pyrus pyrifolia GN=bgn-1 PE=2 SV=1	17.5128	100.428	30.1781	5.73454	3.32783	4.76e-10	6.37e-08	GO:0005975	carbohydrate metabolic process
contig_4715	A5BTD4	Putative uncharacterized protein OS=Vitis vinifera GN=VIT_08s0007g07560 PE=3 SV=1	14.1805	68.3703	20.6217	4.82145	3.31546	2.46e-07	2.25e-05	GO:0005975	carbohydrate metabolic process
contig_49825	J7I5C9	Beta-amylase 8 OS=Poncirus trifoliata GN=BAM8 PE=2 SV=1	13.8774	125.684	23.6447	9.05674	5.3155	3.75e-18	1.05e-15	GO:0005975	carbohydrate metabolic process
contig_51470	B9SJQ9	Xyloglucan endotransglucosylase/hydrolase protein 22, putative OS=Ricinus communis GN=RCOM_1630030 PE=4 SV=1	10.1473	34.6846	4.57094	3.41813	7.58807	7.7e-07	6.48e-05	GO:0005975	carbohydrate metabolic process
contig_55063	B9HAU5	Predicted protein OS=Populus trichocarpa GN=POPTRDRAFT_763570 PE=3 SV=1	4.8144	24.0158	5.5221	4.98832	4.34903	0.000529907	0.0225567	GO:0005975	carbohydrate metabolic process
contig_57207	GOLS2	Galactinol synthase 2 OS=Solanum lycopersicum GN=GOLS2 PE=2 SV=1	8.91603	80.536	14.143	9.03272	5.69441	2.29e-12	4.02e-10	GO:0005975	carbohydrate metabolic process
contig_59082	B9SQF3	UDP-glucuronate 5-epimerase, putative OS=Ricinus communis GN=RCOM_0782170 PE=4 SV=1	22.1351	54.0502	23.1965	2.44184	2.3301	0.000446947	0.0197667	GO:0005975	carbohydrate metabolic process
contig_65075	B9SJQ9	Xyloglucan endotransglucosylase/hydrolase protein 22, putative OS=Ricinus communis GN=RCOM_1630030 PE=4 SV=1	13.0193	85.2153	32.9103	6.54528	2.58932	8.52e-07	7.1e-05	GO:0005975	carbohydrate metabolic process
contig_68965	D9I0J0	Xyloglucan endotransglycosylase OS=Dahlia pinnata GN=XET PE=2 SV=1	7.76038	34.3292	10.7841	4.42365	3.18333	0.000342414	0.0156388	GO:0005975	carbohydrate metabolic process
contig_72246	F6HNY2	Putative uncharacterized protein OS=Vitis vinifera GN=VIT_13s0019g01180 PE=2 SV=1	6.78686	28.6835	7.43066	4.22632	3.86015	0.000467331	0.020578	GO:0005975	carbohydrate metabolic process
contig_78593	C6TIV9	Putative uncharacterized protein OS=Glycine max PE=2 SV=1	4.36011	38.9746	3.71871	8.93889	10.4807	1.67e-08	1.81e-06	GO:0005975	carbohydrate metabolic process
First_Contig552	B9SHH6	Glucan endo-1,3-beta-glucosidase, putative OS=Ricinus communis GN=RCOM_1121830 PE=3 SV=1	26.8114	110.21	29.5848	4.11057	3.72522	2.41e-12	4.22e-10	GO:0005975	carbohydrate metabolic process
First_Contig913	O82673	Beta-1,3-glucanase OS=Cichorium intybus x Cichorium endivia PE=2 SV=1	5.63773	26.4322	4.2185	4.68845	6.26579	6.54e-05	0.0035843	GO:0005975	carbohydrate metabolic process
