# Supplementary material for: Whole-Transcriptome Analysis of Differentially Expressed Genes in the Vegetative Buds, Floral Buds and Buds of Chrysanthemum morifolium
Source: PLoS One. 2015 May 26;10(5):e0128009. doi: 10.1371/journal.pone.0128009 (PMC4444331; doi:10.1371/journal.pone.0128009)
Supplement: S8 Table — (XLSX) [file pone.0128009.s008.xlsx]

## Sheet: Sheet1
Unigene ID	Unigene length	Protein ID	Protein description	Buds (RPKM)	Floral buds (RPKM)	Vegetative buds (RPKM)	Fold change (Floral buds/Buds)	Fold change (Floral buds/Vegetative buds)	P-value	FDR	GO ID	GO Term
contig_1008	840	F8R6K3	TIR_2 OS=Helianthus annuus PE=4 SV=1	43.2682	124.452	53.4557	2.87628	2.32813	8.04e-08	7.85e-06	GO:0007165	signal transduction
contig_11138	344	I1K5J7	Uncharacterized protein OS=Glycine max PE=4 SV=1	39.2193	86.7115	5.59522	2.21094	15.4974	8.32e-20	2.56e-17	GO:0007165	signal transduction
contig_23043	1375	E3SU13	TIR-NBS-LRR resistance-like protein RGC151 OS=Helianthus annuus PE=2 SV=1	2.75423	43.9675	9.40893	15.9636	4.67295	2.02e-06	0.000159	GO:0007165	signal transduction
contig_27623	720	Q1A531	Phospholipase C OS=Petunia integrifolia subsp. inflata PE=2 SV=1	58.0041	305.947	54.3452	5.27458	5.6297	1.26e-43	1.16e-40	GO:0007165	signal transduction
contig_28284	886	Q43443	Phosphoinositide-specific phospholipase C P13 OS=Glycine max PE=2 SV=1	55.9226	270.939	56.4551	4.8449	4.7992	8.88e-35	5.8e-32	GO:0007165	signal transduction
contig_33916	566	E3SU13	TIR-NBS-LRR resistance-like protein RGC151 OS=Helianthus annuus PE=2 SV=1	14.3576	52.2108	18.3376	3.63645	2.8472	5e-05	0.00285	GO:0007165	signal transduction
contig_33917	867	E3SU13	TIR-NBS-LRR resistance-like protein RGC151 OS=Helianthus annuus PE=2 SV=1	6.85535	37.645	8.96437	5.49133	4.1994	1.5e-05	0.000981	GO:0007165	signal transduction
contig_34739	523	A5BHD4	Putative uncharacterized protein OS=Vitis vinifera GN=VITISV_020586 PE=2 SV=1	13.4261	46.1577	16.724	3.43791	2.75996	0.00015	0.00763	GO:0007165	signal transduction
contig_37354	837	A5BHL0	Putative uncharacterized protein OS=Vitis vinifera GN=VITISV_013693 PE=4 SV=1	17.8155	48.7325	20.7545	2.7354	2.34805	0.00076	0.0307	GO:0007165	signal transduction
contig_4061	1371	E3SU13	TIR-NBS-LRR resistance-like protein RGC151 OS=Helianthus annuus PE=2 SV=1	7.23177	32.18	6.13098	4.44982	5.24876	2.5e-05	0.00154	GO:0007165	signal transduction
contig_45886	459	Q947E4	Resistance gene analog NBS4 (Fragment) OS=Helianthus annuus GN=NBS4 PE=4 SV=1	48.1863	170.023	73.9412	3.52844	2.29943	3.56e-10	4.85e-08	GO:0007165	signal transduction
contig_48441	546	F6GXY0	Putative uncharacterized protein OS=Vitis vinifera GN=VIT_08s0058g01090 PE=2 SV=1	11.7527	40.783	13.7438	3.4701	2.96738	0.000232	0.0112	GO:0007165	signal transduction
contig_50022	2302	F6GUR2	Putative uncharacterized protein OS=Vitis vinifera GN=VIT_06s0004g06660 PE=4 SV=1	5.88359	33.5696	7.93787	5.70564	4.22905	4.14e-05	0.0024	GO:0007165	signal transduction
contig_52337	535	B9S039	Leucine-rich repeat-containing protein, putative OS=Ricinus communis GN=RCOM_1296800 PE=4 SV=1	2.7528	26.0621	3.23335	9.46748	8.0604	1.9e-05	0.00122	GO:0007165	signal transduction
contig_53798	1361	E3SU13	TIR-NBS-LRR resistance-like protein RGC151 OS=Helianthus annuus PE=2 SV=1	2.60865	21.5091	3.11487	8.24527	6.90529	0.000308	0.0143	GO:0007165	signal transduction
contig_54794	575	K4CWR7	Uncharacterized protein OS=Solanum lycopersicum GN=Solyc09g092410.2 PE=4 SV=1	24.5153	65.569	32.5842	2.67461	2.0123	0.000866	0.0342	GO:0007165	signal transduction
contig_6624	1420	F6HHL9	Putative uncharacterized protein OS=Vitis vinifera GN=VIT_12s0057g00560 PE=4 SV=1	63.5067	300.046	69.3344	4.72464	4.32753	1.69e-35	1.15e-32	GO:0007165	signal transduction
contig_759	306	K7K1I5	Uncharacterized protein OS=Glycine max PE=4 SV=1	5.67235	63.8152	13.5355	11.2502	4.71464	5.06e-09	5.85e-07	GO:0007165	signal transduction
contig_7837	2022	Q2XPG5	TIR-NBS disease resistance-like protein OS=Populus trichocarpa PE=2 SV=1	7.82989	62.9023	10.8806	8.03361	5.78112	3.02e-10	4.13e-08	GO:0007165	signal transduction
First_Contig1490	467	C4P7V1	CBL-interacting protein kinase 02 (Fragment) OS=Vitis vinifera GN=CIPK02 PE=2 SV=1	37.5621	145.794	48.6758	3.88142	2.99521	1.38e-12	2.48e-10	GO:0007165	signal transduction
