# Supplementary material for: Whole-Transcriptome Analysis of Differentially Expressed Genes in the Vegetative Buds, Floral Buds and Buds of Chrysanthemum morifolium
Source: PLoS One. 2015 May 26;10(5):e0128009. doi: 10.1371/journal.pone.0128009 (PMC4444331; doi:10.1371/journal.pone.0128009)
Supplement: S9 Table — (XLSX) [file pone.0128009.s009.xlsx]

## Sheet: Sheet1
Unigene ID	Protein ID	Protein description	Buds (RPKM)	Floral buds (RPKM)	Vegetative buds (RPKM)	Fold change (floral buds/Buds)	Fold_change (Floral buds/Vegetative buds)	P-value	FDR	GO ID	GO Term
contig_10021	B9H5I4	Predicted protein (Fragment) OS=Populus trichocarpa GN=POPTRDRAFT_864323 PE=3 SV=1	19.514	64.7841	25.1952	3.31987	2.57129	1.05554e-06	5.89446e-05	GO:0004672	protein kinase activity
contig_1036	B9NCK6	Predicted protein OS=Populus trichocarpa GN=POPTRDRAFT_1119147 PE=3 SV=1	13.4553	45.6316	16.5934	3.39134	2.74998	4.27665e-05	0.00171439	GO:0004672	protein kinase activity
contig_10674	I1MW06	Uncharacterized protein OS=Glycine max PE=4 SV=1	31.6589	67.6727	19.5309	2.13755	3.4649	0.000415405	0.0129969	GO:0004672	protein kinase activity
contig_10735	Q69F87	Serine-threonine kinase OS=Phaseolus vulgaris GN=BA21 PE=4 SV=1	12.5408	40.0639	11.8436	3.1947	3.38275	0.000176806	0.00612083	GO:0004672	protein kinase activity
contig_10749	A5AY74	Putative uncharacterized protein OS=Vitis vinifera GN=VITISV_008690 PE=2 SV=1	5.35722	27.317	7.56398	5.0991	3.61145	0.00019626	0.00669536	GO:0004672	protein kinase activity
contig_10802	F6HEK1	Putative uncharacterized protein OS=Vitis vinifera GN=VIT_19s0090g00410 PE=4 SV=1	81.9753	293.864	81.7514	3.58479	3.59461	8.03624e-29	2.65048e-26	GO:0004672	protein kinase activity
contig_10896	I1NGX4	Uncharacterized protein OS=Glycine max PE=3 SV=2	17.3315	48.6722	18.6125	2.8083	2.61503	0.000196599	0.00669442	GO:0004672	protein kinase activity
contig_1104	C5X063	Putative uncharacterized protein Sb01g007450 OS=Sorghum bicolor GN=Sb01g007450 PE=3 SV=1	20.2517	62.8156	25.4063	3.10175	2.47244	5.07597e-06	0.00024932	GO:0004672	protein kinase activity
contig_11283	K4A6Y2	Uncharacterized protein OS=Setaria italica GN=Si034637m.g PE=3 SV=1	29.0251	150.507	38.8079	5.18541	3.87825	1.52648e-20	3.39313e-18	GO:0004672	protein kinase activity
contig_11294	B9SG85	Receptor protein kinase CLAVATA1, putative OS=Ricinus communis GN=RCOM_1556260 PE=4 SV=1	9.0723	43.3441	8.07772	4.77764	5.36589	3.4333e-06	0.000173967	GO:0004672	protein kinase activity
contig_117	K4C3Y4	Uncharacterized protein OS=Solanum lycopersicum GN=Solyc06g009540.1 PE=3 SV=1	21.8694	55.017	23.3946	2.51571	2.3517	0.00015162	0.0053379	GO:0004672	protein kinase activity
contig_12481	K4BCP6	Uncharacterized protein OS=Solanum lycopersicum GN=Solyc02g090970.1 PE=3 SV=1	1.33191	24.3367	2.9165	18.2721	8.3445	5.68301e-06	0.000274415	GO:0004672	protein kinase activity
contig_12779	A5AY74	Putative uncharacterized protein OS=Vitis vinifera GN=VITISV_008690 PE=2 SV=1	5.22993	26.8018	4.77589	5.12469	5.61188	0.00032578	0.0104322	GO:0004672	protein kinase activity
contig_12916	Q69FA5	Serine-threonine kinase OS=Phaseolus vulgaris GN=BA3 PE=4 SV=1	9.77852	71.4055	14.3037	7.30228	4.9921	1.07065e-12	1.27196e-10	GO:0004672	protein kinase activity
contig_1328	J3L4G9	Uncharacterized protein OS=Oryza brachyantha GN=OB01G41250 PE=3 SV=1	9.49933	70.4133	16.6229	7.41244	4.23591	1.88141e-12	2.173e-10	GO:0004672	protein kinase activity
contig_13371	K7M2E1	Uncharacterized protein OS=Glycine max PE=3 SV=1	57.2892	152.33	60.7254	2.65897	2.50851	5.09607e-11	5.12745e-09	GO:0004672	protein kinase activity
contig_1355	D7SNZ6	Putative uncharacterized protein OS=Vitis vinifera GN=VIT_04s0023g03420 PE=2 SV=1	32.7024	150.131	27.8827	4.59083	5.3844	3.63217e-19	7.47368e-17	GO:0004672	protein kinase activity
contig_13606	H9D0Z6	Mitogen-activated protein kinase 1 (Fragment) OS=Lilium lancifolium GN=MAPK1 PE=2 SV=1	28.8106	85.363	34.6347	2.9629	2.46466	1.01511e-07	6.73978e-06	GO:0004672	protein kinase activity
contig_14348	F6H475	Putative uncharacterized protein OS=Vitis vinifera GN=VIT_14s0068g00090 PE=3 SV=1	12.6865	42.0938	17.2149	3.31799	2.44519	7.41391e-05	0.00281985	GO:0004672	protein kinase activity
contig_14619	B9H5I4	Predicted protein (Fragment) OS=Populus trichocarpa GN=POPTRDRAFT_864323 PE=3 SV=1	35.1623	93.1311	42.0424	2.64861	2.21517	3.88971e-07	2.33023e-05	GO:0004672	protein kinase activity
contig_14829	B9T5H7	Serine/threonine protein kinase, putative OS=Ricinus communis GN=RCOM_0379110 PE=4 SV=1	2.12148	20.888	2.47367	9.84592	8.44411	0.000278223	0.009117	GO:0004672	protein kinase activity
contig_17351	K4A5R1	Uncharacterized protein OS=Setaria italica GN=Si034215m.g PE=3 SV=1	51.111	154.842	59.6047	3.02952	2.59781	4.9293e-13	6.1187e-11	GO:0004672	protein kinase activity
contig_18340	F2EDF0	Predicted protein OS=Hordeum vulgare var. distichum PE=2 SV=1	36.1097	79.2636	35.133	2.19508	2.2561	8.91879e-05	0.0033312	GO:0004672	protein kinase activity
contig_18607	G7IDF5	Kinase-like protein OS=Medicago truncatula GN=MTR_1g040090 PE=3 SV=1	32.6639	82.1647	31.9803	2.51546	2.56923	3.98536e-06	0.000199835	GO:0004672	protein kinase activity
contig_18895	B9REA5	Putative uncharacterized protein OS=Ricinus communis GN=RCOM_1619760 PE=3 SV=1	209.061	449.437	208.122	2.14979	2.15949	1.55845e-20	3.45578e-18	GO:0004672	protein kinase activity
contig_19840	I1L5B2	Uncharacterized protein OS=Glycine max PE=4 SV=2	24.1366	92.1848	45.34	3.81929	2.03319	2.24893e-10	2.10297e-08	GO:0004672	protein kinase activity
contig_19841	B9SUC9	Receptor-kinase, putative OS=Ricinus communis GN=RCOM_0722100 PE=4 SV=1	31.4744	112.203	51.2231	3.56489	2.19047	9.18911e-12	9.91155e-10	GO:0004672	protein kinase activity
contig_23347	Q69FA5	Serine-threonine kinase OS=Phaseolus vulgaris GN=BA3 PE=4 SV=1	13.4688	95.4018	18.8781	7.08315	5.05359	3.57504e-16	5.82197e-14	GO:0004672	protein kinase activity
contig_23564	Q3I6X2	Pto disease resistance protein (Fragment) OS=Solanum chilense GN=Pto PE=3 SV=1	33.7699	94.7705	41.0467	2.80636	2.30884	7.67967e-08	5.17409e-06	GO:0004672	protein kinase activity
contig_24447	Q5FX61	Pto-like protein OS=Solanum virginianum GN=Pto2 PE=2 SV=1	12.8423	79.8232	19.0699	6.21565	4.18582	6.56831e-13	7.93749e-11	GO:0004672	protein kinase activity
contig_24988	B6D3N1	Kinase-like protein pac.pt.5.102 (Fragment) OS=Platanus acerifolia PE=4 SV=1	21.4079	69.4627	25.4804	3.24473	2.72613	5.49994e-07	3.22716e-05	GO:0004672	protein kinase activity
contig_25011	B9S863	ATP binding protein, putative OS=Ricinus communis GN=RCOM_0694460 PE=3 SV=1	17.2882	66.6746	21.5976	3.85665	3.08714	8.66041e-08	5.80915e-06	GO:0004672	protein kinase activity
contig_25012	K7L424	Uncharacterized protein OS=Glycine max PE=3 SV=1	11.4379	40.9523	15.8944	3.58041	2.57652	8.25522e-05	0.00310749	GO:0004672	protein kinase activity
contig_25013	F6HDP5	Putative uncharacterized protein OS=Vitis vinifera GN=VIT_05s0020g03300 PE=3 SV=1	47.8044	164.818	58.8436	3.44775	2.80095	3.7367e-16	6.0636e-14	GO:0004672	protein kinase activity
contig_25032	A9PAQ0	Putative uncharacterized protein OS=Populus trichocarpa PE=2 SV=1	10.0259	45.5153	12.2753	4.53977	3.70786	3.36132e-06	0.000170509	GO:0004672	protein kinase activity
contig_25562	K7LXN5	Uncharacterized protein OS=Glycine max PE=3 SV=1	49.3504	110.531	54.5988	2.23972	2.02442	1.80034e-06	9.61292e-05	GO:0004672	protein kinase activity
contig_25611	B9I0G8	Predicted protein OS=Populus trichocarpa GN=POPTRDRAFT_888988 PE=4 SV=1	27.6236	99.0385	41.5237	3.58528	2.38511	1.16544e-10	1.12671e-08	GO:0004672	protein kinase activity
contig_25691	I1NLY0	Uncharacterized protein OS=Oryza glaberrima PE=3 SV=1	18.8927	50.7438	19.3051	2.6859	2.62852	0.00016814	0.00585853	GO:0004672	protein kinase activity
contig_26117	B9T5H7	Serine/threonine protein kinase, putative OS=Ricinus communis GN=RCOM_0379110 PE=4 SV=1	2.63529	19.9312	2.04279	7.56322	9.75688	0.000489946	0.0151118	GO:0004672	protein kinase activity
contig_27155	B9SLM0	Serine-threonine protein kinase, plant-type, putative OS=Ricinus communis GN=RCOM_0592870 PE=4 SV=1	18.6033	74.8037	33.8513	4.021	2.20977	5.004e-09	3.98571e-07	GO:0004672	protein kinase activity
contig_27386	K7LBZ3	Uncharacterized protein OS=Glycine max PE=3 SV=1	8.97263	59.4011	8.88569	6.62025	6.68503	2.31573e-10	2.16322e-08	GO:0004672	protein kinase activity
contig_27387	K7MBP9	Uncharacterized protein OS=Glycine max PE=3 SV=1	6.46699	34.7445	5.21335	5.37259	6.66453	1.52402e-05	0.000674578	GO:0004672	protein kinase activity
contig_27806	O24431	Calmodulin-like domain protein kinase isoenzyme gamma OS=Glycine max PE=2 SV=1	19.4424	52.1676	23.2347	2.68318	2.24524	0.000143542	0.00509275	GO:0004672	protein kinase activity
contig_28137	K4AK15	Uncharacterized protein OS=Setaria italica GN=Si039238m.g PE=3 SV=1	8.6261	61.7386	10.3953	7.15719	5.93909	7.58707e-11	7.49348e-09	GO:0004672	protein kinase activity
contig_28156	F6H047	Putative uncharacterized protein OS=Vitis vinifera GN=VIT_18s0001g12520 PE=2 SV=1	7.14541	26.657	6.08333	3.73064	4.38197	0.00188643	0.0471654	GO:0004672	protein kinase activity
contig_28288	Q6W0D1	Pto-like serine/threonine kinase OS=Capsicum chinense PE=2 SV=1	27.9407	90.2684	41.5895	3.23072	2.17046	6.08674e-09	4.77731e-07	GO:0004672	protein kinase activity
contig_29402	K7MV27	Uncharacterized protein OS=Glycine max PE=4 SV=1	21.5558	67.3187	25.7799	3.12301	2.61129	1.28183e-06	7.09307e-05	GO:0004672	protein kinase activity
contig_29895	B8QUH1	Calcium-dependent protein kinase OS=Gossypium hirsutum GN=CPK1 PE=2 SV=1	10.4421	46.6659	11.5808	4.46903	4.02958	2.06368e-06	0.000109296	GO:0004672	protein kinase activity
contig_30388	K7MBP9	Uncharacterized protein OS=Glycine max PE=3 SV=1	1.94808	33.0789	1.86114	16.9802	17.7735	1.96507e-08	1.44314e-06	GO:0004672	protein kinase activity
contig_30389	K7MBP9	Uncharacterized protein OS=Glycine max PE=3 SV=1	7.62874	32.4076	4.7984	4.2481	6.75383	0.00011307	0.00411717	GO:0004672	protein kinase activity
contig_30681	B9RAQ8	BRASSINOSTEROID INSENSITIVE 1-associated receptor kinase 1, putative OS=Ricinus communis GN=RCOM_1507900 PE=4 SV=1	0.821404	28.6143	1.88929	34.8359	15.1455	5.82817e-08	4.00343e-06	GO:0004672	protein kinase activity
contig_30884	Q8LPE7	Ser/Thr protein kinase (Fragment) OS=Cicer arietinum PE=2 SV=1	51.4576	113.875	53.9488	2.21299	2.1108	1.76467e-06	9.46674e-05	GO:0004672	protein kinase activity
contig_31998	A8BLN0	Kinase-like protein (Fragment) OS=Prunus avium PE=4 SV=1	11.4885	50.0189	17.0548	4.3538	2.93284	7.5982e-07	4.34668e-05	GO:0004672	protein kinase activity
contig_32171	B9REA5	Putative uncharacterized protein OS=Ricinus communis GN=RCOM_1619760 PE=3 SV=1	13.3226	36.9665	12.2888	2.77473	3.00813	0.00178072	0.0451651	GO:0004672	protein kinase activity
contig_32172	G7LEI2	Kinase-like protein OS=Medicago truncatula GN=MTR_8g037700 PE=3 SV=1	16.8514	112.62	21.4184	6.68314	5.2581	1.56536e-18	3.06231e-16	GO:0004672	protein kinase activity
contig_33367	B9I0G8	Predicted protein OS=Populus trichocarpa GN=POPTRDRAFT_888988 PE=4 SV=1	11.5317	57.8834	25.799	5.01952	2.24363	2.30707e-08	1.67945e-06	GO:0004672	protein kinase activity
contig_34139	B9H5Z0	Predicted protein (Fragment) OS=Populus trichocarpa GN=POPTRDRAFT_862283 PE=4 SV=1	18.0657	99.163	7.62753	5.48901	13.0007	1.96157e-14	2.76553e-12	GO:0004672	protein kinase activity
contig_35016	K7KPB4	Uncharacterized protein OS=Glycine max PE=3 SV=1	10.6184	38.3485	13.0971	3.61151	2.92802	9.10766e-05	0.00339481	GO:0004672	protein kinase activity
contig_35182	F6GVV6	Putative uncharacterized protein OS=Vitis vinifera GN=VIT_14s0083g01220 PE=4 SV=1	62.0426	132.511	65.4193	2.1358	2.02556	6.7589e-07	3.9131e-05	GO:0004672	protein kinase activity
contig_36319	Q6W0D4	Pto-like serine/threonine kinase OS=Capsicum annuum PE=2 SV=1	7.5828	49.7649	12.9904	6.56286	3.8309	1.60395e-08	1.19038e-06	GO:0004672	protein kinase activity
contig_38368	B9RX66	Putative uncharacterized protein OS=Ricinus communis GN=RCOM_0818470 PE=4 SV=1	2.94255	47.1759	8.90222	16.0323	5.29934	2.01578e-11	2.11922e-09	GO:0004672	protein kinase activity
contig_3873	F6HJU1	Putative uncharacterized protein OS=Vitis vinifera GN=VIT_00s1542g00010 PE=3 SV=1	19.4907	60.4193	24.8587	3.09991	2.43051	5.77325e-06	0.00027629	GO:0004672	protein kinase activity
contig_39631	B9SG85	Receptor protein kinase CLAVATA1, putative OS=Ricinus communis GN=RCOM_1556260 PE=4 SV=1	5.56473	26.9434	6.2852	4.84182	4.2868	0.00032578	0.0104322	GO:0004672	protein kinase activity
contig_39857	F6GVV6	Putative uncharacterized protein OS=Vitis vinifera GN=VIT_14s0083g01220 PE=4 SV=1	24.5336	66.1577	29.1578	2.69661	2.26895	1.41173e-05	0.000628834	GO:0004672	protein kinase activity
contig_41630	K4CQJ0	Uncharacterized protein OS=Solanum lycopersicum GN=Solyc09g008010.2 PE=4 SV=1	20.8887	96.1091	16.0446	4.60102	5.99013	7.79109e-13	9.3533e-11	GO:0004672	protein kinase activity
contig_42702	B9RAQ8	BRASSINOSTEROID INSENSITIVE 1-associated receptor kinase 1, putative OS=Ricinus communis GN=RCOM_1507900 PE=4 SV=1	6.47041	68.1411	15.1866	10.5312	4.48693	6.72005e-14	8.98882e-12	GO:0004672	protein kinase activity
contig_44419	F6HFY2	Putative uncharacterized protein OS=Vitis vinifera GN=VIT_04s0079g00020 PE=3 SV=1	13.6823	58.5198	22.745	4.27703	2.57286	1.03877e-07	6.88685e-06	GO:0004672	protein kinase activity
contig_46549	B9RX67	Kinase, putative OS=Ricinus communis GN=RCOM_0818480 PE=3 SV=1	6.65583	49.1347	11.2413	7.3822	4.37092	4.33192e-09	3.48995e-07	GO:0004672	protein kinase activity
contig_4775	B9I5G8	Predicted protein OS=Populus trichocarpa GN=POPTRDRAFT_571054 PE=3 SV=1	37.8716	89.2895	42.8222	2.35769	2.08512	5.08848e-06	0.0002498	GO:0004672	protein kinase activity
contig_48441	F6GXY0	Putative uncharacterized protein OS=Vitis vinifera GN=VIT_08s0058g01090 PE=2 SV=1	11.7527	40.783	13.7438	3.4701	2.96738	8.25522e-05	0.00310749	GO:0004672	protein kinase activity
contig_48755	Q9AXM3	Pto-like protein kinase B OS=Solanum habrochaites GN=LhirPtoB PE=2 SV=1	95.7164	266.749	114.907	2.78687	2.32143	1.61516e-19	3.39999e-17	GO:0004672	protein kinase activity
contig_50041	B9SNG5	Serine/threonine-protein kinase OS=Ricinus communis GN=RCOM_1148780 PE=3 SV=1	4.9897	103.559	15.6055	20.7546	6.63608	4.23825e-25	1.19139e-22	GO:0004672	protein kinase activity
contig_51386	A8BMD7	Kinase-like protein (Fragment) OS=Prunus serrulata PE=4 SV=1	2.90837	20.0763	3.26764	6.90293	6.14397	0.000278223	0.009117	GO:0004672	protein kinase activity
contig_51933	Q70GI5	Putative uncharacterized protein (Fragment) OS=Pyrus communis PE=4 SV=1	10.445	57.7257	12.8444	5.52662	4.49424	7.75968e-09	6.0282e-07	GO:0004672	protein kinase activity
contig_52334	B9H6K7	Predicted protein OS=Populus trichocarpa GN=POPTRDRAFT_651121 PE=2 SV=1	12.4635	55.1938	13.665	4.42844	4.03906	1.72182e-07	1.10699e-05	GO:0004672	protein kinase activity
contig_52774	D7TCE8	Putative uncharacterized protein OS=Vitis vinifera GN=VIT_11s0016g01060 PE=4 SV=1	5.29238	25.9437	3.63574	4.90208	7.13573	0.000537622	0.0161197	GO:0004672	protein kinase activity
contig_53386	F6H470	Putative uncharacterized protein OS=Vitis vinifera GN=VIT_14s0068g00030 PE=3 SV=1	8.77966	28.5267	6.87663	3.24917	4.14835	0.00166611	0.0428169	GO:0004672	protein kinase activity
contig_53774	F6GXA5	Putative uncharacterized protein OS=Vitis vinifera GN=VIT_11s0052g01810 PE=3 SV=1	19.0074	57.8077	19.5823	3.04132	2.95204	1.98663e-05	0.000856924	GO:0004672	protein kinase activity
contig_54232	Q3I6X2	Pto disease resistance protein (Fragment) OS=Solanum chilense GN=Pto PE=3 SV=1	13.0788	56.6888	17.2251	4.33439	3.29107	2.72623e-07	1.68744e-05	GO:0004672	protein kinase activity
contig_55261	D7MJS6	Putative uncharacterized protein OS=Arabidopsis lyrata subsp. lyrata GN=ARALYDRAFT_916421 PE=3 SV=1	1.58111	20.5744	2.00185	13.0127	10.2777	6.6323e-05	0.00257948	GO:0004672	protein kinase activity
contig_55335	D7SV96	Putative uncharacterized protein OS=Vitis vinifera GN=VIT_14s0068g00070 PE=4 SV=1	5.41452	33.1544	9.029	6.12325	3.67199	8.44364e-06	0.000395388	GO:0004672	protein kinase activity
contig_56126	B9N2D9	Predicted protein (Fragment) OS=Populus trichocarpa GN=POPTRDRAFT_925236 PE=2 SV=1	3.54594	34.0026	7.11757	9.58916	4.77728	3.39193e-07	2.07418e-05	GO:0004672	protein kinase activity
contig_57080	F6GZM1	Putative uncharacterized protein OS=Vitis vinifera GN=VIT_18s0001g08230 PE=4 SV=1	3.74977	39.1622	11.8769	10.4439	3.29736	1.73182e-08	1.28007e-06	GO:0004672	protein kinase activity
contig_58258	D7MJS6	Putative uncharacterized protein OS=Arabidopsis lyrata subsp. lyrata GN=ARALYDRAFT_916421 PE=3 SV=1	2.51967	33.9231	3.35552	13.4633	10.1096	1.24736e-07	8.1866e-06	GO:0004672	protein kinase activity
contig_59137	B9R6R4	Receptor protein kinase CLAVATA1, putative OS=Ricinus communis GN=RCOM_1584490 PE=3 SV=1	5.76163	42.3447	11.1058	7.34942	3.81283	5.82272e-08	4.00571e-06	GO:0004672	protein kinase activity
contig_6153	I1KRQ3	Uncharacterized protein OS=Glycine max PE=3 SV=1	16.4276	41.0146	16.2732	2.49668	2.52038	0.00155913	0.0403172	GO:0004672	protein kinase activity
contig_61731	E1AP27	Pto-like protein kinase (Fragment) OS=Capsicum annuum PE=4 SV=1	21.859	69.0314	23.8103	3.15804	2.89923	5.49994e-07	3.22716e-05	GO:0004672	protein kinase activity
contig_65490	B9GTW6	Predicted protein (Fragment) OS=Populus trichocarpa GN=POPTRDRAFT_408973 PE=4 SV=1	3.71617	21.2632	2.4364	5.72179	8.7273	0.000535575	0.0161006	GO:0004672	protein kinase activity
contig_65716	RPK1	Receptor-like protein kinase OS=Ipomoea nil GN=INRPK1 PE=2 SV=2	8.43143	40.331	8.2967	4.78341	4.86108	5.6839e-06	0.000273591	GO:0004672	protein kinase activity
contig_66586	F6GY11	Putative uncharacterized protein OS=Vitis vinifera GN=VIT_18s0072g00990 PE=4 SV=1	1.05977	20.5974	3.17791	19.4357	6.48144	6.6323e-05	0.00257948	GO:0004672	protein kinase activity
contig_68189	B9STF3	Serine-threonine protein kinase, plant-type, putative OS=Ricinus communis GN=RCOM_1318870 PE=3 SV=1	34.3641	151.109	60.0978	4.3973	2.51439	1.63499e-18	3.19169e-16	GO:0004672	protein kinase activity
contig_68410	K7MTG6	Uncharacterized protein OS=Glycine max PE=4 SV=1	35.3431	130.185	60.9651	3.68346	2.1354	7.76708e-14	1.0359e-11	GO:0004672	protein kinase activity
contig_69639	I1MI06	Uncharacterized protein OS=Glycine max PE=4 SV=2	16.3152	69.6101	29.2706	4.26659	2.37816	8.63899e-09	6.66596e-07	GO:0004672	protein kinase activity
contig_69647	C6ZS15	Protein kinase OS=Glycine max PE=2 SV=1	4.85281	24.9812	6.38104	5.14778	3.91491	0.000326468	0.0104432	GO:0004672	protein kinase activity
contig_69707	B9T4V9	BRASSINOSTEROID INSENSITIVE 1-associated receptor kinase 1, putative OS=Ricinus communis GN=RCOM_0411660 PE=4 SV=1	0.708734	17.8764	2.41529	25.2231	7.40135	7.65512e-05	0.00290796	GO:0004672	protein kinase activity
contig_7066	B9REA5	Putative uncharacterized protein OS=Ricinus communis GN=RCOM_1619760 PE=3 SV=1	19.7816	70.0171	24.9101	3.5395	2.81079	7.4772e-08	5.0414e-06	GO:0004672	protein kinase activity
contig_70854	D7KJZ4	Putative uncharacterized protein OS=Arabidopsis lyrata subsp. lyrata GN=ARALYDRAFT_889580 PE=4 SV=1	5.92258	36.2654	10.1898	6.12325	3.55901	1.65511e-06	8.92615e-05	GO:0004672	protein kinase activity
contig_72755	I1LWS6	Uncharacterized protein OS=Glycine max PE=4 SV=1	0.844247	43.8862	4.69276	51.9827	9.3519	2.67322e-12	3.04517e-10	GO:0004672	protein kinase activity
contig_73366	F6H2T3	Putative uncharacterized protein OS=Vitis vinifera GN=VIT_04s0008g02070 PE=4 SV=1	1.13288	41.835	0.749661	36.9279	55.8052	1.1484e-10	1.11495e-08	GO:0004672	protein kinase activity
contig_7454	F6HWQ0	Putative uncharacterized protein OS=Vitis vinifera GN=VIT_01s0244g00090 PE=3 SV=1	49.4152	138.948	54.6992	2.81185	2.54023	7.53179e-11	7.44694e-09	GO:0004672	protein kinase activity
contig_7496	B7EF14	cDNA clone J013156I11, full insert sequence OS=Oryza sativa subsp. japonica PE=2 SV=1	33.5209	88.3081	31.9826	2.63442	2.76113	7.71089e-07	4.40012e-05	GO:0004672	protein kinase activity
contig_75969	F6H476	Putative uncharacterized protein OS=Vitis vinifera GN=VIT_14s0068g00100 PE=4 SV=1	1.85485	26.8216	2.45481	14.4603	10.9261	1.63631e-06	8.85091e-05	GO:0004672	protein kinase activity
contig_76636	B9S0J3	Protein kinase APK1A, chloroplast, putative OS=Ricinus communis GN=RCOM_1355390 PE=4 SV=1	4.21029	33.2361	5.93554	7.89401	5.5995	2.45451e-06	0.000129246	GO:0004672	protein kinase activity
contig_77983	C5XBE0	Putative uncharacterized protein Sb02g023540 OS=Sorghum bicolor GN=Sb02g023540 PE=3 SV=1	27.3997	86.9407	31.1258	3.17305	2.79321	3.32118e-08	2.34663e-06	GO:0004672	protein kinase activity
contig_78655	G3ECQ9	Rsmv23 protein OS=Glycine max PE=2 SV=1	1.79127	40.0001	2.45148	22.3306	16.3167	2.19274e-10	2.05674e-08	GO:0004672	protein kinase activity
contig_78657	G3ECQ9	Rsmv23 protein OS=Glycine max PE=2 SV=1	0.873987	17.1851	1.47214	19.6629	11.6735	7.65512e-05	0.00290796	GO:0004672	protein kinase activity
contig_7983	E4MWH0	mRNA, clone RTFL01-14-J08 OS=Thellungiella halophila PE=2 SV=1	32.0035	71.1826	27.1283	2.22421	2.62392	0.000181744	0.00626329	GO:0004672	protein kinase activity
contig_81146	A5AHG4	Putative uncharacterized protein OS=Vitis vinifera GN=VITISV_038954 PE=4 SV=1	2.27708	24.4211	4.21907	10.7247	5.78827	2.75985e-05	0.00115447	GO:0004672	protein kinase activity
contig_833	F6HFB8	Putative uncharacterized protein OS=Vitis vinifera GN=VIT_01s0011g06080 PE=3 SV=1	2.69246	70.0507	8.71762	26.0174	8.03554	7.56296e-18	1.39585e-15	GO:0004672	protein kinase activity
contig_89101	B6DX22	FERONIA-like protein (Fragment) OS=Arabidopsis lyrata PE=4 SV=1	1.85884	22.0638	2.8701	11.8697	7.68745	1.95325e-05	0.00084452	GO:0004672	protein kinase activity
contig_89582	I1KKX7	Uncharacterized protein OS=Glycine max PE=3 SV=1	1.36153	28.3526	3.25296	20.824	8.71593	4.66895e-07	2.76084e-05	GO:0004672	protein kinase activity
contig_8999	F6HWQ0	Putative uncharacterized protein OS=Vitis vinifera GN=VIT_01s0244g00090 PE=3 SV=1	84.6264	205.559	88.9509	2.42901	2.31092	1.48334e-12	1.73294e-10	GO:0004672	protein kinase activity
contig_9000	B9HSG3	Predicted protein OS=Populus trichocarpa GN=POPTRDRAFT_883653 PE=2 SV=1	127.797	299.263	135.144	2.34171	2.2144	1.22486e-16	2.07611e-14	GO:0004672	protein kinase activity
contig_92222	B9SLH0	Putative uncharacterized protein OS=Ricinus communis GN=RCOM_0686670 PE=4 SV=1	0.541452	19.7906	2.0781	36.5511	9.52341	2.10697e-05	0.000902018	GO:0004672	protein kinase activity
contig_9357	I1KRQ3	Uncharacterized protein OS=Glycine max PE=3 SV=1	88.4428	228.726	99.5314	2.58614	2.29803	3.70906e-15	5.56414e-13	GO:0004672	protein kinase activity
contig_9585	Q69F87	Serine-threonine kinase OS=Phaseolus vulgaris GN=BA21 PE=4 SV=1	18.5248	68.2478	16.4302	3.68414	4.1538	8.07746e-08	5.43008e-06	GO:0004672	protein kinase activity
contig_9604	B9HIN8	Predicted protein OS=Populus trichocarpa GN=POPTRDRAFT_803486 PE=3 SV=1	56.4175	264.812	70.6151	4.69379	3.75008	7.35772e-33	2.87262e-30	GO:0004672	protein kinase activity
contig_9608	K4DH40	Uncharacterized protein OS=Solanum lycopersicum GN=Solyc12g094680.1 PE=3 SV=1	20.4372	91.0994	22.7201	4.45752	4.00963	9.23453e-12	9.94879e-10	GO:0004672	protein kinase activity
contig_9716	F2ELQ0	Predicted protein OS=Hordeum vulgare var. distichum PE=2 SV=1	63.5252	160.64	71.2618	2.52876	2.25423	1.26021e-10	1.21319e-08	GO:0004672	protein kinase activity
contig_9779	G0XZC7	Putative serine/threonine kinase OS=Malus domestica PE=4 SV=1	44.4247	197.831	50.6112	4.45317	3.90884	9.21985e-24	2.43444e-21	GO:0004672	protein kinase activity
First_Contig1490	C4P7V1	CBL-interacting protein kinase 02 (Fragment) OS=Vitis vinifera GN=CIPK02 PE=2 SV=1	37.5621	145.794	48.6758	3.88142	2.99521	4.55456e-16	7.33862e-14	GO:0004672	protein kinase activity
First_Contig314	F8J347	Mitogen-activated protein kinase kinase kinase OS=Gossypium hirsutum GN=MAPKKK PE=2 SV=1	28.9398	64.0128	22.0177	2.21193	2.90733	0.000265911	0.00879556	GO:0004672	protein kinase activity
