# Supplementary material for: Whole-Transcriptome Analysis of Differentially Expressed Genes in the Vegetative Buds, Floral Buds and Buds of Chrysanthemum morifolium
Source: PLoS One. 2015 May 26;10(5):e0128009. doi: 10.1371/journal.pone.0128009 (PMC4444331; doi:10.1371/journal.pone.0128009)
Supplement: S10 Table — (XLSX) [file pone.0128009.s010.xlsx]

## Sheet: Sheet1
Unigene ID	Protein ID	Protein description	Buds (RPKM)	Floral buds (RPKM)	Vegetative buds (RPKM)	Fold change (Floral buds/Buds)	Fold change (Floral buds/Vegetative buds)	P-value	FDR	GO ID	GO Term
contig_1008	F8R6K3	TIR_2 OS=Helianthus annuus PE=4 SV=1	43.2682	124.452	53.4557	2.87628	2.32813	8.04e-08	7.85e-06	GO:0006952	defense response
contig_1009	Q9ZR77	Disease resistance protein homolog (Fragment) OS=Helianthus annuus PE=4 SV=1	31.3496	158.181	52.7746	5.04571	2.9973	1.08e-13	2.12e-11	GO:0006952	defense response
contig_19740	TPC1B	Two pore calcium channel protein 1B OS=Nicotiana tabacum GN=TPC1B PE=2 SV=1	26.5346	134.649	66.7464	5.07446	2.01732	1.43e-06	0.00011537	GO:0006952	defense response
contig_22294	F6H7S5	Putative uncharacterized protein OS=Vitis vinifera GN=VIT_07s0197g00250 PE=4 SV=1	9.21405	36.1264	12.0373	3.92079	3.0012	0.000615084	0.0256062	GO:0006952	defense response
contig_22295	F6H7S3	Putative uncharacterized protein OS=Vitis vinifera GN=VIT_07s0197g00210 PE=4 SV=1	1.4235	26.7057	5.17611	18.7607	5.15943	0.000192987	0.00952308	GO:0006952	defense response
contig_23043	E3SU13	TIR-NBS-LRR resistance-like protein RGC151 OS=Helianthus annuus PE=2 SV=1	2.75423	43.9675	9.40893	15.9636	4.67295	2.02e-06	0.000158517	GO:0006952	defense response
contig_3053	B9GNZ1	Nbs-lrr resistance protein OS=Populus trichocarpa GN=POPTRDRAFT_710696 PE=4 SV=1	7.55379	43.0437	12.1218	5.69829	3.55093	2.97e-05	0.00180145	GO:0006952	defense response
contig_33916	E3SU13	TIR-NBS-LRR resistance-like protein RGC151 OS=Helianthus annuus PE=2 SV=1	14.3576	52.2108	18.3376	3.63645	2.8472	5e-05	0.00284559	GO:0006952	defense response
contig_33917	E3SU13	TIR-NBS-LRR resistance-like protein RGC151 OS=Helianthus annuus PE=2 SV=1	6.85535	37.645	8.96437	5.49133	4.1994	1.5e-05	0.000981259	GO:0006952	defense response
contig_37354	A5BHL0	Putative uncharacterized protein OS=Vitis vinifera GN=VITISV_013693 PE=4 SV=1	17.8155	48.7325	20.7545	2.7354	2.34805	0.000759583	0.0306793	GO:0006952	defense response
contig_39388	K4BAB3	MLO-like protein OS=Solanum lycopersicum GN=Solyc02g082430.2 PE=3 SV=1	25.624	58.8998	27.2907	2.29861	2.15824	0.000838669	0.0333835	GO:0006952	defense response
contig_4061	E3SU13	TIR-NBS-LRR resistance-like protein RGC151 OS=Helianthus annuus PE=2 SV=1	7.23177	32.18	6.13098	4.44982	5.24876	2.5e-05	0.00153934	GO:0006952	defense response
contig_41412	F6H7S5	Putative uncharacterized protein OS=Vitis vinifera GN=VIT_07s0197g00250 PE=4 SV=1	6.46589	42.7703	4.0348	6.61477	10.6004	7.42e-09	8.48e-07	GO:0006952	defense response
contig_42155	B9N7Y1	Cc-nbs-lrr resistance protein OS=Populus trichocarpa GN=POPTRDRAFT_585619 PE=4 SV=1	15.9621	53.6439	23.5622	3.36069	2.27669	0.000633239	0.0262178	GO:0006952	defense response
contig_42954	F6H7R9	Putative uncharacterized protein OS=Vitis vinifera GN=VIT_07s0197g00170 PE=4 SV=1	9.03281	36.266	13.4039	4.01492	2.70563	0.00118472	0.0442666	GO:0006952	defense response
contig_43361	B9IBB8	Cc-nbs-lrr resistance protein OS=Populus trichocarpa GN=POPTRDRAFT_571956 PE=4 SV=1	12.3365	43.3373	16.6756	3.51295	2.59885	0.000492147	0.0214008	GO:0006952	defense response
contig_52337	B9S039	Leucine-rich repeat-containing protein, putative OS=Ricinus communis GN=RCOM_1296800 PE=4 SV=1	2.7528	26.0621	3.23335	9.46748	8.0604	1.9e-05	0.00121883	GO:0006952	defense response
contig_53798	E3SU13	TIR-NBS-LRR resistance-like protein RGC151 OS=Helianthus annuus PE=2 SV=1	2.60865	21.5091	3.11487	8.24527	6.90529	0.000307579	0.0142995	GO:0006952	defense response
contig_54794	K4CWR7	Uncharacterized protein OS=Solanum lycopersicum GN=Solyc09g092410.2 PE=4 SV=1	24.5153	65.569	32.5842	2.67461	2.0123	0.000865677	0.034159	GO:0006952	defense response
contig_58956	I1JMC1	MLO-like protein OS=Glycine max PE=3 SV=1	12.6961	66.5785	32.0652	5.24401	2.07635	0.000635065	0.0262694	GO:0006952	defense response
contig_6048	TPC1B	Two pore calcium channel protein 1B OS=Nicotiana tabacum GN=TPC1B PE=2 SV=1	18.3443	94.0609	44.9946	5.12753	2.09049	2.07e-05	0.00130601	GO:0006952	defense response
contig_68084	B3GBX8	VRP1-1 OS=Vitis hybrid cultivar PE=4 SV=1	6.11899	38.1393	8.67785	6.23294	4.39501	9.12e-06	0.000625607	GO:0006952	defense response
contig_7142	B9NBB7	Cc-nbs-lrr resistance protein OS=Populus trichocarpa GN=POPTRDRAFT_588876 PE=4 SV=1	29.6564	88.1383	40.8831	2.97198	2.15586	2.2e-05	0.00137455	GO:0006952	defense response
contig_759	K7K1I5	Uncharacterized protein OS=Glycine max PE=4 SV=1	5.67235	63.8152	13.5355	11.2502	4.71464	5.06e-09	5.85e-07	GO:0006952	defense response
contig_77357	Q8LSM8	Defensin OS=Helianthus annuus PE=4 SV=1	2.01704	195.779	0.718701	97.0625	272.406	8.44e-58	1.32e-54	GO:0006952	defense response
contig_7837	Q2XPG5	TIR-NBS disease resistance-like protein OS=Populus trichocarpa PE=2 SV=1	7.82989	62.9023	10.8806	8.03361	5.78112	3.02e-10	4.13e-08	GO:0006952	defense response
contig_80933	D1GED1	Disease resistance protein OS=Brassica rapa subsp. pekinensis PE=4 SV=1	0.447916	114.181	3.85318	254.915	29.6328	1.18e-29	6.55e-27	GO:0006952	defense response
contig_80934	Q4TVR0	NRG1 OS=Nicotiana benthamiana GN=NRG1 PE=4 SV=1	0.39607	102.278	4.32974	258.231	23.6221	3.52e-25	1.5e-22	GO:0006952	defense response
contig_87953	B9S8L3	Leucine-rich repeat-containing protein, putative OS=Ricinus communis GN=RCOM_0602300 PE=4 SV=1	0.426471	13.2177	0.329243	30.993	40.1456	0.000514087	0.0221955	GO:0006952	defense response
