# Supplementary material for: Whole-Transcriptome Analysis of Differentially Expressed Genes in the Vegetative Buds, Floral Buds and Buds of Chrysanthemum morifolium
Source: PLoS One. 2015 May 26;10(5):e0128009. doi: 10.1371/journal.pone.0128009 (PMC4444331; doi:10.1371/journal.pone.0128009)
Supplement: S11 Table — (XLSX) [file pone.0128009.s011.xlsx]

## Sheet: Sheet1
Gene name	Gene ID	Protein ID	Protein description	Buds RPKM	Floral buds RPKM	Vegetative buds RPKM	P value	FDR
FTCL	contig_71435	G5EN30	FT like protein OS=Chrysanthemum seticuspe f. boreale GN=CsFTL3 PE=2 SV=1	0.76654	12.349	1.13831	2.34446e-10	2.8782e-08
COCL1	contig_53422	D0EP06	CONSTANS-like zinc finger protein OS=Glycine max GN=COL11 PE=2 SV=1	6.79337	44.74	22.0882	5.239e-05	1.10794e-05
LFYCL	contig_75437	C0ST39	FLORICAULA/LEAFY OS=Chrysanthemum morifolium GN=CmFL PE=2 SV=1	2.34813	28.1396	0.0514175	1.64678e-07	1.54783e-05
AP1CL1	contig_7611	Q84LD6	MADS-box transcription factor CDM111 OS=Chrysanthemum morifolium GN=cdm111 PE=2 SV=1	84.6702	3.30696	0	9.19287e-05	3.20661e-05
AP1CL2	contig_35345	FBP24	MADS-box protein FBP24 OS=Petunia hybrida GN=FBP24 PE=1 SV=1	12.3297	3.42717	0	6.96473e-05	7.7201e-05
AP1CL3	contig_32819	G5EN31	APETALA1 and FRUITFULL like protein OS=Chrysanthemum seticuspe f. boreale GN=CsAFL1 PE=2 SV=1	26.1552	13.0008	57.0937	3.03559e-21	7.12926e-19
SVP1CL	contig_18978	H6BF97	SVP1 OS=Actinidia chinensis PE=2 SV=1	34.3652	52.8026	41.6056	8.83416e-18	2.35914e-15
SVP3CL	contig_89686	H6BF99	SVP3 OS=Actinidia chinensis PE=2 SV=1	3.17216	354.677	161.681	7.23034e-05	2.94785e-05
GICL1	First_Contig443	E1CI62	GIGANTEA OS=Glycine max GN=GmGIa PE=2 SV=1	34.3257	42.4311	16.7092	1.95831e-05	9.65291e-05
GICL2	contig_31504	K7ZN72	Gigantea-like OS=Chrysanthemum seticuspe f. boreale GN=CsGI PE=2 SV=1	19.7794	29.3202	11.8527	4.13592e-05	1.24387e-05
GICL3	contig_19021	K9LJ62	GIGANTEA (Fragment) OS=Chrysanthemum morifolium GN=GI PE=2 SV=1	19.4792	10.0002	7.04476	2.33759e-05	4.14993e-06
SOC1CL1	contig_27845	F8K8W3	GSOC1 protein OS=Gerbera hybrida GN=gsoc1 PE=2 SV=1	8.03305	16.6487	3.98346	1.70439e-07	1.09733e-05
SOC1CL2	contig_60226	G5EN34	Suppressor of overexpression of CO1 like protein OS=Chrysanthemum seticuspe f. boreale GN=CsSOC1 PE=2 SV=1	1.32886	12.1791	3.43558	1.78057e-05	7.75991e-05
SEPCL	contig_11821	Q6EUV7	MADS domain protein OS=Gerbera hybrida GN=grcd2 PE=1 SV=1	145.163	2.59452	0.767369	4.07536e-40	2.11546e-37
AGCL	contig_55958	I7DIQ0	Agamous-like protein 3 (Fragment) OS=Nyssa sylvatica PE=2 SV=1	8.53326	5.28361	0	9.10428e-07	6.58562e-05
PICL	contig_670	Q84LC9	MADS-box transcription factor CDM86 OS=Chrysanthemum morifolium GN=cdm86 PE=2 SV=1	405.901	21.065	0	2.06104e-119	6.27649e-116
AGLCL1	contig_74409	A8MQL9	Agamous-like MADS-box protein AGL11 OS=Arabidopsis thaliana GN=STK PE=3 SV=1	45.8147	5.43668	3.48057	1.73469e-23	5.83874e-21
AGLCL2	contig_12	E9JPX4	MADS-box protein AGL2 subfamily OS=Coffea arabica GN=C02 PE=3 SV=1	214.22	4.78855	3.31823	3.35588e-17	7.80884e-15
AGLCL3	contig_55958	I7DIQ0	Agamous-like protein 3 (Fragment) OS=Nyssa sylvatica PE=2 SV=1	3.53326	0	0.438687	7.27646e-07	5.34398e-05
AGLCL4	contig_83713	K7X0J7	MADS-box protein AGL70 OS=Aquilegia caerulea PE=2 SV=1	1.14819	0	0.455875	2.02967e-29	1.10351e-26
PHYCL1	contig_33484	B9S180	Phytochrome OS=Ricinus communis GN=RCOM_0634650 PE=3 SV=1	5.03275	5.4083	10.6278	6.96918e-07	4.02209e-05
PHYCL2	contig_11937	B9SAQ8	Phytochrome A-associated F-box protein, putative OS=Ricinus communis GN=RCOM_1178010 PE=4 SV=1	4.75694	9.81387	8.75089	1.05554e-06	5.89446e-05
PHYCL3	contig_8553	B9U4G4	Phytochrome OS=Vitis vinifera GN=PHYC PE=2 SV=1	20.5738	16.9104	17.204	1.22159e-07	8.03477e-06
PHYCL4	contig_235	K7ZLU4	Phytochrome OS=Chrysanthemum seticuspe f. boreale GN=CsPHYB PE=2 SV=1	18.844	20.2279	26.646	4.34475e-08	4.41259e-06
PHYCL5	contig_8104	K7ZRZ4	Phytochrome OS=Chrysanthemum seticuspe f. boreale GN=CsPHYA PE=2 SV=1	9.78289	22.1939	23.329	9.2362e-18	2.24661e-15
PHYCL6	contig_30885	O24117	Phytochrome OS=Nicotiana plumbaginifolia GN=PHYB PE=3 SV=1	18.6835	2.61139	12.6053	2.34446e-10	2.8782e-08
ZTLCL	contig_29939	Q2PQA6	ZTL OS=Ipomoea nil PE=2 SV=2	22.411	21.6347	20.6001	1.81337e-06	9.67685e-05
FKF1CL1	contig_13384	E3TPZ7	Flavin-binding kelch repeat F-box 1 (Fragment) OS=Helianthus annuus PE=2 SV=1	42.3302	75.5096	5.71213	6.0162e-07	3.51204e-05
FKF1CL2	contig_19451	B9SUY7	Flavin-containing amine oxidase domain-containing protein, putative OS=Ricinus communis GN=RCOM_1373730 PE=4 SV=1	17.6777	16.9059	16.3769	9.2362e-18	2.24661e-15
FKF1CL3	contig_73553	D7KHB6	Flavin-dependent monooxygenase 1 OS=Arabidopsis lyrata subsp. lyrata GN=FMO1 PE=4 SV=1	0.0635243	5.48754	1.20643	5.33973e-21	1.57626e-18
FKF1CL4	contig_95271	B9H9C7	Flavine-containing monoxygenase OS=Populus trichocarpa GN=FML4 PE=4 SV=1	0.204928	0	1.89849	4.5439e-47	3.11633e-44
LHYCL	contig_5477	K7ZLU3	Late elongated hypocotyl-like OS=Chrysanthemum seticuspe f. boreale GN=CsLHY PE=2 SV=1	22.286	14.0939	344.615	1.13652e-18	2.26705e-16
TOC1CL	contig_8613	K7ZQ93	Timing of cab expression 1-like OS=Chrysanthemum seticuspe f. boreale GN=CsTOC1 PE=2 SV=1	9.34595	18.3456	7.49041	1.63063e-32	6.28578e-30
EFL4CL	contig_18737	C6ZKI1	ELF4-like protein OS=Lactuca serriola PE=4 SV=1	60.8255	51.5565	61.9894	2.27471e-14	3.19716e-12
CRYCL1	contig_17741	D0E0S9	Cryptochrome 1 (Fragment) OS=Capsella bursa-pastoris GN=CRY1 PE=2 SV=1	4.35119	13.2494	8.83268	2.61558e-08	1.88898e-06
CRYCL2	contig_29548	F8WR59	Cryptochrome1a (Fragment) OS=Glycine soja GN=cry1a PE=4 SV=1	43.7999	49.4413	33.0021	4.11505e-37	1.88918e-34
CRYCL3	contig_2970	Q9XHD8	Cryptochrome 1 OS=Solanum lycopersicum GN=LOC544219 PE=2 SV=1	3.78573	4.46261	2.26569	4.26906e-71	6.19074e-68
CRYCL4	contig_47579	Q6V4K2	Cryptochrome 1 OS=Orobanche minor PE=2 SV=1	13.4513	9.32505	7.66866	4.86705e-56	4.44648e-53
CRYCL5	First_Contig1854	B6REW9	Cryptochrome 1 OS=Vitis vinifera GN=CRY1 PE=2 SV=1	12.2957	22.4324	18.7318	5.33973e-21	1.57626e-18
TM6CL	contig_24769	Q9ZS28	MADs-box protein, GDEF1 OS=Gerbera hybrida GN=gdef1 PE=1 SV=1	11.0834	2.18046	0	1.05085e-18	2.10076e-16
AP3CL	contig_1639	Q84LC7	MADS-box transcription factor CDM19 OS=Chrysanthemum morifolium GN=cdm19 PE=2 SV=1	210.667	16.8902	0	9.2362e-18	2.24661e-15
AP2/ERFCL2	contig_73147	A9PL91	AP2/ERF domain-containing transcription factor OS=Populus trichocarpa GN=RAP2L1 PE=4 SV=1	2.12773	18.6009	1.55271	2.22e-05	7.5e-05
AP2/ERFCL3	contig_81716	RAVL4	AP2/ERF and B3 domain-containing transcription factor ARF14 OS=Arabidopsis thaliana GN=ARF14 PE=2 SV=1	5.10977	31.5219	0.399682	8.01e-09	6.22e-07
AP2CL2	contig_80218	C9WA60	AP2 domain-containing transcription factor 2 OS=Glycine max GN=AP2-2 PE=2 SV=1	3.32004	24.2865	1.70916	5.68e-06	0.000274
AP2CL1	contig_34744	D5L139	AP2 domain class transcription factor OS=Malus domestica GN=AP2D55 PE=2 SV=1	28.3192	66.3287	19.9805	4.42e-07	2.62e-05
AP2/ERFCL1	contig_44630	G8GKQ8	AP2/ERF transcription factor OS=Artemisia annua GN=ERF2 PE=2 SV=1	39.0597	206.897	12.3564	5.99e-46	3.8e-43

## Sheet: Sheet2
Gene name	Gene length	Protein ID	Protein description	Buds RPKM	Floral buds RPKM	Vegetative buds RPKM	P value	FDR
FTCL	2333	G5EN30	FT like protein OS=Chrysanthemum seticuspe f. boreale GN=CsFTL3 PE=2 SV=1	0.76654	12.349	1.13831	2.34446e-10	2.8782e-08
COCL1	391	D0EP06	CONSTANS-like zinc finger protein OS=Glycine max GN=COL11 PE=2 SV=1	6.79337	44.74	22.0882	5.239e-05	1.10794e-05
LFYCL	842	C0ST39	FLORICAULA/LEAFY OS=Chrysanthemum morifolium GN=CmFL PE=2 SV=1	2.34813	28.1396	0.0514175	1.64678e-07	1.54783e-05
AP1CL1	451	Q84LD6	MADS-box transcription factor CDM111 OS=Chrysanthemum morifolium GN=cdm111 PE=2 SV=1	84.6702	3.30696	0	9.19287e-05	3.20661e-05
AP1CL2	802	FBP24	MADS-box protein FBP24 OS=Petunia hybrida GN=FBP24 PE=1 SV=1	12.3297	3.42717	0	6.96473e-05	7.7201e-05
AP1CL3	731	G5EN31	APETALA1 and FRUITFULL like protein OS=Chrysanthemum seticuspe f. boreale GN=CsAFL1 PE=2 SV=1	26.1552	13.0008	57.0937	3.03559e-21	7.12926e-19
SVP1CL	626	H6BF97	SVP1 OS=Actinidia chinensis PE=2 SV=1	34.3652	52.8026	41.6056	8.83416e-18	2.35914e-15
SVP3CL	970	H6BF99	SVP3 OS=Actinidia chinensis PE=2 SV=1	3.17216	354.677	161.681	7.23034e-05	2.94785e-05
GICL1	2785	E1CI62	GIGANTEA OS=Glycine max GN=GmGIa PE=2 SV=1	34.3257	42.4311	16.7092	1.95831e-05	9.65291e-05
GICL2	1791	K7ZN72	Gigantea-like OS=Chrysanthemum seticuspe f. boreale GN=CsGI PE=2 SV=1	19.7794	29.3202	11.8527	4.13592e-05	1.24387e-05
GICL3	1207	K9LJ62	GIGANTEA (Fragment) OS=Chrysanthemum morifolium GN=GI PE=2 SV=1	19.4792	10.0002	7.04476	2.33759e-05	4.14993e-06
SOC1CL1	789	F8K8W3	GSOC1 protein OS=Gerbera hybrida GN=gsoc1 PE=2 SV=1	8.03305	16.6487	3.98346	1.70439e-07	1.09733e-05
SOC1CL2	851	G5EN34	Suppressor of overexpression of CO1 like protein OS=Chrysanthemum seticuspe f. boreale GN=CsSOC1 PE=2 SV=1	1.32886	12.1791	3.43558	1.78057e-05	7.75991e-05
SEPCL	508	Q6EUV7	MADS domain protein OS=Gerbera hybrida GN=grcd2 PE=1 SV=1	145.163	2.59452	0.767369	4.07536e-40	2.11546e-37
AGCL	722	I7DIQ0	Agamous-like protein 3 (Fragment) OS=Nyssa sylvatica PE=2 SV=1	8.53326	5.28361	0	9.10428e-07	6.58562e-05
PICL	1205	Q84LC9	MADS-box transcription factor CDM86 OS=Chrysanthemum morifolium GN=cdm86 PE=2 SV=1	405.901	21.065	0	2.06104e-119	6.27649e-116
AGLCL1	504	A8MQL9	Agamous-like MADS-box protein AGL11 OS=Arabidopsis thaliana GN=STK PE=3 SV=1	45.8147	5.43668	3.48057	1.73469e-23	5.83874e-21
AGLCL2	536	E9JPX4	MADS-box protein AGL2 subfamily OS=Coffea arabica GN=C02 PE=3 SV=1	214.22	4.78855	3.31823	3.35588e-17	7.80884e-15
AGLCL3	722	I7DIQ0	Agamous-like protein 3 (Fragment) OS=Nyssa sylvatica PE=2 SV=1	3.53326	0	0.438687	7.27646e-07	5.34398e-05
AGLCL4	481	K7X0J7	MADS-box protein AGL70 OS=Aquilegia caerulea PE=2 SV=1	1.14819	0	0.455875	2.02967e-29	1.10351e-26
PHYCL1	1552	B9S180	Phytochrome OS=Ricinus communis GN=RCOM_0634650 PE=3 SV=1	5.03275	5.4083	10.6278	6.96918e-07	4.02209e-05
PHYCL2	774	B9SAQ8	Phytochrome A-associated F-box protein, putative OS=Ricinus communis GN=RCOM_1178010 PE=4 SV=1	4.75694	9.81387	8.75089	1.05554e-06	5.89446e-05
PHYCL3	3413	B9U4G4	Phytochrome OS=Vitis vinifera GN=PHYC PE=2 SV=1	20.5738	16.9104	17.204	1.22159e-07	8.03477e-06
PHYCL4	3630	K7ZLU4	Phytochrome OS=Chrysanthemum seticuspe f. boreale GN=CsPHYB PE=2 SV=1	18.844	20.2279	26.646	4.34475e-08	4.41259e-06
PHYCL5	2613	K7ZRZ4	Phytochrome OS=Chrysanthemum seticuspe f. boreale GN=CsPHYA PE=2 SV=1	9.78289	22.1939	23.329	9.2362e-18	2.24661e-15
PHYCL6	518	O24117	Phytochrome OS=Nicotiana plumbaginifolia GN=PHYB PE=3 SV=1	18.6835	2.61139	12.6053	2.34446e-10	2.8782e-08
ZTLCL	2408	Q2PQA6	ZTL OS=Ipomoea nil PE=2 SV=2	22.411	21.6347	20.6001	1.81337e-06	9.67685e-05
FKF1CL1	1045	E3TPZ7	Flavin-binding kelch repeat F-box 1 (Fragment) OS=Helianthus annuus PE=2 SV=1	42.3302	75.5096	5.71213	6.0162e-07	3.51204e-05
FKF1CL2	1391	B9SUY7	Flavin-containing amine oxidase domain-containing protein, putative OS=Ricinus communis GN=RCOM_1373730 PE=4 SV=1	17.6777	16.9059	16.3769	9.2362e-18	2.24661e-15
FKF1CL3	828	D7KHB6	Flavin-dependent monooxygenase 1 OS=Arabidopsis lyrata subsp. lyrata GN=FMO1 PE=4 SV=1	0.0635243	5.48754	1.20643	5.33973e-21	1.57626e-18
FKF1CL4	385	B9H9C7	Flavine-containing monoxygenase OS=Populus trichocarpa GN=FML4 PE=4 SV=1	0.204928	0	1.89849	4.5439e-47	3.11633e-44
LHYCL	2333	K7ZLU3	Late elongated hypocotyl-like OS=Chrysanthemum seticuspe f. boreale GN=CsLHY PE=2 SV=1	22.286	14.0939	344.615	1.13652e-18	2.26705e-16
TOC1CL	2420	K7ZQ93	Timing of cab expression 1-like OS=Chrysanthemum seticuspe f. boreale GN=CsTOC1 PE=2 SV=1	9.34595	18.3456	7.49041	1.63063e-32	6.28578e-30
EFL4CL	553	C6ZKI1	ELF4-like protein OS=Lactuca serriola PE=4 SV=1	60.8255	51.5565	61.9894	2.27471e-14	3.19716e-12
CRYCL1	411	D0E0S9	Cryptochrome 1 (Fragment) OS=Capsella bursa-pastoris GN=CRY1 PE=2 SV=1	4.35119	13.2494	8.83268	2.61558e-08	1.88898e-06
CRYCL2	550	F8WR59	Cryptochrome1a (Fragment) OS=Glycine soja GN=cry1a PE=4 SV=1	43.7999	49.4413	33.0021	4.11505e-37	1.88918e-34
CRYCL3	785	Q9XHD8	Cryptochrome 1 OS=Solanum lycopersicum GN=LOC544219 PE=2 SV=1	3.78573	4.46261	2.26569	4.26906e-71	6.19074e-68
CRYCL4	305	Q6V4K2	Cryptochrome 1 OS=Orobanche minor PE=2 SV=1	13.4513	9.32505	7.66866	4.86705e-56	4.44648e-53
CRYCL5	385	B6REW9	Cryptochrome 1 OS=Vitis vinifera GN=CRY1 PE=2 SV=1	12.2957	22.4324	18.7318	5.33973e-21	1.57626e-18
TM6CL	961	Q9ZS28	MADs-box protein, GDEF1 OS=Gerbera hybrida GN=gdef1 PE=1 SV=1	11.0834	2.18046	0	1.05085e-18	2.10076e-16
AP3CL	959	Q84LC7	MADS-box transcription factor CDM19 OS=Chrysanthemum morifolium GN=cdm19 PE=2 SV=1	210.667	16.8902	0	9.2362e-18	2.24661e-15
AP2/ERFCL2	813	A9PL91	AP2/ERF domain-containing transcription factor OS=Populus trichocarpa GN=RAP2L1 PE=4 SV=1	2.12773	18.6009	1.55271	2.22e-05	7.5e-05
AP2/ERFCL3	329	RAVL4	AP2/ERF and B3 domain-containing transcription factor ARF14 OS=Arabidopsis thaliana GN=ARF14 PE=2 SV=1	5.10977	31.5219	0.399682	8.01e-09	6.22e-07
AP2CL2	477	C9WA60	AP2 domain-containing transcription factor 2 OS=Glycine max GN=AP2-2 PE=2 SV=1	3.32004	24.2865	1.70916	5.68e-06	0.000274
AP2CL1	308	D5L139	AP2 domain class transcription factor OS=Malus domestica GN=AP2D55 PE=2 SV=1	28.3192	66.3287	19.9805	4.42e-07	2.62e-05
AP2/ERFCL1	315	G8GKQ8	AP2/ERF transcription factor OS=Artemisia annua GN=ERF2 PE=2 SV=1	39.0597	206.897	12.3564	5.99e-46	3.8e-43

## Sheet: Sheet3
Unigene_id	NAME	Unigene_length	protein_ID:protein_description	HL_reads	HY_reads	YYY_reads	HL_RPKM	HY_RPKM	YYY_RPKM	P value	FDR
		FT
contig_71435	FTCL	2333	tr|G5EN30|G5EN30_9ASTR:FT like protein OS=Chrysanthemum seticuspe f. boreale GN=CsFTL3 PE=2 SV=1	68	158	109	0.76654	2.34898	1.13831
		CO
contig_41848	COCL1	509	tr|Q2VY14|Q2VY14_SOLLC:CONSTANS interacting protein 5 (Fragment) OS=Solanum lycopersicum GN=CIP5 PE=2 SV=1	457	528	720	23.6123	35.9793	34.4638
contig_53422	COCL2	391	tr|D0EP06|D0EP06_SOYBN:CONSTANS-like zinc finger protein OS=Glycine max GN=COL11 PE=2 SV=1	101	249	718	6.79337	22.0882	44.74	5.239e-05	1.10794e-05
		LFY
contig_75437	LFYCL	842	tr|C0ST39|C0ST39_CHRMO:FLORICAULA/LEAFY OS=Chrysanthemum morifolium GN=CmFL PE=2 SV=1	43	25	15	1.34306	1.02983	0.434038
contig_66429		616	tr|C0ST39|C0ST39_CHRMO:FLORICAULA/LEAFY OS=Chrysanthemum morifolium GN=CmFL PE=2 SV=1	55	38	13	2.34813	2.13964	0.514175
		AP1
contig_32819	AP1CL1	731	tr|G5EN31|G5EN31_9ASTR:APETALA1 and FRUITFULL like protein OS=Chrysanthemum seticuspe f. boreale GN=CsAFL1 PE=2 SV=1	727	274	1713	26.1552	13.0008	57.0937	1.64678e-07	1.54783e-05
contig_7611	AP1CL2	451	tr|Q84LD6|Q84LD6_CHRMO:MADS-box transcription factor CDM111 OS=Chrysanthemum morifolium GN=cdm111 PE=2 SV=1	1452	43	19	84.6702	3.30696	1.02642	3.03559e-21	7.12926e-19
contig_35345	AP1CL3	802	sp|Q9ATE5|FBP24_PETHY:MADS-box protein FBP24 OS=Petunia hybrida GN=FBP24 PE=1 SV=1	376	33	11	12.3297	1.42717	0.334169	9.19287e-05	3.20661e-05
contig_47961		1406	tr|I6ZX14|I6ZX14_CAMSI:MADS-box domain protein OS=Camellia sinensis PE=2 SV=1	309	780	381	5.77981	19.2418	6.60219
		SVP1
contig_18978	SVP1CL	626	tr|H6BF97|H6BF97_ACTCH:SVP1 OS=Actinidia chinensis PE=2 SV=1	818	953	1069	34.3652	52.8026	41.6056	6.96473e-05	7.7201e-05
contig_89686	SVP3CL	970	tr|H6BF99|H6BF99_ACTCH:SVP3 OS=Actinidia chinensis PE=2 SV=1	117	9919	6437	3.17216	354.677	161.681	8.83416e-18	2.35914e-15
		GI
First_Contig443	GICL1	2785	tr|E1CI62|E1CI62_SOYBN:GIGANTEA OS=Glycine max GN=GmGIa PE=2 SV=1	3635	3407	1910	34.3257	42.4311	16.7092	7.23034e-05	2.94785e-05
contig_19022		333	tr|G1E9R4|G1E9R4_POPBA:Gigantea-5 (Fragment) OS=Populus balsamifera GN=GI5 PE=4 SV=1	418	356	162	33.0121	37.0803	11.8527	1.95831e-05	9.65291e-05
contig_11588		584	tr|K7ZN72|K7ZN72_9ASTR:Gigantea-like OS=Chrysanthemum seticuspe f. boreale GN=CsGI PE=2 SV=1	630	657	447	28.3706	39.0202	18.6485
contig_1634		479	tr|K7ZN72|K7ZN72_9ASTR:Gigantea-like OS=Chrysanthemum seticuspe f. boreale GN=CsGI PE=2 SV=1	647	713	508	35.523	51.6287	25.839
contig_1667		650	tr|K7ZN72|K7ZN72_9ASTR:Gigantea-like OS=Chrysanthemum seticuspe f. boreale GN=CsGI PE=2 SV=1	630	680	525	25.4899	36.2854	19.6786
contig_16714		538	tr|K7ZN72|K7ZN72_9ASTR:Gigantea-like OS=Chrysanthemum seticuspe f. boreale GN=CsGI PE=2 SV=1	430	510	434	21.0197	32.8795	19.6542
contig_23649		616	tr|K7ZN72|K7ZN72_9ASTR:Gigantea-like OS=Chrysanthemum seticuspe f. boreale GN=CsGI PE=2 SV=1	896	1024	767	38.2532	57.6575	30.3363
contig_31504	GICL2	1791	tr|K7ZN72|K7ZN72_9ASTR:Gigantea-like OS=Chrysanthemum seticuspe f. boreale GN=CsGI PE=2 SV=1	1347	1514	1179	19.7794	29.3202	16.0386	4.13592e-05	1.24387e-05
contig_19021	GICL3	1207	tr|K9LJ62|K9LJ62_CHRMO:GIGANTEA (Fragment) OS=Chrysanthemum morifolium GN=GI PE=2 SV=1	894	348	349	19.4792	10.0002	7.04476	2.33759e-05	4.14993e-06
contig_19023		773	tr|K9LJ62|K9LJ62_CHRMO:GIGANTEA (Fragment) OS=Chrysanthemum morifolium GN=GI PE=2 SV=1	1320	1064	657	44.9092	47.7418	20.7078
		Soc1
contig_27845	SOC1CL1	789	tr|F8K8W3|F8K8W3_GERHY:GSOC1 protein OS=Gerbera hybrida GN=gsoc1 PE=2 SV=1	241	83	129	8.03305	3.6487	3.98346	1.70439e-07	1.09733e-05
contig_60226	SOC1CL2	851	tr|G5EN34|G5EN34_9ASTR:Suppressor of overexpression of CO1 like protein OS=Chrysanthemum seticuspe f. boreale GN=CsSOC1 PE=2 SV=1	43	78	120	1.32886	3.17908	3.43558	1.78057e-05	7.75991e-05
contig_20684		491	tr|G5EN34|G5EN34_9ASTR:Suppressor of overexpression of CO1 like protein OS=Chrysanthemum seticuspe f. boreale GN=CsSOC1 PE=2 SV=1	486	812	1041	26.0313	57.3603	51.6556
contig_1228		758	tr|Q84LC8|Q84LC8_CHRMO:MADS-box transcription factor CDM104 OS=Chrysanthemum morifolium GN=cdm104 PE=2 SV=1	4529	107	26	157.135	4.89611	0.835704
contig_47961		1406	tr|I6ZX14|I6ZX14_CAMSI:MADS-box domain protein OS=Camellia sinensis PE=2 SV=1	309	780	381	5.77981	19.2418	6.60219
		SEP
contig_11821	SEPCL	508	tr|Q6EUV7|Q6EUV7_GERHY:MADS domain protein OS=Gerbera hybrida GN=grcd2 PE=1 SV=1	2804	38	16	145.163	2.59452	0.767369	4.07536e-40	2.11546e-37
		AP2
contig_81716	AP2CL1	329	sp|Q9LS06|RAVL4_ARATH:AP2/ERF and B3 domain-containing transcription factor ARF14 OS=Arabidopsis thaliana GN=ARF14 PE=2 SV=1	5	299	69	0.399682	31.5219	5.10977	8.00725e-09	6.21525e-07
contig_73147	AP2CL2	813	tr|A9PL91|A9PL91_POPTR:AP2/ERF domain-containing transcription factor OS=Populus trichocarpa GN=RAP2L1 PE=4 SV=1	48	436	71	1.55271	18.6009	2.12773	2.22003e-05	7.49795e-06
First_Contig413	AP2CL3	565	tr|B9GL68|B9GL68_POPTR:AP2/ERF domain-containing transcription factor OS=Populus trichocarpa GN=DREB15 PE=4 SV=1	342	70	14	15.9191	4.29721	0.603709	1.34184e-05	6.07726e-05
contig_79943	AP2CL4	845	tr|B9GW61|B9GW61_POPTR:AP2/ERF domain-containing transcription factor OS=Populus trichocarpa GN=DREB64 PE=4 SV=1	21	212	58	0.653586	8.70194	1.67232	2.14995e-05	3.38126e-06
contig_17025	AP2CL5	1462	tr|B9HJ24|B9HJ24_POPTR:AP2/ERF domain-containing transcription factor OS=Populus trichocarpa GN=ERF79 PE=4 SV=1	792	370	775	14.2468	8.77791	12.9152	3.20855e-10	3.87127e-08
First_Contig3199	AP2CL6	946	tr|B9HU09|B9HU09_POPTR:AP2 domain-containing transcription factor OS=Populus trichocarpa GN=RAP4 PE=4 SV=1	64	423	889	1.77922	15.5091	22.896	1.31525e-05	3.50524e-05
contig_61972	AP2CL7	1019	tr|B9II55|B9II55_POPTR:AP2/ERF domain-containing transcription factor OS=Populus trichocarpa GN=DREB6 PE=4 SV=1	16	50	22	0.412939	1.70189	0.526013	3.53337e-23	1.16774e-20
contig_94681	AP2CL8	313	tr|B9IKF6|B9IKF6_POPTR:AP2/ERF domain-containing transcription factor OS=Populus trichocarpa GN=DREB44 PE=4 SV=1	0	36	16	0	3.98929	1.24544	9.52662e-07	6.88021e-05
contig_77378	AP2CL9	683	tr|B9INK5|B9INK5_POPTR:AP2/ERF domain-containing transcription factor OS=Populus trichocarpa GN=ERF81 PE=4 SV=1	43	180	147	1.65573	9.1409	5.24378	4.05124e-29	1.74308e-26
contig_38212	AP2CL10	774	tr|B9MT78|B9MT78_POPTR:AP2 domain-containing transcription factor OS=Populus trichocarpa GN=RAP6 PE=4 SV=1	285	604	770	9.68377	27.0666	24.2381	1.82043e-07	1.70049e-05
contig_41536		309	tr|B9MT78|B9MT78_POPTR:AP2 domain-containing transcription factor OS=Populus trichocarpa GN=RAP6 PE=4 SV=1	154	105	104	13.107	11.786	8.20017
contig_22288	AP2CL11	1086	tr|B9RG00|B9RG00_RICCO:"AP2 domain transcription factor RAP2.3, putative OS=Ricinus communis GN=RCOM_1438370 PE=4 SV=1"	48	224	140	1.16239	7.1541	3.14084	4.25271e-07	3.74519e-05
contig_80218	AP2CL12	477	tr|C9WA60|C9WA60_SOYBN:AP2 domain-containing transcription factor 2 OS=Glycine max GN=AP2-2 PE=2 SV=1	31	334	65	1.70916	24.2865	3.32004	5.70948e-09	6.562e-07
contig_2369		567	tr|D5L0Z5|D5L0Z5_MALDO:AP2 domain class transcription factor OS=Malus domestica GN=AP2D11 PE=2 SV=1	2092	2270	2051	97.0329	138.861	88.1314
contig_90750	AP2CL13	887	tr|D5L130|D5L130_MALDO:AP2 domain class transcription factor OS=Malus domestica GN=AP2D46 PE=2 SV=1	14	204	2	0.415093	7.97707	0.0549357	8.92383e-27	4.19818e-24
contig_34744		308	tr|D5L139|D5L139_MALDO:AP2 domain class transcription factor OS=Malus domestica GN=AP2D55 PE=2 SV=1	234	589	358	19.9805	66.3287	28.3192
contig_68627	AP2CL14	548	tr|D7LGD1|D7LGD1_ARALL:AP2 domain-containing transcription factor family protein (Fragment) OS=Arabidopsis lyrata subsp. lyrata GN=ARALYDRAFT_482320 PE=4 SV=1	44	116	57	2.1116	7.342	2.53421	8.39284e-10	7.40118e-08
contig_65082		325	tr|G8GKQ7|G8GKQ7_ARTAN:AP2/ERF transcription factor OS=Artemisia annua GN=ERF1 PE=2 SV=1	127	207	189	10.2769	22.0914	14.1686
contig_44630		315	tr|G8GKQ8|G8GKQ8_ARTAN:AP2/ERF transcription factor OS=Artemisia annua GN=ERF2 PE=2 SV=1	148	1879	505	12.3564	206.897	39.0597
contig_57032	AP2CL15	976	tr|J9PVZ8|J9PVZ8_ARTAN:AP2-ERF transcription factor OS=Artemisia annua GN=ERF3 PE=2 SV=1	161	325	100	4.33827	11.5497	2.49631	5.7581e-08	5.17974e-06
contig_88421		796	tr|J9PVZ8|J9PVZ8_ARTAN:AP2-ERF transcription factor OS=Artemisia annua GN=ERF3 PE=2 SV=1	4	136	8	0.132156	5.92602	0.244864
contig_92502		416	tr|J9PVZ8|J9PVZ8_ARTAN:AP2-ERF transcription factor OS=Artemisia annua GN=ERF3 PE=2 SV=1	0	17	1	0	1.4174	0.0585673
contig_9801	AP2CL16	366	tr|Q5U8L5|Q5U8L5_GOSHI:AP2/EREBP transcription factor ERF-1 OS=Gossypium hirsutum PE=2 SV=1	196	150	180	14.0837	14.215	11.9823	5.34026e-21	1.55627e-18
		AGAMOUS	AG
contig_55958	AGCL1	722	tr|I7DIQ0|I7DIQ0_9ASTE:Agamous-like protein 3 (Fragment) OS=Nyssa sylvatica PE=2 SV=1	97	0	13	3.53326	0	0.438687	9.10428e-07	6.58562e-05
contig_74409	AGCL2	504	tr|A8MQL9|A8MQL9_ARATH:Agamous-like MADS-box protein AGL11 OS=Arabidopsis thaliana GN=STK PE=3 SV=1	878	79	72	45.8147	5.43668	3.48057	8.14126e-09	9.28635e-07
contig_14675	AGCL3	324	tr|B0M1E5|B0M1E5_CHRMO:MADS-box transcription factor OS=Chrysanthemum morifolium GN=CAG1 PE=2 SV=1	2514	7	3	204.061	0.749359	0.225592	3.30388e-14	6.00325e-12
		PISTILLATA	PI
contig_670	PICL	1205	tr|Q84LC9|Q84LC9_CHRMO:MADS-box transcription factor CDM86 OS=Chrysanthemum morifolium GN=cdm86 PE=2 SV=1	18598	37	35	405.901	1.065	0.707667	2.06104e-119	6.27649e-116
contig_710		938	tr|Q84LC9|Q84LC9_CHRMO:MADS-box transcription factor CDM86 OS=Chrysanthemum morifolium GN=cdm86 PE=2 SV=1	6020	4	9	168.785	0.147909	0.23377
		della
contig_24407	DELLACL1	597	tr|H2EIJ0|H2EIJ0_MALDO:Spur-type DELLA protein OS=Malus domestica GN=SPMdDELLA3b PE=2 SV=1	367	55	245	16.1671	3.1954	9.99862	4.16688e-05	9.16423e-05
contig_38534	DELLACL2	893	tr|B9STN5|B9STN5_RICCO:"DELLA protein GAI1, putative OS=Ricinus communis GN=RCOM_0826140 PE=4 SV=1"	1381	298	905	40.6708	11.5745	24.6914	4.83346e-05	1.92326e-05
contig_41079	DELLACL3	748	tr|B9RIU5|B9RIU5_RICCO:"DELLA protein GAI, putative OS=Ricinus communis GN=RCOM_1582830 PE=4 SV=1"	140	254	230	4.92229	11.7779	7.4916	4.84221e-12	7.01083e-10
contig_49309		417	tr|B9RIU5|B9RIU5_RICCO:"DELLA protein GAI, putative OS=Ricinus communis GN=RCOM_1582830 PE=4 SV=1"	57	72	84	3.59484	5.98871	4.90785
contig_53457	DELLACL4	646	tr|B9RHZ2|B9RHZ2_RICCO:"DELLA protein GAI1, putative OS=Ricinus communis GN=RCOM_1574660 PE=4 SV=1"	65	79	107	2.64619	4.24162	4.03552	3.53337e-23	1.16774e-20
contig_7899		370	tr|B5MEX9|B5MEX9_LACSA:DELLA 2 OS=Lactuca sativa GN=LsDELLA2 PE=2 SV=1	1196	488	1043	85.01	45.7462	68.6801
First_Contig256	DELLACL5	497	tr|B5MEX9|B5MEX9_LACSA:DELLA 2 OS=Lactuca sativa GN=LsDELLA2 PE=2 SV=1	1246	431	1008	65.9329	30.0786	49.4143	1.8478e-07	1.51708e-05
First_Contig822	DELLACL6	1193	tr|D2WS93|D2WS93_ARTAN:Putative DELLA protein OS=Artemisia annua GN=DELLA PE=2 SV=1	1556	653	1390	34.3012	18.985	28.3872	2.22508e-20	6.24496e-18
		AGL
contig_74409	AGLCL1	504	tr|A8MQL9|A8MQL9_ARATH:Agamous-like MADS-box protein AGL11 OS=Arabidopsis thaliana GN=STK PE=3 SV=1	878	79	72	45.8147	5.43668	3.48057	1.73469e-23	5.83874e-21
contig_12	AGLCL2	536	tr|E9JPX4|E9JPX4_COFAR:MADS-box protein AGL2 subfamily OS=Coffea arabica GN=C02 PE=3 SV=1	4366	74	73	214.22	4.78855	3.31823	3.35588e-17	7.80884e-15
contig_55958	AGLCL3	722	tr|I7DIQ0|I7DIQ0_9ASTE:Agamous-like protein 3 (Fragment) OS=Nyssa sylvatica PE=2 SV=1	97	0	13	3.53326	0	0.438687	7.27646e-07	5.34398e-05
contig_83713	AGLCL4	481	tr|K7X0J7|K7X0J7_AQUCA:MADS-box protein AGL70 OS=Aquilegia caerulea PE=2 SV=1	21	0	9	1.14819	0	0.455875	2.02967e-29	1.10351e-26
		GA20
contig_65755	GA20CL1	1557	tr|B2ZZ93|B2ZZ93_CHRMO:Gibberellin 20-oxidase2 OS=Chrysanthemum morifolium GN=CmGA20ox2 PE=2 SV=1	32	132	91	0.540508	2.94051	1.42397	4.5439e-47	3.11633e-44
contig_66966	GA20CL2	1284	tr|B1B551|B1B551_CHRMO:Gibberellin 20-oxidase OS=Chrysanthemum morifolium GN=DgGA20ox PE=2 SV=1	176	316	551	3.60486	8.53609	10.4553	5.33973e-21	1.57626e-18
contig_67394	GA20CL3	306	tr|B2ZZ92|B2ZZ92_CHRMO:Gibberellin 20-oxidase1 OS=Chrysanthemum morifolium GN=CmGA20ox1 PE=2 SV=1	23	73	156	1.97673	8.27444	12.4209	3.15408e-08	2.24244e-06
		PHY
contig_33484	PHYCL1	1552	tr|B9S180|B9S180_RICCO:Phytochrome OS=Ricinus communis GN=RCOM_0634650 PE=3 SV=1	297	242	677	5.03275	5.4083	10.6278	6.96918e-07	4.02209e-05
contig_38733		1282	tr|B9S180|B9S180_RICCO:Phytochrome OS=Ricinus communis GN=RCOM_0634650 PE=3 SV=1	278	213	676	5.70292	5.76273	12.8472
contig_11937	PHYCL1	774	tr|B9SAQ8|B9SAQ8_RICCO:"Phytochrome A-associated F-box protein, putative OS=Ricinus communis GN=RCOM_1178010 PE=4 SV=1"	140	219	278	4.75694	9.81387	8.75089	1.05554e-06	5.89446e-05
contig_8553	PHYCL2	3413	tr|B9U4G4|B9U4G4_VITVI:Phytochrome OS=Vitis vinifera GN=PHYC PE=2 SV=1	2670	1664	2410	20.5738	16.9104	17.204	1.22159e-07	8.03477e-06
contig_1608		2644	tr|K7ZLU4|K7ZLU4_9ASTR:Phytochrome OS=Chrysanthemum seticuspe f. boreale GN=CsPHYB PE=2 SV=1	1982	477	1652	19.7144	6.2574	15.2229
contig_235	PHYCL3	3630	tr|K7ZLU4|K7ZLU4_9ASTR:Phytochrome OS=Chrysanthemum seticuspe f. boreale GN=CsPHYB PE=2 SV=1	2601	2117	3970	18.844	20.2279	26.646	4.34475e-08	4.41259e-06
contig_5533		1337	tr|K7ZRZ4|K7ZRZ4_9ASTR:Phytochrome OS=Chrysanthemum seticuspe f. boreale GN=CsPHYA PE=2 SV=1	814	1099	1842	16.0116	28.5104	33.5665
contig_8104	PHYCL4	2613	tr|K7ZRZ4|K7ZRZ4_9ASTR:Phytochrome OS=Chrysanthemum seticuspe f. boreale GN=CsPHYA PE=2 SV=1	972	1672	2502	9.78289	22.1939	23.329	9.2362e-18	2.24661e-15
contig_30885	PHYCL5	518	tr|O24117|O24117_NICPL:Phytochrome OS=Nicotiana plumbaginifolia GN=PHYB PE=3 SV=1	368	39	268	18.6835	2.61139	12.6053	2.34446e-10	2.8782e-08
ZTL
contig_29939	ZTLCL	2408	tr|Q2PQA6|Q2PQA6_IPONI:ZTL OS=Ipomoea nil PE=2 SV=2	2052	1502	2036	22.411	21.6347	20.6001	1.81337e-06	9.67685e-05
FKF1
contig_13384	FKF1CL1	1045	tr|E3TPZ7|E3TPZ7_HELAN:Flavin-binding kelch repeat F-box 1 (Fragment) OS=Helianthus annuus PE=2 SV=1	1682	2275	245	42.3302	75.5096	5.71213	6.0162e-07	3.51204e-05
contig_19451	FKF1CL2	1391	tr|B9SUY7|B9SUY7_RICCO:"Flavin-containing amine oxidase domain-containing protein, putative OS=Ricinus communis GN=RCOM_1373730 PE=4 SV=1"	935	678	935	17.6777	16.9059	16.3769	9.2362e-18	2.24661e-15
contig_73553	FKF1CL3	828	tr|D7KHB6|D7KHB6_ARALL:Flavin-dependent monooxygenase 1 OS=Arabidopsis lyrata subsp. lyrata GN=FMO1 PE=4 SV=1	2	131	41	0.0635243	5.48754	1.20643	5.33973e-21	1.57626e-18
contig_95271	FKF1CL4	385	tr|B9H9C7|B9H9C7_POPTR:Flavine-containing monoxygenase OS=Populus trichocarpa GN=FML4 PE=4 SV=1	3	0	30	0.204928	0	1.89849	4.5439e-47	3.11633e-44
LHY
contig_22623		524	tr|K7ZLU3|K7ZLU3_9ASTR:Late elongated hypocotyl-like OS=Chrysanthemum seticuspe f. boreale GN=CsLHY PE=2 SV=1	278	167	193	13.9526	11.0541	8.97376
contig_26843		1372	tr|K7ZLU3|K7ZLU3_9ASTR:Late elongated hypocotyl-like OS=Chrysanthemum seticuspe f. boreale GN=CsLHY PE=2 SV=1	369	217	760	7.07315	5.48583	13.4961
contig_38000		429	tr|K7ZLU3|K7ZLU3_9ASTR:Late elongated hypocotyl-like OS=Chrysanthemum seticuspe f. boreale GN=CsLHY PE=2 SV=1	346	345	292	21.2109	27.8932	16.5834
contig_5477	LHYCL	2333	tr|K7ZLU3|K7ZLU3_9ASTR:Late elongated hypocotyl-like OS=Chrysanthemum seticuspe f. boreale GN=CsLHY PE=2 SV=1	1977	948	32999	22.286	14.0939	344.615	1.13652e-18	2.26705e-16
TOC1
contig_31839		323	tr|K7ZQ93|K7ZQ93_9ASTR:Timing of cab expression 1-like OS=Chrysanthemum seticuspe f. boreale GN=CsTOC1 PE=2 SV=1	27	13	51	2.19837	1.39598	3.84694
contig_31840		1006	tr|K7ZQ93|K7ZQ93_9ASTR:Timing of cab expression 1-like OS=Chrysanthemum seticuspe f. boreale GN=CsTOC1 PE=2 SV=1	97	53	128	2.5358	1.82732	3.09999
contig_45026		444	tr|K7ZQ93|K7ZQ93_9ASTR:Timing of cab expression 1-like OS=Chrysanthemum seticuspe f. boreale GN=CsTOC1 PE=2 SV=1	202	198	117	11.9649	15.4675	6.42024
contig_8613	TOC1CL	2420	tr|K7ZQ93|K7ZQ93_9ASTR:Timing of cab expression 1-like OS=Chrysanthemum seticuspe f. boreale GN=CsTOC1 PE=2 SV=1	860	1280	744	9.34595	18.3456	7.49041	1.63063e-32	6.28578e-30
EFL
contig_18737	EFLCL	553	tr|C6ZKI1|C6ZKI1_9ASTR:ELF4-like protein OS=Lactuca serriola PE=4 SV=1	1279	822	1407	60.8255	51.5565	61.9894	2.27471e-14	3.19716e-12
		CRY
contig_17741	CRYCL1	411	tr|D0E0S9|D0E0S9_CAPBU:Cryptochrome 1 (Fragment) OS=Capsella bursa-pastoris GN=CRY1 PE=2 SV=1	68	157	149	4.35119	13.2494	8.83268	2.61558e-08	1.88898e-06
contig_29548	CRYCL2	550	tr|F8WR59|F8WR59_GLYSO:Cryptochrome1a (Fragment) OS=Glycine soja GN=cry1a PE=4 SV=1	916	784	745	43.7999	49.4413	33.0021	4.11505e-37	1.88918e-34
contig_2970	CRYCL3	785	tr|Q9XHD8|Q9XHD8_SOLLC:Cryptochrome 1 OS=Solanum lycopersicum GN=LOC544219 PE=2 SV=1	113	101	73	3.78573	4.46261	2.26569	4.26906e-71	6.19074e-68
contig_47579	CRYCL4	305	tr|Q6V4K2|Q6V4K2_OROMI:Cryptochrome 1 OS=Orobanche minor PE=2 SV=1	156	82	96	13.4513	9.32505	7.66866	4.86705e-56	4.44648e-53
First_Contig1854	CRYCL5	385	tr|B6REW9|B6REW9_VITVI:Cryptochrome 1 OS=Vitis vinifera GN=CRY1 PE=2 SV=1	180	249	296	12.2957	22.4324	18.7318	5.33973e-21	1.57626e-18
contig_24769	TM6CL	961	tr|Q9ZS28|Q9ZS28_GERHY:"MADs-box protein, GDEF1 OS=Gerbera hybrida GN=gdef1 PE=1 SV=1"	405	5	10	11.0834	0.180461	0.253527	1.05085e-18	2.10076e-16
contig_1639	AP3CL2	959	tr|Q84LC7|Q84LC7_CHRMO:MADS-box transcription factor CDM19 OS=Chrysanthemum morifolium GN=cdm19 PE=2 SV=1	7682	467	722	210.667	16.8902	18.3429	9.2362e-18	2.24661e-15
		MADS-Box
contig_1639		959	tr|Q84LC7|Q84LC7_CHRMO:MADS-box transcription factor CDM19 OS=Chrysanthemum morifolium GN=cdm19 PE=2 SV=1	7682	467	722	210.667	16.8902	18.3429
contig_24769		961	tr|Q9ZS28|Q9ZS28_GERHY:"MADs-box protein, GDEF1 OS=Gerbera hybrida GN=gdef1 PE=1 SV=1"	405	5	10	11.0834	0.180461	0.253527
contig_35345		802	sp|Q9ATE5|FBP24_PETHY:MADS-box protein FBP24 OS=Petunia hybrida GN=FBP24 PE=1 SV=1	376	33	11	12.3297	1.42717	0.334169
contig_3828		982	tr|Q84LD0|Q84LD0_CHRMO:MADS-box transcription factor CDM115 OS=Chrysanthemum morifolium GN=cdm115 PE=2 SV=1	4283	181	271	114.704	6.39299	6.72366
contig_47961		1406	tr|I6ZX14|I6ZX14_CAMSI:MADS-box domain protein OS=Camellia sinensis PE=2 SV=1	309	780	381	5.77981	19.2418	6.60219
contig_6178		1430	tr|Q84LC3|Q84LC3_HELAN:MADS-box transcriptional factor HAM59 OS=Helianthus annuus GN=ham59 PE=2 SV=1	4571	305	589	84.0651	7.39777	10.0352
contig_710		938	tr|Q84LC9|Q84LC9_CHRMO:MADS-box transcription factor CDM86 OS=Chrysanthemum morifolium GN=cdm86 PE=2 SV=1	6020	4	9	168.785	0.147909	0.23377
contig_74409		504	tr|A8MQL9|A8MQL9_ARATH:Agamous-like MADS-box protein AGL11 OS=Arabidopsis thaliana GN=STK PE=3 SV=1	878	79	72	45.8147	5.43668	3.48057
contig_83713		481	tr|K7X0J7|K7X0J7_AQUCA:MADS-box protein AGL70 OS=Aquilegia caerulea PE=2 SV=1	21	0	9	1.14819	0	0.455875
contig_85119		360	tr|B9S7W8|B9S7W8_RICCO:"Mads box protein, putative OS=Ricinus communis GN=RCOM_1382320 PE=3 SV=1"	10	3	10	0.73053	0.289038	0.676777
